# Supplementary material for: Molecular Crystal Forms of Antitubercular Ethionamide with Dicarboxylic Acids: Solid-State Properties and a Combined Structural and Spectroscopic Study
Source: Pharmaceutics. 2020 Aug 28;12(9):818. doi: 10.3390/pharmaceutics12090818 (PMC7559828; doi:10.3390/pharmaceutics12090818)
Supplement: Supplementary file 1 [file pharmaceutics-12-00818-s001.zip]

Archive with 8 entries (7 files):
- pharmaceutics-900610-Supplementary/
- pharmaceutics-900610-Supplementary/checkcif ETN-GLU.pdf
- pharmaceutics-900610-Supplementary/checkcif ETN-MAL.pdf
- pharmaceutics-900610-Supplementary/checkcif ETN-TAR.pdf
- pharmaceutics-900610-Supplementary/cif ETN-GLU.CIF
- pharmaceutics-900610-Supplementary/cif ETN-MAL.CIF
- pharmaceutics-900610-Supplementary/cif ETN-TAR.CIF
- pharmaceutics-900610-Supplementary/pharmaceutics-900610 -Supplementary.pdf
