# Supplementary material for: Molecular Crystal Forms of Antitubercular Ethionamide with Dicarboxylic Acids: Solid-State Properties and a Combined Structural and Spectroscopic Study
Source: Pharmaceutics. 2020 Aug 28;12(9):818. doi: 10.3390/pharmaceutics12090818 (PMC7559828; doi:10.3390/pharmaceutics12090818)
Supplement: Supplementary file 1 [file pharmaceutics-12-00818-s001.zip › pharmaceutics-900610-Supplementary/cif ETN-GLU.CIF]

 
data_preex6 
 
_audit_creation_method            SHELXL-97 
_chemical_name_systematic 
; 
 ? 
; 
_chemical_name_common             ? 
_chemical_melting_point           ? 
_chemical_formula_moiety          ? 
_chemical_formula_sum 
 'C13 H18 N2 O4 S' 
_chemical_formula_weight          298.35 
 
loop_ 
 _atom_type_symbol 
 _atom_type_description 
 _atom_type_scat_dispersion_real 
 _atom_type_scat_dispersion_imag 
 _atom_type_scat_source 
 'C'  'C'   0.0033   0.0016 
 'International Tables Vol C Tables 4.2.6.8 and 6.1.1.4' 
 'H'  'H'   0.0000   0.0000 
 'International Tables Vol C Tables 4.2.6.8 and 6.1.1.4' 
 'N'  'N'   0.0061   0.0033 
 'International Tables Vol C Tables 4.2.6.8 and 6.1.1.4' 
 'O'  'O'   0.0106   0.0060 
 'International Tables Vol C Tables 4.2.6.8 and 6.1.1.4' 
 'S'  'S'   0.1246   0.1234 
 'International Tables Vol C Tables 4.2.6.8 and 6.1.1.4' 
 
_symmetry_cell_setting            triclinic 
_symmetry_space_group_name_H-M    P-1 
 
loop_ 
 _symmetry_equiv_pos_as_xyz 
 'x, y, z' 
 '-x, -y, -z' 
 
_cell_length_a                    5.3818(3) 
_cell_length_b                    11.4336(6) 
_cell_length_c                    13.2901(9) 
_cell_angle_alpha                 78.196(5) 
_cell_angle_beta                  80.618(5) 
_cell_angle_gamma                 77.435(5) 
_cell_volume                      775.28(8) 
_cell_formula_units_Z             2 
_cell_measurement_temperature     293(2) 
_cell_measurement_reflns_used   2537
_cell_measurement_theta_min     3.3616
_cell_measurement_theta_max     29.3883
 
_exptl_crystal_description        prism 
_exptl_crystal_colour             yellow 
_exptl_crystal_size_max           0.50
_exptl_crystal_size_mid           0.22 
_exptl_crystal_size_min           0.21
_exptl_crystal_density_diffrn     1.278
_exptl_crystal_density_method     'not measured' 
_exptl_crystal_F_000              316.0 
_exptl_absorpt_coefficient_mu     0.222
_exptl_absorpt_correction_type            'multi-scan'
_exptl_absorpt_correction_T_min                   0.94078
_exptl_absorpt_correction_T_max                   1.00000
_exptl_absorpt_process_details
;
CrysAlisPro, Agilent Technologies,
Version 1.171.36.20 (release 27-06-2012 CrysAlis171 .NET)
(compiled Jul 11 2012,15:38:31)
Empirical absorption correction using spherical harmonics,
 implemented in SCALE3 ABSPACK scaling algorithm.
;
 
_diffrn_ambient_temperature       293(2) 
_diffrn_radiation_wavelength      0.71073 
_diffrn_radiation_type            MoK\a 
_diffrn_radiation_source          'fine-focus sealed tube' 
_diffrn_radiation_monochromator   graphite 
_diffrn_measurement_device_type 'Xcalibur, Ruby, Gemini ultra'
_diffrn_measurement_method        '\w scans' 
_diffrn_detector_area_resol_mean  10.2890 
_diffrn_standards_number          6502 
_diffrn_reflns_number             5457 
_diffrn_reflns_av_R_equivalents   0.0228 
_diffrn_reflns_av_sigmaI/netI     0.0345 
_diffrn_reflns_limit_h_min        -6 
_diffrn_reflns_limit_h_max        6 
_diffrn_reflns_limit_k_min        -13 
_diffrn_reflns_limit_k_max        13 
_diffrn_reflns_limit_l_min        -14 
_diffrn_reflns_limit_l_max        15 
_diffrn_reflns_theta_min          3.37 
_diffrn_reflns_theta_max          25.03 
_reflns_number_total              2739 
_reflns_number_gt                 2132 
_reflns_threshold_expression      >2sigma(I) 
 
_computing_data_collection        
;
CrysAlisPro, Agilent Technologies,
Version 1.171.36.20 (release 27-06-2012 CrysAlis171 .NET)
(compiled Jul 11 2012,15:38:31)
; 
_computing_cell_refinement        
;
CrysAlisPro, Agilent Technologies,
Version 1.171.36.20 (release 27-06-2012 CrysAlis171 .NET)
(compiled Jul 11 2012,15:38:31)
; 
_computing_data_reduction         
;
CrysAlisPro, Agilent Technologies,
Version 1.171.36.20 (release 27-06-2012 CrysAlis171 .NET)
(compiled Jul 11 2012,15:38:31)
;
_computing_structure_solution     'SHELXS-97 (Sheldrick, 1990)' 
_computing_structure_refinement   'SHELXL-97 (Sheldrick, 1997)' 
_computing_molecular_graphics     'SHELXP-97 (Sheldrick, 1990)'  
 
_refine_special_details 
; 
 Refinement of F^2^ against ALL reflections.  The weighted R-factor wR and 
 goodness of fit S are based on F^2^, conventional R-factors R are based 
 on F, with F set to zero for negative F^2^. The threshold expression of 
 F^2^ > 2sigma(F^2^) is used only for calculating R-factors(gt) etc. and is 
 not relevant to the choice of reflections for refinement.  R-factors based 
 on F^2^ are statistically about twice as large as those based on F, and R- 
 factors based on ALL data will be even larger. 
; 
 
_refine_ls_structure_factor_coef  Fsqd  
_refine_ls_matrix_type            full 
_refine_ls_weighting_scheme       calc  
_refine_ls_weighting_details 
 'calc w=1/[\s^2^(Fo^2^)+(0.0595P)^2^+0.1444P] where P=(Fo^2^+2Fc^2^)/3' 
_atom_sites_solution_primary      direct 
_atom_sites_solution_secondary    difmap 
_atom_sites_solution_hydrogens    geom 
_refine_ls_hydrogen_treatment     mixed 
_refine_ls_extinction_method      none 
_refine_ls_extinction_coef        ? 
_refine_ls_number_reflns          2739 
_refine_ls_number_parameters      238 
_refine_ls_number_restraints      25 
_refine_ls_R_factor_all           0.0593 
_refine_ls_R_factor_gt            0.0448 
_refine_ls_wR_factor_ref          0.1236 
_refine_ls_wR_factor_gt           0.1131 
_refine_ls_goodness_of_fit_ref    1.043 
_refine_ls_restrained_S_all       1.063 
_refine_ls_shift/su_max           0.005 
_refine_ls_shift/su_mean          0.001 
 
loop_ 
 _atom_site_label 
 _atom_site_type_symbol 
 _atom_site_fract_x 
 _atom_site_fract_y 
 _atom_site_fract_z 
 _atom_site_U_iso_or_equiv 
 _atom_site_adp_type 
 _atom_site_occupancy 
 _atom_site_symmetry_multiplicity 
 _atom_site_calc_flag 
 _atom_site_refinement_flags 
 _atom_site_disorder_assembly 
 _atom_site_disorder_group 
C4A C 0.930(3) 0.7598(12) 0.8518(10) 0.060(3) Uani 0.52(2) 1 d PD A 1 
S1 S 1.12868(11) 0.60820(6) 0.56092(4) 0.0583(2) Uani 1 1 d . . . 
O4 O 0.1766(3) 0.94692(15) 0.40147(12) 0.0663(5) Uani 1 1 d . . . 
O3 O 0.2798(3) 0.91097(16) 0.56165(11) 0.0646(5) Uani 1 1 d . . . 
H3 H 0.1358 0.9517 0.5726 0.097 Uiso 1 1 calc R . . 
N1 N 1.5290(4) 0.50658(19) 0.65595(14) 0.0665(6) Uani 1 1 d . . . 
H1A H 1.6117 0.4899 0.7089 0.080 Uiso 1 1 calc R . . 
H1B H 1.5979 0.4793 0.6002 0.080 Uiso 1 1 calc R . . 
O1 O 1.1566(4) 0.62099(18) 0.17955(12) 0.0873(7) Uani 1 1 d . . . 
C10 C 0.9034(4) 0.7310(2) 0.30449(15) 0.0523(5) Uani 1 1 d . . . 
H10A H 1.0332 0.7696 0.3197 0.063 Uiso 1 1 calc R . . 
H10B H 0.9057 0.6550 0.3531 0.063 Uiso 1 1 calc R . . 
O2 O 0.8412(4) 0.76660(19) 0.12851(12) 0.0881(7) Uani 1 1 d . . . 
H2 H 0.8994 0.7469 0.0721 0.132 Uiso 1 1 calc R . . 
C13 C 0.3262(4) 0.89802(19) 0.46385(16) 0.0505(5) Uani 1 1 d . . . 
N2 N 0.9990(5) 0.7012(2) 0.94465(14) 0.0818(8) Uani 1 1 d D . . 
C2 C 1.1945(4) 0.61696(19) 0.76031(15) 0.0502(5) Uani 1 1 d D . . 
C11 C 0.6460(4) 0.8117(2) 0.32494(16) 0.0560(6) Uani 1 1 d . . . 
H11A H 0.6498 0.8930 0.2861 0.067 Uiso 1 1 calc R . . 
H11B H 0.5159 0.7806 0.3013 0.067 Uiso 1 1 calc R . . 
C12 C 0.5767(4) 0.8175(2) 0.43833(16) 0.0517(5) Uani 1 1 d . . . 
H12A H 0.5714 0.7359 0.4764 0.062 Uiso 1 1 calc R . . 
H12B H 0.7106 0.8461 0.4617 0.062 Uiso 1 1 calc R . . 
C1 C 1.2985(4) 0.57358(18) 0.66028(15) 0.0469(5) Uani 1 1 d . A . 
C9 C 0.9802(5) 0.7015(2) 0.19832(16) 0.0571(6) Uani 1 1 d . . . 
C3A C 1.017(3) 0.7238(12) 0.7585(12) 0.053(3) Uani 0.52(2) 1 d PD A 1 
H3A H 0.9586 0.7687 0.6973 0.063 Uiso 0.52(2) 1 calc PR A 1 
C6A C 1.274(3) 0.5460(15) 0.8532(9) 0.058(3) Uani 0.52(2) 1 d PD A 1 
H6A H 1.3934 0.4733 0.8561 0.070 Uiso 0.52(2) 1 calc PR A 1 
C5A C 1.158(3) 0.5953(12) 0.9396(9) 0.069(3) Uani 0.52(2) 1 d PD A 1 
H5A H 1.1968 0.5481 1.0030 0.083 Uiso 0.52(2) 1 calc PR A 1 
C7A C 0.6987(16) 0.8676(7) 0.8621(6) 0.065(3) Uani 0.52(2) 1 d PD A 1 
H7A1 H 0.6153 0.8885 0.7996 0.078 Uiso 0.52(2) 1 calc PR A 1 
H7A2 H 0.5744 0.8436 0.9200 0.078 Uiso 0.52(2) 1 calc PR A 1 
C8A C 0.790(4) 0.9746(10) 0.8786(13) 0.135(6) Uani 0.52(2) 1 d PD A 1 
H8A1 H 0.6463 1.0405 0.8852 0.203 Uiso 0.52(2) 1 calc PR A 1 
H8A2 H 0.9105 0.9989 0.8207 0.203 Uiso 0.52(2) 1 calc PR A 1 
H8A3 H 0.8709 0.9538 0.9407 0.203 Uiso 0.52(2) 1 calc PR A 1 
C3B C 0.970(3) 0.7028(13) 0.7730(13) 0.052(3) Uani 0.48(2) 1 d PD A 2 
H3B H 0.8809 0.7320 0.7158 0.062 Uiso 0.48(2) 1 calc PR A 2 
C4B C 0.866(3) 0.7494(15) 0.8629(11) 0.066(4) Uani 0.48(2) 1 d PD A 2 
C6B C 1.314(4) 0.5796(17) 0.8482(11) 0.072(5) Uani 0.48(2) 1 d PD A 2 
H6B H 1.4663 0.5228 0.8453 0.087 Uiso 0.48(2) 1 calc PR A 2 
C5B C 1.224(3) 0.6199(17) 0.9399(12) 0.095(7) Uani 0.48(2) 1 d PD A 2 
H5B H 1.3141 0.5927 0.9970 0.114 Uiso 0.48(2) 1 calc PR A 2 
C7B C 0.591(5) 0.8413(19) 0.8751(15) 0.197(10) Uani 0.48(2) 1 d PD A 2 
H7B1 H 0.4978 0.8555 0.8158 0.236 Uiso 0.48(2) 1 calc PR A 2 
H7B2 H 0.4828 0.8186 0.9389 0.236 Uiso 0.48(2) 1 calc PR A 2 
C8B C 0.719(6) 0.938(2) 0.8777(13) 0.196(13) Uani 0.48(2) 1 d PD A 2 
H8B1 H 0.5947 1.0119 0.8821 0.295 Uiso 0.48(2) 1 calc PR A 2 
H8B2 H 0.8372 0.9504 0.8157 0.295 Uiso 0.48(2) 1 calc PR A 2 
H8B3 H 0.8114 0.9178 0.9369 0.295 Uiso 0.48(2) 1 calc PR A 2 
 
loop_ 
 _atom_site_aniso_label 
 _atom_site_aniso_U_11 
 _atom_site_aniso_U_22 
 _atom_site_aniso_U_33 
 _atom_site_aniso_U_23 
 _atom_site_aniso_U_13 
 _atom_site_aniso_U_12 
C4A 0.054(7) 0.066(4) 0.040(4) -0.011(3) 0.000(4) 0.027(4) 
S1 0.0545(4) 0.0805(4) 0.0371(3) -0.0189(3) -0.0133(3) 0.0067(3) 
O4 0.0509(10) 0.0911(12) 0.0466(9) -0.0267(8) -0.0018(7) 0.0193(8) 
O3 0.0598(11) 0.0829(11) 0.0433(9) -0.0263(8) 0.0024(7) 0.0109(9) 
N1 0.0542(12) 0.1014(15) 0.0375(10) -0.0325(10) -0.0114(8) 0.0222(11) 
O1 0.0793(13) 0.1144(14) 0.0455(9) -0.0348(9) -0.0185(8) 0.0572(11) 
C10 0.0491(13) 0.0641(13) 0.0387(11) -0.0180(10) -0.0072(9) 0.0094(10) 
O2 0.0903(14) 0.1087(14) 0.0392(9) -0.0272(9) -0.0180(9) 0.0576(11) 
C13 0.0487(13) 0.0575(12) 0.0418(12) -0.0187(10) 0.0043(10) -0.0005(10) 
N2 0.0879(17) 0.0970(16) 0.0388(11) -0.0254(11) -0.0119(10) 0.0440(13) 
C2 0.0506(13) 0.0617(13) 0.0330(10) -0.0140(9) -0.0063(9) 0.0066(10) 
C11 0.0473(13) 0.0704(14) 0.0434(12) -0.0206(10) -0.0042(10) 0.0121(11) 
C12 0.0475(13) 0.0582(12) 0.0436(12) -0.0144(10) -0.0002(10) 0.0035(10) 
C1 0.0448(13) 0.0559(12) 0.0361(11) -0.0125(9) -0.0036(9) 0.0016(10) 
C9 0.0512(14) 0.0707(14) 0.0395(12) -0.0180(10) -0.0075(10) 0.0185(11) 
C3A 0.062(6) 0.055(4) 0.028(4) -0.002(3) 0.005(4) 0.006(4) 
C6A 0.068(5) 0.065(6) 0.031(3) -0.014(3) -0.010(3) 0.018(4) 
C5A 0.076(7) 0.091(5) 0.027(3) -0.013(3) -0.019(3) 0.022(4) 
C7A 0.072(5) 0.068(5) 0.038(3) -0.033(3) -0.010(3) 0.048(4) 
C8A 0.179(13) 0.071(5) 0.143(10) -0.046(6) -0.030(8) 0.038(6) 
C3B 0.044(5) 0.072(6) 0.029(5) -0.004(4) -0.006(4) 0.007(4) 
C4B 0.044(6) 0.104(8) 0.036(4) -0.023(4) 0.004(4) 0.019(4) 
C6B 0.073(8) 0.078(9) 0.052(5) -0.032(5) -0.022(5) 0.044(7) 
C5B 0.076(9) 0.141(11) 0.054(5) -0.056(6) -0.032(5) 0.064(9) 
C7B 0.27(3) 0.203(17) 0.130(12) -0.024(10) -0.050(14) -0.056(17) 
C8B 0.21(2) 0.27(3) 0.056(8) 0.000(14) -0.046(9) 0.07(2) 
 
_geom_special_details 
; 
 All esds (except the esd in the dihedral angle between two l.s. planes) 
 are estimated using the full covariance matrix.  The cell esds are taken 
 into account individually in the estimation of esds in distances, angles 
 and torsion angles; correlations between esds in cell parameters are only 
 used when they are defined by crystal symmetry.  An approximate (isotropic) 
 treatment of cell esds is used for estimating esds involving l.s. planes. 
; 
 
loop_ 
 _geom_bond_atom_site_label_1 
 _geom_bond_atom_site_label_2 
 _geom_bond_distance 
 _geom_bond_site_symmetry_2 
 _geom_bond_publ_flag 
C4A N2 1.345(12) . ? 
C4A C3A 1.365(14) . ? 
C4A C7A 1.561(11) . ? 
S1 C1 1.661(2) . ? 
O4 C13 1.217(2) . ? 
O3 C13 1.316(2) . ? 
N1 C1 1.308(3) . ? 
O1 C9 1.203(3) . ? 
C10 C9 1.490(3) . ? 
C10 C11 1.506(3) . ? 
O2 C9 1.294(3) . ? 
C13 C12 1.489(3) . ? 
N2 C5A 1.330(12) . ? 
N2 C4B 1.354(14) . ? 
N2 C5B 1.358(13) . ? 
C2 C6B 1.371(13) . ? 
C2 C3A 1.377(13) . ? 
C2 C3B 1.392(13) . ? 
C2 C6A 1.407(12) . ? 
C2 C1 1.494(3) . ? 
C11 C12 1.504(3) . ? 
C6A C5A 1.381(14) . ? 
C7A C8A 1.479(17) . ? 
C3B C4B 1.391(14) . ? 
C4B C7B 1.624(17) . ? 
C6B C5B 1.368(14) . ? 
C7B C8B 1.438(17) . ? 
 
loop_ 
 _geom_angle_atom_site_label_1 
 _geom_angle_atom_site_label_2 
 _geom_angle_atom_site_label_3 
 _geom_angle 
 _geom_angle_site_symmetry_1 
 _geom_angle_site_symmetry_3 
 _geom_angle_publ_flag 
N2 C4A C3A 126.8(11) . . ? 
N2 C4A C7A 112.0(9) . . ? 
C3A C4A C7A 120.5(10) . . ? 
C9 C10 C11 117.35(18) . . ? 
O4 C13 O3 122.6(2) . . ? 
O4 C13 C12 124.03(19) . . ? 
O3 C13 C12 113.34(19) . . ? 
C5A N2 C4A 112.9(7) . . ? 
C5A N2 C4B 116.3(9) . . ? 
C4A N2 C4B 16.4(13) . . ? 
C5A N2 C5B 21.3(14) . . ? 
C4A N2 C5B 114.4(8) . . ? 
C4B N2 C5B 124.0(10) . . ? 
C6B C2 C3A 114.9(10) . . ? 
C6B C2 C3B 112.8(10) . . ? 
C3A C2 C3B 16.0(10) . . ? 
C6B C2 C6A 19.3(13) . . ? 
C3A C2 C6A 122.2(10) . . ? 
C3B C2 C6A 114.6(10) . . ? 
C6B C2 C1 123.7(7) . . ? 
C3A C2 C1 118.5(7) . . ? 
C3B C2 C1 123.4(7) . . ? 
C6A C2 C1 119.3(7) . . ? 
C12 C11 C10 111.33(18) . . ? 
C13 C12 C11 114.18(18) . . ? 
N1 C1 C2 116.23(18) . . ? 
N1 C1 S1 122.23(16) . . ? 
C2 C1 S1 121.54(15) . . ? 
O1 C9 O2 122.5(2) . . ? 
O1 C9 C10 122.02(19) . . ? 
O2 C9 C10 115.47(19) . . ? 
C4A C3A C2 116.0(12) . . ? 
C5A C6A C2 113.1(12) . . ? 
N2 C5A C6A 128.8(11) . . ? 
C8A C7A C4A 109.9(10) . . ? 
C4B C3B C2 126.4(13) . . ? 
N2 C4B C3B 114.4(13) . . ? 
N2 C4B C7B 121.5(13) . . ? 
C3B C4B C7B 123.7(13) . . ? 
C2 C6B C5B 124.6(14) . . ? 
N2 C5B C6B 117.6(14) . . ? 
C8B C7B C4B 90.2(16) . . ? 
 
_diffrn_measured_fraction_theta_max    0.998 
_diffrn_reflns_theta_full              25.03 
_diffrn_measured_fraction_theta_full   0.998 
_refine_diff_density_max    0.183 
_refine_diff_density_min   -0.176 
_refine_diff_density_rms    0.039 

# start Validation Reply Form
_vrf_PLAT213_preex6
;
PROBLEM: Atom C8B             has ADP max/min Ratio .....        3.1 prolat
RESPONSE: strong disorder of rotation arround  C1-C2 
;
_vrf_PLAT220_preex6
;
PROBLEM: Non-Solvent Resd 1   C   Ueq(max)/Ueq(min) Range        4.2 Ratio 
RESPONSE: strong disorder of rotation arround  C1-C2
;
_vrf_PLAT222_preex6
;
PROBLEM: Non-Solvent Resd 1   H Uiso(max)/Uiso(min) Range        4.8 Ratio 
RESPONSE: strong disorder of rotation arround  C1-C2
;
_vrf_PLAT250_preex6
;
PROBLEM: Large U3/U1 Ratio for Average U(i,j) Tensor ....        3.1 Note  
RESPONSE: strong disorder of rotation arround  C1-C2
;
# end Validation Reply Form

_shelx_hkl_file

;
 1   0   0     2186.44     2228.31     40.66 o 
   2   0   0      231.89      246.56      7.64 o 
   3   0   0      100.05      108.61      5.58 o 
   4   0   0       59.42       49.58      3.06 o 
   5   0   0       13.09       11.51      2.58 o 
   6   0   0       17.58       17.72      3.64 o 
  -6   1   0        3.45        6.60      2.58 o 
  -5   1   0       48.78       39.42      4.54 o 
  -4   1   0       30.62       37.31      2.67 o 
  -3   1   0      799.38      945.11     22.29 o 
  -2   1   0      582.76      558.75      9.61 o 
  -1   1   0      922.86     1033.47     20.05 o 
   1   1   0      232.22      239.47      6.17 o 
   2   1   0       23.56       14.90      1.72 o 
   3   1   0        6.65       10.94      1.79 o 
   4   1   0        0.04       -0.45      0.61 o 
   5   1   0        0.89        0.95      1.15 o 
   6   1   0        9.59       11.60      2.92 o 
  -5   2   0      101.24      113.90      7.75 o 
  -4   2   0       11.88       12.88      1.59 o 
  -3   2   0        4.22       10.87      1.76 o 
  -2   2   0      158.90      223.77      5.11 o 
  -1   2   0       73.99       96.61      4.96 o 
   0   2   0      158.27      155.29      2.85 o 
   1   2   0     8083.86     7506.50     93.06 o 
   2   2   0     2141.50     2284.98     44.28 o 
   3   2   0      356.97      346.95     11.35 o 
   4   2   0       58.36       63.85      3.56 o 
   5   2   0        3.01        2.85      1.51 o 
   6   2   0       13.82       17.74      3.57 o 
  -5   3   0      110.02       93.94      7.64 o 
  -4   3   0        0.08        0.62      0.71 o 
  -3   3   0      193.20      192.49      7.64 o 
  -2   3   0     1148.36     1256.65     18.80 o 
  -1   3   0      458.00      448.46      7.63 o 
   0   3   0      106.72      125.68      2.84 o 
   1   3   0    21074.79    18840.13    188.75 o 
   2   3   0      835.08      819.18     12.60 o 
   3   3   0        3.65        3.62      1.20 o 
   4   3   0        0.37        0.85      0.59 o 
   5   3   0        9.56       11.28      2.62 o 
   6   3   0        5.50        7.35      2.51 o 
  -5   4   0       10.96       14.06      3.10 o 
  -4   4   0      143.91      136.60      5.43 o 
  -3   4   0       14.13       14.35      2.38 o 
  -2   4   0     1317.57     1513.16     22.18 o 
  -1   4   0        0.28        2.22      0.60 o 
   0   4   0      108.95      127.09      2.80 o 
   1   4   0       37.57       43.57      1.52 o 
   2   4   0      143.65      122.27      3.34 o 
   3   4   0        2.98        4.17      0.77 o 
   4   4   0        3.36        3.62      1.42 o 
   5   4   0        3.03        4.81      2.01 o 
   6   4   0        0.02        1.20      1.79 o 
  -5   5   0        4.62        1.49      1.27 o 
  -4   5   0      349.58      356.98     22.14 o 
  -3   5   0      137.54      122.09      5.61 o 
  -2   5   0       12.53       13.01      1.26 o 
  -1   5   0       23.21       20.66      1.36 o 
   0   5   0       83.89       82.28      2.11 o 
   1   5   0       42.66       35.04      1.16 o 
   2   5   0      823.65      800.15      8.95 o 
   3   5   0      431.63      438.53     11.08 o 
   4   5   0       82.68       85.42      6.06 o 
   5   5   0        0.28       -0.04      0.53 o 
   6   5   0        0.11       -0.18      1.56 o 
  -4   6   0      104.51       93.49      7.20 o 
  -3   6   0        0.02        0.27      1.31 o 
  -2   6   0       41.91       38.81      2.21 o 
  -1   6   0      758.26      781.42     12.73 o 
   0   6   0      580.67      605.55      8.34 o 
   1   6   0       57.37       58.34      1.91 o 
   2   6   0     1067.29     1050.78     17.63 o 
   3   6   0       34.82       36.13      4.13 o 
   4   6   0        0.22       -0.39      1.11 o 
   5   6   0        5.34        6.61      1.19 o 
   6   6   0        1.16        6.37      2.40 o 
  -4   7   0        7.20        9.06      2.40 o 
  -3   7   0      226.34      208.32      6.20 o 
  -2   7   0       31.86       29.97      2.67 o 
  -1   7   0      400.90      409.60      6.92 o 
   0   7   0        1.00        0.59      0.30 o 
   1   7   0       50.22       55.15      1.98 o 
   2   7   0       14.70       16.33      0.96 o 
   3   7   0       13.60        7.89      1.23 o 
   4   7   0        2.72        2.54      0.71 o 
   5   7   0        1.34        2.22      1.63 o 
  -4   8   0        0.42        0.07      1.04 o 
  -3   8   0      208.18      231.82      6.61 o 
  -2   8   0      118.99      109.17      4.54 o 
  -1   8   0        8.08        7.74      0.90 o 
   0   8   0       20.17       20.13      1.27 o 
   1   8   0       43.95       46.88      1.94 o 
   2   8   0       50.56       52.07      2.06 o 
   3   8   0       20.31       18.50      1.83 o 
   4   8   0       24.02       25.17      1.98 o 
   5   8   0        7.81        9.22      2.83 o 
  -3   9   0       25.54       24.73      2.43 o 
  -2   9   0        5.69        6.95      1.16 o 
  -1   9   0        2.55        2.52      0.82 o 
   0   9   0      123.71      123.22      3.43 o 
   1   9   0      117.56      124.34      3.50 o 
   2   9   0       18.21       21.84      1.46 o 
   3   9   0       52.50       52.90      2.37 o 
   4   9   0        0.17        0.19      0.54 o 
   5   9   0        0.20        0.84      1.49 o 
  -3  10   0        0.16        0.63      1.20 o 
  -2  10   0       76.01       77.49      4.10 o 
  -1  10   0       17.96       20.27      1.44 o 
   0  10   0       62.01       63.46      3.30 o 
   1  10   0        0.68        0.24      0.50 o 
   2  10   0       11.22       11.63      1.14 o 
   3  10   0        3.20        2.28      1.11 o 
   4  10   0        0.00        0.81      1.22 o 
   5  10   0        0.04        2.06      1.54 o 
  -2  11   0       22.92       21.84      3.59 o 
  -1  11   0       14.78       16.73      1.66 o 
   0  11   0        1.23        0.62      0.51 o 
   1  11   0        0.10        0.40      0.74 o 
   2  11   0        9.56       10.01      1.12 o 
   3  11   0        9.15       13.85      1.57 o 
   4  11   0        0.70        1.83      1.76 o 
  -1  12   0        1.35        4.27      1.79 o 
   0  12   0        1.03        2.38      1.48 o 
   1  12   0       13.22       13.79      2.90 o 
   2  12   0        7.68        8.62      1.33 o 
   3  12   0        1.69        2.61      0.86 o 
   0  13   0        0.01       -1.11      1.11 o 
   1  13   0        5.48        6.25      1.15 o 
   2  13   0        0.04       -0.66      0.94 o 
  -1 -13   1        0.98        1.65      1.31 o 
  -3 -12   1        2.75        3.31      0.93 o 
  -2 -12   1        5.80        7.06      1.29 o 
  -1 -12   1        2.08        3.32      0.85 o 
   0 -12   1        5.79        9.81      2.26 o 
   1 -12   1        0.05        1.42      1.36 o 
  -4 -11   1        0.14        1.20      1.31 o 
  -3 -11   1       22.81       18.89      4.59 o 
  -2 -11   1        0.97        1.75      0.56 o 
  -1 -11   1        0.05        0.36      0.46 o 
   0 -11   1        2.02        1.64      0.89 o 
   1 -11   1       25.45       27.73      1.90 o 
   2 -11   1        0.12        0.72      1.04 o 
  -4 -10   1        1.57        1.63      1.27 o 
  -3 -10   1        0.41       -0.44      0.90 o 
  -2 -10   1        2.18        3.58      0.74 o 
  -1 -10   1        9.30        7.63      0.89 o 
   0 -10   1       11.34       11.05      0.74 o 
   1 -10   1       13.18       11.83      1.00 o 
   2 -10   1        0.33        1.02      1.33 o 
   3 -10   1       14.19       11.51      2.80 o 
  -5  -9   1        0.13       -0.20      1.42 o 
  -4  -9   1        0.77        2.35      1.58 o 
  -3  -9   1       15.83       18.95      1.97 o 
  -2  -9   1       22.75       17.74      1.35 o 
  -1  -9   1       14.99       13.98      1.13 o 
   0  -9   1       36.32       39.75      1.38 o 
   1  -9   1        0.03        0.38      0.31 o 
   2  -9   1        0.23        0.52      0.53 o 
   3  -9   1       17.35       20.38      2.14 o 
  -5  -8   1        4.98        6.53      2.33 o 
  -4  -8   1       11.23       10.85      2.44 o 
  -3  -8   1        0.87       -0.30      0.79 o 
  -2  -8   1      200.16      188.87      4.42 o 
  -1  -8   1        0.10        0.04      0.35 o 
   0  -8   1       22.08       17.66      0.89 o 
   1  -8   1       23.42       21.84      1.30 o 
   2  -8   1       19.79       20.37      1.53 o 
   3  -8   1        0.19        0.30      0.46 o 
   4  -8   1       30.64       25.61      3.74 o 
  -5  -7   1        5.29        6.60      2.37 o 
  -4  -7   1        3.85        3.41      1.49 o 
  -3  -7   1       14.83       14.61      1.25 o 
  -2  -7   1        1.88        0.49      0.41 o 
  -1  -7   1       32.70       37.36      1.43 o 
   0  -7   1        3.67        2.80      0.46 o 
   1  -7   1       62.81       60.72      2.08 o 
   2  -7   1        8.36        5.33      0.73 o 
   3  -7   1        1.42        1.51      0.65 o 
   4  -7   1        5.63        6.24      1.88 o 
  -5  -6   1        0.70        0.06      1.83 o 
  -4  -6   1        0.10        0.66      1.36 o 
  -3  -6   1       20.57       22.34      1.88 o 
  -2  -6   1      282.91      268.81      5.04 o 
  -1  -6   1      167.90      163.20      3.01 o 
   0  -6   1        1.30        1.12      0.37 o 
   1  -6   1       16.11       10.49      0.84 o 
   2  -6   1       53.64       47.98      2.18 o 
   3  -6   1       43.75       45.82      3.30 o 
   4  -6   1        6.26        5.39      1.09 o 
  -6  -5   1        0.60       -0.99      1.79 o 
  -5  -5   1        0.09       -0.18      1.03 o 
  -4  -5   1       86.54       92.81      6.46 o 
  -3  -5   1       73.06       74.36      2.67 o 
  -2  -5   1       74.06       62.23      2.93 o 
  -1  -5   1     1302.14     1230.17     12.60 o 
   0  -5   1        0.16        0.11      0.27 o 
   1  -5   1       58.61       72.16      2.05 o 
   2  -5   1      107.39      105.16      4.97 o 
   3  -5   1       22.08       25.05      2.49 o 
   4  -5   1        0.05        0.20      0.66 o 
   5  -5   1       22.14       20.21      3.73 o 
  -6  -4   1        1.59        3.59      2.19 o 
  -5  -4   1        6.08        7.35      1.32 o 
  -4  -4   1       35.21       37.98      2.98 o 
  -3  -4   1       42.32       39.60      1.97 o 
  -2  -4   1       61.66       61.19      2.06 o 
  -1  -4   1        0.19        0.31      0.28 o 
   0  -4   1      227.52      205.41      4.06 o 
   1  -4   1      534.28      560.75      7.37 o 
   2  -4   1       32.16       23.88      1.49 o 
   3  -4   1        0.91       -0.27      0.70 o 
   4  -4   1       40.36       37.42      2.70 o 
   5  -4   1        1.33        1.94      1.83 o 
  -6  -3   1        8.94       13.68      3.50 o 
  -5  -3   1        0.40        0.36      1.22 o 
  -4  -3   1        0.67        0.59      1.06 o 
  -3  -3   1       10.51       12.55      1.55 o 
  -2  -3   1       33.02       34.70      2.19 o 
  -1  -3   1     1147.98     1119.43     11.11 o 
   0  -3   1     2347.23     2251.42     23.56 o 
   1  -3   1        4.59        2.75      0.43 o 
   2  -3   1       25.21       35.98      1.77 o 
   3  -3   1      149.27      136.01      5.99 o 
   4  -3   1       85.08       81.99      3.84 o 
   5  -3   1        0.48        3.23      1.74 o 
  -6  -2   1       17.68       23.01      4.07 o 
  -5  -2   1        1.47        0.32      1.22 o 
  -4  -2   1       16.11       14.64      1.74 o 
  -3  -2   1      677.26      743.96     19.33 o 
  -2  -2   1      293.59      282.14      8.86 o 
  -1  -2   1      748.04      797.80      9.37 o 
   0  -2   1     3140.46     3081.17     55.47 o 
   1  -2   1      105.04      130.39      2.68 o 
   2  -2   1       68.68       63.69      2.31 o 
   3  -2   1      279.73      308.07      9.86 o 
   4  -2   1       57.22       58.34      3.26 o 
   5  -2   1        7.18        5.38      1.79 o 
  -6  -1   1        1.55        5.04      2.49 o 
  -5  -1   1       11.38       11.08      2.58 o 
  -4  -1   1        7.19       11.06      1.56 o 
  -3  -1   1       98.49      105.11      5.65 o 
  -2  -1   1       18.86       22.06      2.10 o 
  -1  -1   1       54.16       47.81      2.37 o 
   1  -1   1        5.07        8.83      0.59 o 
   2  -1   1      466.38      503.08      8.60 o 
   3  -1   1        7.94       11.28      1.72 o 
   4  -1   1        1.04        0.54      0.78 o 
   5  -1   1       49.75       49.95      4.95 o 
   6  -1   1        9.53        7.75      2.55 o 
  -6   0   1        0.12       -1.02      1.38 o 
  -5   0   1       43.79       46.41      5.09 o 
  -4   0   1       11.21        9.84      1.47 o 
  -3   0   1       36.50       36.48      3.19 o 
  -2   0   1       64.01       72.49      3.87 o 
  -1   0   1        2.61        2.22      0.72 o 
   1   0   1     2786.67     2677.79     48.12 o 
   2   0   1       64.18       64.52      2.38 o 
   3   0   1       23.47       20.80      2.35 o 
   4   0   1      210.29      212.11      6.85 o 
   5   0   1       20.02       25.32      3.53 o 
   6   0   1        0.56        2.51      1.58 o 
  -6   1   1       11.09       12.30      3.30 o 
  -5   1   1       60.72       60.40      5.74 o 
  -4   1   1       21.06       14.03      2.53 o 
  -3   1   1      298.02      326.81     10.90 o 
  -2   1   1     2005.84     2160.56     42.16 o 
  -1   1   1     2467.35     2418.79     44.69 o 
   1   1   1     3026.56     3139.04     56.46 o 
   2   1   1       68.07       74.39      3.71 o 
   3   1   1       32.13       30.67      2.85 o 
   4   1   1      223.80      229.62      6.86 o 
   5   1   1        6.75        5.47      1.92 o 
   6   1   1        4.90        2.94      1.92 o 
  -5   2   1        5.21        4.16      2.10 o 
  -4   2   1       48.13       43.16      2.96 o 
  -3   2   1       17.00       18.29      2.33 o 
  -2   2   1       94.00      105.11      3.58 o 
  -1   2   1      159.80      173.75      3.96 o 
   0   2   1       86.98      111.03      3.59 o 
   1   2   1     3210.64     2952.45     53.77 o 
   2   2   1       25.80       29.14      2.37 o 
   3   2   1      101.28      116.73      5.83 o 
   4   2   1        1.61        1.37      0.95 o 
   5   2   1        0.22       -0.25      1.24 o 
   6   2   1       11.96       16.23      3.37 o 
  -5   3   1        0.44        2.03      1.79 o 
  -4   3   1       74.78       71.83      3.96 o 
  -3   3   1       30.05       30.30      2.28 o 
  -2   3   1      271.30      266.68      9.30 o 
  -1   3   1      646.11      691.14     10.48 o 
   0   3   1      392.02      419.44      9.88 o 
   1   3   1     1844.64     1680.09     44.04 o 
   2   3   1      664.42      688.40     16.48 o 
   3   3   1      106.82       98.73      5.49 o 
   4   3   1        6.88        4.20      1.06 o 
   5   3   1       97.63       97.76      7.08 o 
   6   3   1        8.30        7.69      2.49 o 
  -5   4   1        7.29        6.92      2.44 o 
  -4   4   1       67.79       70.18     10.57 o 
  -3   4   1       43.95       48.48      2.89 o 
  -2   4   1      384.90      409.04     12.50 o 
  -1   4   1     1746.66     1832.34     25.70 o 
   0   4   1      985.53      950.43     13.98 o 
   1   4   1        5.26        4.33      0.48 o 
   2   4   1       13.36       13.32      0.89 o 
   3   4   1        1.51        1.84      1.53 o 
   4   4   1        1.79        2.91      1.14 o 
   5   4   1       38.08       42.40      4.77 o 
   6   4   1        0.23        2.83      1.76 o 
  -5   5   1        2.50        4.20      2.35 o 
  -4   5   1        0.01       -1.02      1.02 o 
  -3   5   1       90.91       78.92      3.75 o 
  -2   5   1        5.27        3.67      0.49 o 
  -1   5   1       39.00       47.74      2.27 o 
   0   5   1       17.57       22.17      1.36 o 
   1   5   1       84.24       62.34      1.82 o 
   2   5   1      329.91      320.29      5.19 o 
   3   5   1        0.42        1.60      0.54 o 
   4   5   1        6.22        6.00      2.70 o 
   5   5   1        1.86        1.46      1.27 o 
   6   5   1        0.45       -0.16      1.18 o 
  -4   6   1        3.89        2.69      1.08 o 
  -3   6   1       38.24       32.58      1.83 o 
  -2   6   1       65.75       62.48      4.05 o 
  -1   6   1      233.16      213.01      5.50 o 
   0   6   1      220.92      202.12      4.04 o 
   1   6   1      177.97      167.20      3.48 o 
   2   6   1      563.51      584.58      6.33 o 
   3   6   1        9.26        9.87      0.87 o 
   4   6   1        3.71        3.75      0.82 o 
   5   6   1        1.34       -0.23      1.49 o 
   6   6   1       13.37       16.59      3.53 o 
  -4   7   1        2.35        4.43      1.90 o 
  -3   7   1        3.24        4.52      0.96 o 
  -2   7   1        1.54        1.74      0.86 o 
  -1   7   1      161.65      161.94      4.83 o 
   0   7   1      295.52      300.13      5.49 o 
   1   7   1      209.04      212.94      4.34 o 
   2   7   1        0.08       -0.28      0.28 o 
   3   7   1       19.81       17.49      1.52 o 
   4   7   1        4.60        4.23      0.82 o 
   5   7   1        0.18       -0.02      1.13 o 
  -4   8   1        4.51        2.19      1.83 o 
  -3   8   1        0.51        2.03      1.40 o 
  -2   8   1       30.10       22.65      1.88 o 
  -1   8   1        9.10        9.05      1.23 o 
   0   8   1        9.91        8.58      0.90 o 
   1   8   1       35.55       33.70      1.66 o 
   2   8   1        0.84        0.30      0.36 o 
   3   8   1        3.10        2.72      0.67 o 
   4   8   1        0.72        1.19      1.27 o 
   5   8   1        2.07       -1.54      1.54 o 
  -3   9   1       10.79       13.47      2.62 o 
  -2   9   1        0.20        0.77      0.68 o 
  -1   9   1       19.13       18.33      1.85 o 
   0   9   1       35.94       33.86      1.78 o 
   1   9   1       20.04       17.54      1.29 o 
   2   9   1        9.69        8.58      0.92 o 
   3   9   1       77.72       63.06      5.31 o 
   4   9   1        0.32        1.18      0.55 o 
   5   9   1        0.52        1.83      1.42 o 
  -3  10   1        2.70        4.41      1.22 o 
  -2  10   1        0.67       -0.42      0.83 o 
  -1  10   1        3.81        3.99      0.85 o 
   0  10   1       53.07       56.15      2.44 o 
   1  10   1       16.55       16.23      1.32 o 
   2  10   1       30.26       30.41      1.76 o 
   3  10   1        1.40        0.25      0.97 o 
   4  10   1        3.18        4.50      1.81 o 
   5  10   1        0.82        1.83      1.88 o 
  -2  11   1        7.22        8.39      1.50 o 
  -1  11   1        0.06        0.49      0.50 o 
   0  11   1        8.53        8.26      1.49 o 
   1  11   1        0.08       -0.20      0.66 o 
   2  11   1        2.78        2.89      0.68 o 
   3  11   1        0.05       -0.53      0.53 o 
   4  11   1        0.04        3.48      1.94 o 
  -1  12   1        1.96        2.75      0.69 o 
   0  12   1        0.00        0.33      0.58 o 
   1  12   1        4.85        3.50      0.75 o 
   2  12   1        2.88        2.60      0.82 o 
   3  12   1        0.02        4.86      1.70 o 
   0  13   1        0.70        0.81      1.02 o 
   1  13   1        6.22        6.39      1.33 o 
   2  13   1        0.17       -0.09      0.47 o 
  -3 -12   2        1.21        1.70      2.22 o 
  -2 -12   2        0.37        0.01      0.96 o 
  -1 -12   2        1.52       -0.09      0.57 o 
   0 -12   2       10.22       12.43      2.69 o 
   1 -12   2        0.05        0.95      1.45 o 
  -4 -11   2        2.06        1.85      1.29 o 
  -3 -11   2       13.79       13.96      1.72 o 
  -2 -11   2        3.30        3.81      0.77 o 
  -1 -11   2        5.87        5.80      0.85 o 
   0 -11   2        2.08        2.62      0.89 o 
   1 -11   2       47.00       52.31      5.38 o 
   2 -11   2        3.19        5.38      2.31 o 
  -4 -10   2        9.50        7.28      2.42 o 
  -3 -10   2        1.51        2.16      1.09 o 
  -2 -10   2        0.43        0.16      0.46 o 
  -1 -10   2        9.14        7.54      0.89 o 
   0 -10   2        5.47        6.55      0.59 o 
   1 -10   2        0.01        0.23      0.20 o 
   2 -10   2        7.41        9.40      2.74 o 
   3 -10   2        0.08        1.02      1.27 o 
  -5  -9   2        0.30        4.16      2.22 o 
  -4  -9   2        1.53       -1.08      1.08 o 
  -3  -9   2        0.88        1.62      1.07 o 
  -2  -9   2       14.33       16.36      1.15 o 
  -1  -9   2        5.41        5.68      0.70 o 
   0  -9   2        4.45        5.96      0.54 o 
   1  -9   2       44.93       45.30      1.73 o 
   2  -9   2        4.82        5.50      0.49 o 
   3  -9   2       29.06       26.06      4.07 o 
  -5  -8   2        2.13        3.93      2.06 o 
  -4  -8   2        0.46        1.26      1.40 o 
  -3  -8   2       28.06       30.03      1.90 o 
  -2  -8   2      148.18      147.01      3.03 o 
  -1  -8   2        0.04        0.87      0.46 o 
   0  -8   2        0.13        0.97      0.42 o 
   1  -8   2        4.14        3.26      0.38 o 
   2  -8   2      266.69      283.33      5.05 o 
   3  -8   2        5.71        8.16      2.35 o 
   4  -8   2        0.04       -0.20      1.31 o 
  -5  -7   2        2.14        1.27      1.70 o 
  -4  -7   2       18.32       25.63      2.23 o 
  -3  -7   2       75.18       72.66      3.73 o 
  -2  -7   2       12.50       12.38      1.11 o 
  -1  -7   2       17.63       13.77      1.00 o 
   0  -7   2       68.36       59.76      1.56 o 
   1  -7   2        7.38        7.32      0.67 o 
   2  -7   2       12.65       13.92      0.95 o 
   3  -7   2       36.97       34.29      2.20 o 
   4  -7   2        3.91        4.54      1.25 o 
  -5  -6   2        1.29       -0.07      1.51 o 
  -4  -6   2        1.91        0.62      0.64 o 
  -3  -6   2        5.90        4.57      1.08 o 
  -2  -6   2        7.45        4.06      0.75 o 
  -1  -6   2       64.21       65.06      1.62 o 
   0  -6   2      109.97      109.23      2.08 o 
   1  -6   2       31.80       24.42      1.07 o 
   2  -6   2       21.56       17.57      1.06 o 
   3  -6   2       33.48       38.60      5.07 o 
   4  -6   2       67.50       69.57      3.51 o 
  -5  -5   2        0.75        0.38      1.34 o 
  -4  -5   2       49.47       47.17      2.95 o 
  -3  -5   2        8.69        7.37      2.26 o 
  -2  -5   2      245.90      248.06      4.60 o 
  -1  -5   2     1033.46     1027.90     11.84 o 
   0  -5   2       55.20       49.09      1.27 o 
   1  -5   2       42.98       48.61      1.29 o 
   2  -5   2       16.31       17.89      1.07 o 
   3  -5   2      444.67      457.39     12.23 o 
   4  -5   2        0.69        0.30      0.66 o 
   5  -5   2        1.09       -0.09      1.31 o 
  -6  -4   2        6.30        8.68      2.80 o 
  -5  -4   2       25.91       25.84      3.96 o 
  -4  -4   2       23.24       25.62      2.17 o 
  -3  -4   2      130.96      130.13      4.81 o 
  -2  -4   2      244.54      232.82      4.63 o 
  -1  -4   2        2.92        2.72      0.41 o 
   0  -4   2      227.30      176.40      2.54 o 
   1  -4   2      388.00      395.31      5.18 o 
   2  -4   2       35.84       33.88      3.46 o 
   3  -4   2       26.81       23.30      2.26 o 
   4  -4   2       34.48       33.43      2.44 o 
   5  -4   2        4.31        7.93      2.55 o 
  -6  -3   2        4.40        8.95      2.85 o 
  -5  -3   2        0.06        0.95      1.63 o 
  -4  -3   2        0.57        1.13      0.77 o 
  -3  -3   2        0.01        0.57      0.79 o 
  -2  -3   2        5.49        5.44      0.70 o 
  -1  -3   2        4.38        3.91      0.52 o 
   0  -3   2      143.78      127.75      2.02 o 
   1  -3   2      620.86      598.23      6.18 o 
   2  -3   2      496.75      492.21      8.73 o 
   3  -3   2       43.53       39.71      3.65 o 
   4  -3   2       27.35       29.04      2.20 o 
   5  -3   2       33.76       34.20      4.45 o 
  -6  -2   2       12.68       17.18      3.68 o 
  -5  -2   2        4.50       10.10      2.51 o 
  -4  -2   2       20.04       22.31      3.16 o 
  -3  -2   2      511.91      561.59     16.12 o 
  -2  -2   2      108.46      101.30      3.32 o 
  -1  -2   2     1027.90     1040.73     14.94 o 
   0  -2   2     3830.60     3954.19     35.07 o 
   1  -2   2      116.05      101.68      1.74 o 
   2  -2   2        3.33        0.74      0.43 o 
   3  -2   2      193.26      200.02      5.24 o 
   4  -2   2      251.30      245.93     10.90 o 
   5  -2   2        0.80        1.22      1.20 o 
  -6  -1   2        0.00        5.49      2.40 o 
  -5  -1   2       26.42       22.17      3.64 o 
  -4  -1   2      188.55      188.20      9.40 o 
  -3  -1   2      212.71      245.03      9.40 o 
  -2  -1   2      319.51      299.55      9.36 o 
  -1  -1   2       42.01       61.10      2.89 o 
   0  -1   2     2242.92     2185.98     17.52 o 
   1  -1   2     2351.34     2260.82     34.48 o 
   2  -1   2      400.69      460.58      7.87 o 
   3  -1   2      226.58      212.90      6.77 o 
   4  -1   2        1.01        1.32      0.74 o 
   5  -1   2        4.81        5.29      1.74 o 
   6  -1   2        0.03        0.52      1.22 o 
  -6   0   2       17.23       11.21      3.07 o 
  -5   0   2       24.25       28.89      4.07 o 
  -4   0   2        5.46        5.27      1.17 o 
  -3   0   2       15.16       14.51      2.15 o 
  -2   0   2      112.94      109.22      5.13 o 
  -1   0   2      433.97      440.96     10.65 o 
   1   0   2     1415.05     1330.55     17.72 o 
   2   0   2      201.08      187.84      4.33 o 
   3   0   2      193.96      180.15      7.10 o 
   4   0   2      204.76      214.35      6.42 o 
   5   0   2        0.02       -2.01      2.01 o 
   6   0   2        8.33        9.38      2.69 o 
  -5   1   2       58.00       63.22      4.42 o 
  -4   1   2        0.43        0.97      0.76 o 
  -3   1   2      242.54      241.68      6.69 o 
  -2   1   2     2861.94     2988.79     57.26 o 
  -1   1   2      133.31      142.74      5.06 o 
   0   1   2       38.15       37.60      1.30 o 
   1   1   2      247.23      278.96      4.57 o 
   2   1   2      441.97      403.95     10.58 o 
   3   1   2       16.96       19.82      2.24 o 
   4   1   2      122.78      118.01      4.69 o 
   5   1   2       77.48       77.67      6.10 o 
   6   1   2        0.69        4.57      2.17 o 
  -5   2   2        0.46       -1.45      1.56 o 
  -4   2   2       44.37       57.03      5.56 o 
  -3   2   2      182.70      192.43      6.07 o 
  -2   2   2      475.62      522.04     13.86 o 
  -1   2   2       12.23       15.26      1.83 o 
   0   2   2      513.59      600.43     13.16 o 
   1   2   2     2272.27     2318.11     43.04 o 
   2   2   2      548.39      516.95     13.00 o 
   3   2   2       16.79       19.39      2.26 o 
   4   2   2       46.96       47.59      2.94 o 
   5   2   2        2.39        4.52      1.88 o 
   6   2   2        1.70        3.37      2.01 o 
  -5   3   2       36.18       23.78      4.20 o 
  -4   3   2       58.32       60.89      5.70 o 
  -3   3   2       12.03       14.06      1.63 o 
  -2   3   2      565.06      667.67     16.82 o 
  -1   3   2       13.86       16.54      0.91 o 
   0   3   2      121.43      105.45      4.25 o 
   1   3   2      198.89      240.78      7.05 o 
   2   3   2       53.59       50.38      3.28 o 
   3   3   2       17.73       14.69      2.03 o 
   4   3   2       46.74       47.42      3.01 o 
   5   3   2      106.65      120.55      7.84 o 
   6   3   2        2.09        1.92      1.79 o 
  -5   4   2       19.44       32.07      4.84 o 
  -4   4   2       55.27       46.29      5.06 o 
  -3   4   2       69.12       60.16      3.37 o 
  -2   4   2       43.20       36.82      3.14 o 
  -1   4   2     3151.76     3425.07     70.04 o 
   0   4   2     1095.60     1128.58     16.65 o 
   1   4   2       30.68       32.76      1.24 o 
   2   4   2        1.97        4.65      1.60 o 
   3   4   2       61.30       48.06      3.82 o 
   4   4   2       25.18       27.36      3.55 o 
   5   4   2       53.20       51.90      5.13 o 
   6   4   2       11.10       12.77      3.07 o 
  -5   5   2        5.64        4.97      2.40 o 
  -4   5   2        1.20       -0.25      1.36 o 
  -3   5   2       45.41       46.64      3.01 o 
  -2   5   2       73.52       70.36      6.04 o 
  -1   5   2        1.86        6.96      1.01 o 
   0   5   2        5.31        8.56      1.23 o 
   1   5   2       79.82       81.00      2.05 o 
   2   5   2      361.21      374.56      7.63 o 
   3   5   2       73.56       72.48      6.00 o 
   4   5   2        5.29        2.67      0.70 o 
   5   5   2        6.52        4.61      2.03 o 
   6   5   2        1.11        4.29      2.08 o 
  -4   6   2       35.50       29.20      4.14 o 
  -3   6   2       19.49       19.38      1.27 o 
  -2   6   2        1.98       -0.01      0.70 o 
  -1   6   2      121.73      125.05      4.87 o 
   0   6   2        0.54        0.41      0.44 o 
   1   6   2       94.30       93.03      2.44 o 
   2   6   2      144.02      139.69      2.88 o 
   3   6   2        1.16        0.72      0.29 o 
   4   6   2        0.37       -0.04      0.36 o 
   5   6   2        6.61        3.06      0.76 o 
   6   6   2       24.19       30.79      4.59 o 
  -4   7   2        8.53       10.60      2.76 o 
  -3   7   2       25.24       21.31      2.12 o 
  -2   7   2       97.45       91.90      4.00 o 
  -1   7   2       15.47       12.97      2.06 o 
   0   7   2      442.62      462.50     13.40 o 
   1   7   2      294.28      288.93      5.25 o 
   2   7   2        8.15        5.09      0.58 o 
   3   7   2       12.90       12.38      0.77 o 
   4   7   2        0.72        1.50      0.43 o 
   5   7   2        4.66        6.17      2.10 o 
   6   7   2        9.05       10.78      3.12 o 
  -4   8   2        0.01       -0.63      1.33 o 
  -3   8   2        3.99        0.65      0.67 o 
  -2   8   2        9.82       10.49      1.40 o 
  -1   8   2       29.57       31.94      3.32 o 
   0   8   2       16.63       14.92      2.33 o 
   1   8   2        1.82        2.40      0.50 o 
   2   8   2        1.60        3.70      0.55 o 
   3   8   2       32.79       25.98      2.36 o 
   4   8   2        9.91       10.62      1.37 o 
   5   8   2        4.53        4.61      2.06 o 
  -3   9   2        9.60       13.86      2.67 o 
  -2   9   2        0.03       -0.29      0.64 o 
  -1   9   2       10.71       12.56      1.52 o 
   0   9   2        5.04        3.37      0.64 o 
   1   9   2        9.02        6.97      1.30 o 
   2   9   2       20.35       22.60      1.38 o 
   3   9   2       35.83       34.95      3.96 o 
   4   9   2        0.29        1.49      1.45 o 
   5   9   2        1.63        4.75      2.12 o 
  -3  10   2        0.01        1.54      1.60 o 
  -2  10   2        4.31        4.91      1.82 o 
  -1  10   2       17.73       17.61      1.56 o 
   0  10   2       10.41        9.36      1.08 o 
   1  10   2       23.61       26.99      3.71 o 
   2  10   2       17.02       19.41      1.38 o 
   3  10   2        0.04       -0.41      1.13 o 
   4  10   2        6.21        5.63      2.22 o 
   5  10   2        0.06        0.88      1.40 o 
  -2  11   2        4.46        2.95      1.51 o 
  -1  11   2        0.72        0.26      0.65 o 
   0  11   2        0.56        1.52      0.57 o 
   1  11   2        0.01       -0.14      0.42 o 
   2  11   2        1.63        2.11      0.65 o 
   3  11   2        0.69       -0.52      1.06 o 
   4  11   2        2.47        3.01      1.63 o 
  -1  12   2        0.08       -0.82      0.82 o 
   0  12   2        2.92        4.13      1.54 o 
   1  12   2        0.97        2.43      1.08 o 
   2  12   2        2.59        1.39      0.67 o 
   3  12   2        0.15       -1.36      1.56 o 
   4  12   2        4.19        1.67      1.54 o 
   0  13   2        1.05        0.48      0.81 o 
   1  13   2        8.64        8.01      1.30 o 
   2  13   2        1.33       -0.07      1.04 o 
   3  13   2        1.02        0.66      1.13 o 
  -2 -12   3        0.23        0.54      0.76 o 
  -1 -12   3        1.55        0.32      0.99 o 
   0 -12   3        0.27       -1.99      1.99 o 
  -3 -11   3        0.60        1.24      1.14 o 
  -2 -11   3        5.37        5.46      1.17 o 
  -1 -11   3        0.51        1.31      0.78 o 
   0 -11   3        1.54        4.16      1.58 o 
   1 -11   3       28.95       24.86      3.82 o 
   2 -11   3        0.09       -1.04      1.18 o 
  -4 -10   3        6.05        4.59      1.99 o 
  -3 -10   3        1.68        1.53      0.87 o 
  -2 -10   3        0.75        0.48      0.41 o 
  -1 -10   3        2.29        3.40      0.64 o 
   0 -10   3        0.82        2.18      0.35 o 
   1 -10   3       19.57       25.02      3.66 o 
   2 -10   3        2.27        2.74      1.74 o 
  -4  -9   3        0.00       -0.20      1.31 o 
  -3  -9   3        2.54        3.33      0.76 o 
  -2  -9   3        1.70        2.17      0.44 o 
  -1  -9   3        1.97        3.49      0.79 o 
   0  -9   3        5.81        7.05      0.84 o 
   1  -9   3        8.78        8.82      2.19 o 
   2  -9   3        1.89        0.72      0.29 o 
   3  -9   3       11.73       17.11      3.55 o 
  -5  -8   3        0.94        1.22      1.11 o 
  -4  -8   3        0.06       -0.41      0.79 o 
  -3  -8   3       20.73       24.42      1.78 o 
  -2  -8   3       17.65       20.56      1.27 o 
  -1  -8   3        7.54        7.70      0.73 o 
   0  -8   3        2.40        1.57      0.54 o 
   1  -8   3        1.17        0.70      0.90 o 
   2  -8   3      251.82      262.44     10.06 o 
   3  -8   3        7.44       16.28      1.69 o 
   4  -8   3        4.19        4.25      1.79 o 
  -5  -7   3        0.00       -1.36      1.54 o 
  -4  -7   3       11.31       12.06      2.96 o 
  -3  -7   3       35.18       38.74      2.15 o 
  -2  -7   3        1.65        0.49      0.43 o 
  -1  -7   3       12.51       12.21      0.74 o 
   0  -7   3       54.54       51.87      1.37 o 
   1  -7   3        9.97        8.73      1.90 o 
   2  -7   3       39.59       40.86      2.02 o 
   3  -7   3        1.27        1.68      0.42 o 
   4  -7   3        3.09        0.64      1.21 o 
  -5  -6   3        4.84        4.68      2.35 o 
  -4  -6   3        9.74        8.69      1.40 o 
  -3  -6   3        9.13        9.55      1.13 o 
  -2  -6   3       14.92       13.71      1.13 o 
  -1  -6   3       20.49       21.75      1.22 o 
   0  -6   3       48.19       42.70      2.09 o 
   1  -6   3        8.77        6.80      1.65 o 
   2  -6   3        7.83        6.96      0.52 o 
   3  -6   3        1.79        1.29      0.33 o 
   4  -6   3       35.53       39.56      3.08 o 
  -5  -5   3        0.10        2.33      1.65 o 
  -4  -5   3       13.04       11.99      1.67 o 
  -3  -5   3       24.03       20.60      1.51 o 
  -2  -5   3       53.03       57.01      2.23 o 
  -1  -5   3      124.95      131.56      2.70 o 
   0  -5   3       63.37       60.26      1.84 o 
   1  -5   3       96.50       92.86      5.31 o 
   2  -5   3        5.01        6.49      0.47 o 
   3  -5   3      682.80      671.64     10.08 o 
   4  -5   3       51.94       56.19      3.13 o 
   5  -5   3        0.27        1.33      0.93 o 
  -5  -4   3        9.34       12.48      2.98 o 
  -4  -4   3        0.01        1.36      0.77 o 
  -3  -4   3       72.42       79.58      2.97 o 
  -2  -4   3      256.66      257.34      4.41 o 
  -1  -4   3        0.11        0.26      0.34 o 
   0  -4   3      262.83      261.14      6.10 o 
   1  -4   3      287.51      277.55      8.77 o 
   2  -4   3       59.53       55.18      2.03 o 
   3  -4   3       21.98       20.40      1.35 o 
   4  -4   3        4.55        3.48      0.86 o 
   5  -4   3        0.44        1.29      1.33 o 
  -5  -3   3        0.10       -1.56      1.56 o 
  -4  -3   3       18.63       18.60      1.98 o 
  -3  -3   3       28.18       28.33      1.74 o 
  -2  -3   3      354.78      329.08      5.91 o 
  -1  -3   3        9.55       10.83      0.71 o 
   0  -3   3      110.15      122.45      1.65 o 
   1  -3   3      284.80      256.10      6.70 o 
   2  -3   3        1.79        1.27      0.30 o 
   3  -3   3       28.71       23.28      1.59 o 
   4  -3   3        4.74        5.52      1.20 o 
   5  -3   3       71.44       81.89      6.04 o 
  -6  -2   3        0.02        2.71      2.22 o 
  -5  -2   3        3.29        3.82      1.76 o 
  -4  -2   3        0.29        0.29      1.15 o 
  -3  -2   3       59.50       51.06      2.81 o 
  -2  -2   3      345.57      343.37      7.32 o 
  -1  -2   3       41.54       40.08      1.80 o 
   0  -2   3      316.99      316.25      3.77 o 
   1  -2   3     1383.62     1390.11     18.79 o 
   2  -2   3      329.90      336.10      5.17 o 
   3  -2   3        3.60        2.95      1.15 o 
   4  -2   3      663.05      667.01     14.70 o 
   5  -2   3       31.41       29.52      3.66 o 
  -5  -1   3       17.69       28.19      4.14 o 
  -4  -1   3      101.14      100.04      6.89 o 
  -3  -1   3        0.88        2.87      1.08 o 
  -2  -1   3      266.47      283.36      9.34 o 
  -1  -1   3     2746.48     2694.76     50.38 o 
   0  -1   3       34.78       45.36      1.10 o 
   1  -1   3      312.80      317.53      4.28 o 
   2  -1   3      346.54      356.31      5.43 o 
   3  -1   3       52.92       43.92      2.22 o 
   4  -1   3       36.10       35.77      2.40 o 
   5  -1   3        0.08       -1.08      1.08 o 
   6  -1   3        1.87        4.16      1.72 o 
  -5   0   3        0.02        0.97      1.47 o 
  -4   0   3        9.40        9.70      2.26 o 
  -3   0   3        3.47        5.83      1.60 o 
  -2   0   3       23.24       38.22      3.07 o 
  -1   0   3     1123.00     1079.56     22.69 o 
   0   0   3     1475.88     1530.70     16.77 o 
   1   0   3       72.68       62.99      1.51 o 
   2   0   3      739.36      719.50      9.28 o 
   3   0   3      118.34      108.63      5.27 o 
   4   0   3       20.79       17.43      1.71 o 
   5   0   3        3.88        4.48      1.60 o 
   6   0   3       30.00       36.69      4.68 o 
  -5   1   3        2.10        0.11      1.40 o 
  -4   1   3       11.13       12.16      2.78 o 
  -3   1   3        2.08        3.35      1.31 o 
  -2   1   3      184.76      175.95      7.12 o 
  -1   1   3     1240.26     1294.43     27.08 o 
   0   1   3     1306.63     1354.80     21.09 o 
   1   1   3      590.60      606.09      7.29 o 
   2   1   3      491.69      530.87      7.32 o 
   3   1   3      231.36      239.56      8.59 o 
   4   1   3       16.68       13.03      1.56 o 
   5   1   3      314.73      317.58     12.93 o 
   6   1   3       12.41       12.59      2.92 o 
  -5   2   3        1.29        3.98      1.76 o 
  -4   2   3       53.89       49.07      5.33 o 
  -3   2   3      612.25      612.48     28.46 o 
  -2   2   3       46.04       52.19      3.71 o 
  -1   2   3      164.48      149.50      6.50 o 
   0   2   3     1706.28     1767.87     34.27 o 
   1   2   3      471.48      548.22      9.98 o 
   2   2   3     1363.04     1293.48     18.16 o 
   3   2   3      137.39      135.65      6.31 o 
   4   2   3       52.82       49.51      5.49 o 
   5   2   3        5.39        7.62      1.99 o 
   6   2   3        0.76       -0.16      1.45 o 
  -5   3   3       12.35       14.47      3.50 o 
  -4   3   3        1.16        0.07      1.22 o 
  -3   3   3      107.43      109.59      4.67 o 
  -2   3   3      168.63      181.98      7.55 o 
  -1   3   3      323.78      348.10      9.67 o 
   0   3   3     1643.88     1688.03     33.57 o 
   1   3   3      506.42      506.30     12.41 o 
   2   3   3       62.19       65.60      2.90 o 
   3   3   3       37.82       41.41      3.41 o 
   4   3   3       78.00       70.13      3.68 o 
   5   3   3       10.39       10.42      2.44 o 
   6   3   3        2.74        2.31      1.67 o 
  -5   4   3       15.81       12.75      3.25 o 
  -4   4   3       34.82       33.32      4.41 o 
  -3   4   3       39.36       43.36      2.97 o 
  -2   4   3       51.80       42.64      2.13 o 
  -1   4   3      137.42      135.26      4.55 o 
   0   4   3      511.77      538.36     13.81 o 
   1   4   3      267.64      273.08      8.52 o 
   2   4   3      236.78      226.58      8.02 o 
   3   4   3      248.42      257.01      9.65 o 
   4   4   3       84.35       93.35      4.37 o 
   5   4   3       10.48        8.84      2.06 o 
   6   4   3       50.96       56.28      6.08 o 
  -5   5   3       76.44       73.35      7.44 o 
  -4   5   3       41.58       52.89      5.67 o 
  -3   5   3        4.30        5.23      1.60 o 
  -2   5   3      824.67      826.22     20.81 o 
  -1   5   3      455.82      484.13     14.17 o 
   0   5   3        6.76        7.12      0.99 o 
   1   5   3      351.82      352.42     10.53 o 
   2   5   3      109.00      102.06      5.31 o 
   3   5   3      516.98      483.58     28.13 o 
   4   5   3        0.02        0.18      0.81 o 
   5   5   3       15.43       17.20      3.01 o 
   6   5   3        0.11        1.08      1.40 o 
  -4   6   3       11.91       10.67      2.78 o 
  -3   6   3        0.83        0.39      0.40 o 
  -2   6   3       45.61       50.94      3.01 o 
  -1   6   3       59.90       62.61      4.52 o 
   0   6   3      219.17      221.24      5.88 o 
   1   6   3      204.12      198.60      9.36 o 
   2   6   3       62.06       57.80      2.93 o 
   3   6   3        3.08        1.88      0.76 o 
   4   6   3        1.31        0.62      0.38 o 
   5   6   3       22.33       21.57      1.79 o 
   6   6   3        3.88        1.90      1.24 o 
  -4   7   3       31.62       31.55      4.54 o 
  -3   7   3      110.41      115.78      8.36 o 
  -2   7   3       97.97       97.40      4.31 o 
  -1   7   3       43.13       40.35      2.64 o 
   0   7   3      138.47      139.10      6.78 o 
   1   7   3      162.28      159.11      6.30 o 
   2   7   3        1.17        0.54      0.43 o 
   3   7   3       25.11       19.73      1.98 o 
   4   7   3       59.29       52.27      1.96 o 
   5   7   3       23.09       21.04      3.59 o 
   6   7   3        3.06        2.17      2.03 o 
  -4   8   3       88.40      101.45      8.11 o 
  -3   8   3       44.17       45.14      4.81 o 
  -2   8   3       18.36       17.92      2.85 o 
  -1   8   3      170.36      182.49      5.98 o 
   0   8   3      176.41      182.36      5.69 o 
   1   8   3       18.71       21.81      1.20 o 
   2   8   3       20.11       17.19      0.99 o 
   3   8   3        0.00        0.10      0.59 o 
   4   8   3       57.37       51.38      5.09 o 
   5   8   3        1.97        0.93      1.36 o 
  -3   9   3       10.41        6.65      2.12 o 
  -2   9   3        3.62        3.04      0.93 o 
  -1   9   3       12.20       12.19      1.56 o 
   0   9   3        0.77        0.51      0.47 o 
   1   9   3       36.43       35.90      2.25 o 
   2   9   3       10.41        8.83      0.82 o 
   3   9   3       19.47       16.23      2.69 o 
   4   9   3        0.02       -1.22      1.22 o 
   5   9   3        0.13        2.71      1.60 o 
  -3  10   3       17.73       21.84      3.55 o 
  -2  10   3       53.32       52.46      3.36 o 
  -1  10   3      106.71      114.94      4.93 o 
   0  10   3        1.88        1.60      0.61 o 
   1  10   3       57.19       57.91      3.07 o 
   2  10   3       27.12       28.79      1.62 o 
   3  10   3        1.59        0.90      1.13 o 
   4  10   3        0.00       -0.97      1.40 o 
   5  10   3        3.59        5.36      2.37 o 
  -2  11   3        7.77        6.56      1.99 o 
  -1  11   3        3.65        3.10      1.79 o 
   0  11   3        7.67        6.77      0.55 o 
   1  11   3       10.35        7.86      1.01 o 
   2  11   3        4.03        3.90      2.06 o 
   3  11   3        0.31       -0.75      1.22 o 
   4  11   3        1.27        0.14      1.49 o 
  -1  12   3        0.07        1.57      0.89 o 
   0  12   3       15.14       16.50      1.50 o 
   1  12   3        1.66        2.19      1.32 o 
   2  12   3        1.63        2.14      0.72 o 
   3  12   3        0.56       -0.05      1.20 o 
   4  12   3        3.48        4.39      2.01 o 
   0  13   3       15.46       18.24      2.02 o 
   1  13   3        4.63        3.35      0.92 o 
   2  13   3        5.08        7.93      2.17 o 
   3  13   3        1.62        2.87      1.58 o 
  -1 -12   4        2.14        0.72      1.42 o 
   0 -12   4        0.00        2.67      1.54 o 
  -3 -11   4        0.03       -0.43      0.80 o 
  -2 -11   4        0.10        0.82      0.65 o 
  -1 -11   4        2.54        4.20      0.77 o 
   0 -11   4        1.17        1.20      1.45 o 
   1 -11   4        0.80        1.02      1.38 o 
  -4 -10   4        1.10        0.77      1.18 o 
  -3 -10   4        5.31        6.95      1.34 o 
  -2 -10   4        0.90        1.99      0.57 o 
  -1 -10   4       17.05       20.33      1.17 o 
   0 -10   4       33.83       39.29      4.43 o 
   1 -10   4        3.64        3.23      1.72 o 
   2 -10   4       45.04       50.56      5.63 o 
  -4  -9   4        0.25        1.85      1.70 o 
  -3  -9   4        5.03        4.34      1.06 o 
  -2  -9   4        1.00        1.12      0.40 o 
  -1  -9   4       18.83       18.08      1.07 o 
   0  -9   4       19.17       20.04      1.21 o 
   1  -9   4       24.76       28.12      3.87 o 
   2  -9   4       10.95        9.00      2.55 o 
   3  -9   4        0.00        0.32      1.15 o 
  -4  -8   4        2.46        1.90      1.70 o 
  -3  -8   4        1.53        1.82      0.99 o 
  -2  -8   4        3.17        3.40      0.65 o 
  -1  -8   4        6.37        4.23      0.56 o 
   0  -8   4        0.39        0.49      0.29 o 
   1  -8   4        6.33        5.63      1.97 o 
   2  -8   4       22.48       23.73      3.57 o 
   3  -8   4       21.70       29.77      4.34 o 
  -5  -7   4        0.03        0.90      1.72 o 
  -4  -7   4        4.42        3.53      1.79 o 
  -3  -7   4       15.49       19.34      2.02 o 
  -2  -7   4       17.61       16.96      1.19 o 
  -1  -7   4        6.19        5.39      0.54 o 
   0  -7   4      190.16      182.86      5.61 o 
   1  -7   4      320.99      333.25     12.61 o 
   2  -7   4      151.84      178.50      9.36 o 
   3  -7   4       36.33       39.06      2.34 o 
   4  -7   4        2.51        5.15      2.19 o 
  -5  -6   4        4.94        4.36      2.01 o 
  -4  -6   4        1.89        2.21      3.24 o 
  -3  -6   4        0.09        1.00      0.60 o 
  -2  -6   4       33.91       28.12      1.45 o 
  -1  -6   4        2.68        2.95      0.54 o 
   0  -6   4       20.47       16.42      0.99 o 
   1  -6   4        5.64        5.22      1.65 o 
   2  -6   4       85.47       74.76      5.40 o 
   3  -6   4       55.75       61.66      1.72 o 
   4  -6   4        0.45        0.62      0.70 o 
  -5  -5   4        0.78        1.33      1.70 o 
  -4  -5   4        3.30        3.92      1.18 o 
  -3  -5   4        3.15        2.67      0.75 o 
  -2  -5   4       41.36       40.67      1.71 o 
  -1  -5   4       57.36       65.86      2.15 o 
   0  -5   4       76.22       66.55      2.57 o 
   1  -5   4       14.35       11.62      2.06 o 
   2  -5   4      195.46      187.81      4.15 o 
   3  -5   4      301.00      307.70      5.84 o 
   4  -5   4        3.69        4.68      0.87 o 
   5  -5   4       10.85       11.71      1.97 o 
  -5  -4   4        5.97       10.60      2.89 o 
  -4  -4   4        2.43        3.89      1.17 o 
  -3  -4   4        2.17        1.65      0.60 o 
  -2  -4   4       95.66       97.83      4.12 o 
  -1  -4   4       13.69       13.88      0.98 o 
   0  -4   4       47.45       44.20      1.73 o 
   1  -4   4      249.19      256.84      5.90 o 
   2  -4   4      702.08      683.45     11.59 o 
   3  -4   4      473.16      463.11      7.57 o 
   4  -4   4        0.66        1.21      0.49 o 
   5  -4   4        2.81        3.59      1.27 o 
  -5  -3   4        4.30        2.33      1.51 o 
  -4  -3   4       35.57       35.14      2.78 o 
  -3  -3   4        6.54        6.32      0.95 o 
  -2  -3   4        1.01        1.37      0.68 o 
  -1  -3   4      184.48      177.11      3.67 o 
   0  -3   4      115.95      123.60      3.64 o 
   1  -3   4       23.06       22.48      1.49 o 
   2  -3   4      104.29      100.83      2.92 o 
   3  -3   4        0.30       -0.04      0.37 o 
   4  -3   4       20.90       24.80      2.10 o 
   5  -3   4        4.13        6.00      1.44 o 
  -5  -2   4        4.05        5.09      2.03 o 
  -4  -2   4       17.65       16.86      1.96 o 
  -3  -2   4       83.38       83.68      3.15 o 
  -2  -2   4       42.77       37.92      2.29 o 
  -1  -2   4      328.67      323.88      4.68 o 
   0  -2   4      238.53      254.71      4.85 o 
   1  -2   4       43.32       46.53      1.06 o 
   2  -2   4       68.08       57.21      1.67 o 
   3  -2   4      303.86      296.95      6.04 o 
   4  -2   4      744.11      762.93     11.69 o 
   5  -2   4        9.99        7.09      1.11 o 
  -5  -1   4       10.82       13.65      3.10 o 
  -4  -1   4       70.79       68.40      5.83 o 
  -3  -1   4        5.57        4.82      1.83 o 
  -2  -1   4       77.08       86.26      4.91 o 
  -1  -1   4       55.06       57.94      1.96 o 
   0  -1   4       74.48       82.43      1.75 o 
   1  -1   4     1011.37     1034.04     14.78 o 
   2  -1   4      143.69      157.06      3.15 o 
   3  -1   4      313.04      300.11      5.57 o 
   4  -1   4      123.92      127.01      4.60 o 
   5  -1   4        0.33        1.76      1.60 o 
   6  -1   4        0.53        0.51      3.02 o 
  -5   0   4       32.75       24.37      4.36 o 
  -4   0   4        0.18       -0.34      1.33 o 
  -3   0   4      171.49      173.84      4.93 o 
  -2   0   4      117.28      119.76      5.92 o 
  -1   0   4       21.65       19.94      2.06 o 
   0   0   4     1442.67     1525.63     14.94 o 
   1   0   4      179.06      204.40      2.99 o 
   2   0   4      194.20      195.42      4.57 o 
   3   0   4       17.90       18.30      1.21 o 
   4   0   4       32.49       32.31      2.29 o 
   5   0   4        1.18        4.05      1.58 o 
   6   0   4       12.45       13.29      2.80 o 
  -5   1   4       14.05       19.12      3.96 o 
  -4   1   4        8.13        8.88      2.42 o 
  -3   1   4       52.88       48.67      3.11 o 
  -2   1   4      186.43      187.93      7.73 o 
  -1   1   4     1078.32     1121.31     24.75 o 
   0   1   4       48.82       52.24      1.75 o 
   1   1   4       31.46       34.19      1.05 o 
   2   1   4      200.68      203.56      4.64 o 
   3   1   4      204.33      191.64      5.49 o 
   4   1   4      104.10      103.39      6.17 o 
   5   1   4      311.70      309.65     12.59 o 
   6   1   4        8.24        8.41      2.44 o 
  -5   2   4        0.62        0.84      1.72 o 
  -4   2   4        0.01        1.49      1.29 o 
  -3   2   4      121.83      116.27     10.35 o 
  -2   2   4        4.59        2.49      1.02 o 
  -1   2   4        5.69       11.46      1.12 o 
   0   2   4      137.02      152.39      3.10 o 
   1   2   4       16.82       18.50      0.82 o 
   2   2   4      713.01      711.50     11.91 o 
   3   2   4       28.60       26.73      3.10 o 
   4   2   4       79.19       92.31      4.59 o 
   5   2   4        8.35        5.02      1.79 o 
   6   2   4        0.01        4.05      1.97 o 
  -5   3   4       33.72       29.32      4.81 o 
  -4   3   4       78.54       59.61      6.01 o 
  -3   3   4       29.30       30.61      2.54 o 
  -2   3   4      331.41      338.92     11.53 o 
  -1   3   4       90.15       70.74      2.77 o 
   0   3   4      461.04      471.79      8.52 o 
   1   3   4       44.29       38.39      1.45 o 
   2   3   4        5.35        5.31      0.69 o 
   3   3   4        0.35       -0.18      0.34 o 
   4   3   4       12.74       10.74      1.48 o 
   5   3   4       16.40       11.75      2.51 o 
   6   3   4        0.68        1.11      1.20 o 
  -5   4   4        4.33        4.54      2.28 o 
  -4   4   4        7.88        9.88      2.78 o 
  -3   4   4       31.94       36.97      2.89 o 
  -2   4   4        7.63        9.24      0.98 o 
  -1   4   4      300.04      280.67     10.08 o 
   0   4   4      849.54      834.35     19.94 o 
   1   4   4      144.71      149.91      3.55 o 
   2   4   4       59.28       42.04      3.25 o 
   3   4   4      105.84      108.08      3.12 o 
   4   4   4       90.10       87.96      4.23 o 
   5   4   4        9.97       13.16      2.64 o 
   6   4   4       52.17       54.32      5.79 o 
  -5   5   4        9.25       15.44      3.84 o 
  -4   5   4        4.42        9.09      2.67 o 
  -3   5   4        6.02        6.80      1.38 o 
  -2   5   4       16.38       16.25      1.25 o 
  -1   5   4        8.53        9.49      1.99 o 
   0   5   4       37.20       32.66      3.05 o 
   1   5   4      152.19      168.26      6.92 o 
   2   5   4       15.14       17.18      2.22 o 
   3   5   4      187.80      177.73      8.16 o 
   4   5   4       11.22        9.80      1.01 o 
   5   5   4       18.38       20.28      3.35 o 
   6   5   4        0.00        1.04      1.27 o 
  -4   6   4       18.15       19.22      2.00 o 
  -3   6   4       58.96       49.10      2.78 o 
  -2   6   4        0.74        1.03      0.71 o 
  -1   6   4       50.66       58.35      3.21 o 
   0   6   4       64.60       58.63      4.32 o 
   1   6   4      328.53      301.35     10.40 o 
   2   6   4       54.79       60.01      4.36 o 
   3   6   4        0.14        0.16      0.66 o 
   4   6   4        4.52        4.88      0.38 o 
   5   6   4       11.87       11.47      0.95 o 
   6   6   4        2.22        8.93      2.92 o 
  -4   7   4        2.57        1.76      1.72 o 
  -3   7   4        2.32        2.71      1.65 o 
  -2   7   4       78.97       89.05      7.76 o 
  -1   7   4       13.02       12.79      1.65 o 
   0   7   4      100.58       87.38      3.87 o 
   1   7   4       76.75       78.78      5.70 o 
   2   7   4        8.97       10.06      1.40 o 
   3   7   4       24.88       23.38      2.19 o 
   4   7   4       24.64       22.54      3.30 o 
   5   7   4       12.95       12.95      1.20 o 
   6   7   4        0.10        2.78      2.10 o 
  -4   8   4       26.37       25.59      4.36 o 
  -3   8   4        0.45       -1.36      1.36 o 
  -2   8   4        3.02        1.57      0.92 o 
  -1   8   4       16.41       16.74      1.90 o 
   0   8   4        1.05        1.31      0.78 o 
   1   8   4        6.00        7.13      0.86 o 
   2   8   4       40.43       32.96      3.32 o 
   3   8   4       16.75       18.31      2.87 o 
   4   8   4       36.08       32.35      4.18 o 
   5   8   4        1.08        1.02      1.20 o 
  -3   9   4        1.16        1.63      1.42 o 
  -2   9   4       23.11       18.08      3.10 o 
  -1   9   4       45.80       46.28      5.79 o 
   0   9   4        2.31        0.88      0.63 o 
   1   9   4       19.96       18.56      1.37 o 
   2   9   4       28.80       28.04      1.31 o 
   3   9   4       11.55       11.32      2.40 o 
   4   9   4        0.12       -0.84      1.22 o 
   5   9   4        0.91       -0.05      1.22 o 
  -3  10   4        0.58        1.54      1.38 o 
  -2  10   4        4.79        4.68      1.74 o 
  -1  10   4       11.67       10.96      2.31 o 
   0  10   4        3.85        2.04      0.51 o 
   1  10   4       14.25       11.36      1.03 o 
   2  10   4       10.02        8.24      0.93 o 
   3  10   4        2.15        3.98      1.76 o 
   4  10   4        4.10        7.73      2.35 o 
   5  10   4        3.15        4.05      2.26 o 
  -2  11   4       10.16        8.23      2.19 o 
  -1  11   4        7.14        6.96      2.01 o 
   0  11   4       25.31       25.39      2.04 o 
   1  11   4       15.89       16.20      1.62 o 
   2  11   4        0.55        0.19      0.41 o 
   3  11   4        2.26        3.55      1.85 o 
   4  11   4        0.20       -0.05      1.38 o 
  -1  12   4        0.36       -0.71      0.71 o 
   0  12   4        8.07        7.29      1.37 o 
   1  12   4        0.20       -0.52      0.52 o 
   2  12   4        0.41        0.89      0.53 o 
   3  12   4        1.17        1.40      1.47 o 
   4  12   4        1.87        1.45      1.70 o 
   0  13   4        4.43        4.74      0.94 o 
   1  13   4        0.03        0.54      0.59 o 
   2  13   4        4.36        6.62      2.19 o 
   3  13   4        0.79       -0.66      1.15 o 
  -2 -11   5        0.14        0.83      1.19 o 
  -1 -11   5        4.52        5.01      2.42 o 
   0 -11   5        8.56       16.37      3.21 o 
   1 -11   5        0.80       -0.54      1.13 o 
  -3 -10   5        1.47        1.22      0.82 o 
  -2 -10   5        0.07        0.28      1.45 o 
  -1 -10   5       11.82       12.59      1.19 o 
   0 -10   5        7.25        9.24      2.33 o 
   1 -10   5       12.80       14.15      2.92 o 
   2 -10   5       48.07       44.96      5.49 o 
  -4  -9   5        0.05        0.84      1.49 o 
  -3  -9   5        3.58        5.92      1.29 o 
  -2  -9   5        6.15        6.88      0.81 o 
  -1  -9   5       10.20        9.02      0.77 o 
   0  -9   5       24.28       27.58      2.18 o 
   1  -9   5      135.94      136.75      8.66 o 
   2  -9   5       30.46       28.57      4.14 o 
   3  -9   5        2.61        1.38      1.60 o 
  -4  -8   5        5.08        2.22      1.65 o 
  -3  -8   5        0.02        0.52      1.22 o 
  -2  -8   5        1.30        1.03      0.54 o 
  -1  -8   5        0.28        0.39      0.35 o 
   0  -8   5        9.36        7.87      1.23 o 
   1  -8   5       72.71       72.13      5.99 o 
   2  -8   5        9.93       12.61      2.74 o 
   3  -8   5        4.53        3.25      1.65 o 
  -4  -7   5        5.94        7.39      2.22 o 
  -3  -7   5       17.80       15.91      2.76 o 
  -2  -7   5        0.08        0.32      0.47 o 
  -1  -7   5        2.01        1.82      0.45 o 
   0  -7   5      120.42      115.03      3.67 o 
   1  -7   5       22.68       23.60      3.25 o 
   2  -7   5      174.82      176.69      9.63 o 
   3  -7   5      263.30      253.92      7.02 o 
   4  -7   5       11.61       14.26      3.07 o 
  -5  -6   5       13.86       14.42      3.44 o 
  -4  -6   5       11.10        6.06      2.08 o 
  -3  -6   5        2.03        2.73      0.78 o 
  -2  -6   5       25.36       30.38      1.58 o 
  -1  -6   5       90.99       91.94      2.49 o 
   0  -6   5      132.38      144.91      4.03 o 
   1  -6   5       55.71       55.20      4.66 o 
   2  -6   5      507.24      515.39     17.18 o 
   3  -6   5      101.30      106.98      3.61 o 
   4  -6   5       18.70       22.40      3.66 o 
  -5  -5   5        4.12        8.73      2.94 o 
  -4  -5   5        0.08       -0.75      1.40 o 
  -3  -5   5       43.99       50.98      3.05 o 
  -2  -5   5       18.30       13.92      1.08 o 
  -1  -5   5       16.52       14.89      1.27 o 
   0  -5   5       25.81       25.72      1.08 o 
   1  -5   5        0.01        1.25      0.67 o 
   2  -5   5      122.62      116.60      6.16 o 
   3  -5   5        0.71        0.20      0.55 o 
   4  -5   5       33.26       38.90      4.77 o 
   5  -5   5       12.24       10.04      2.58 o 
  -5  -4   5        0.00        1.76      1.72 o 
  -4  -4   5        9.16        6.13      1.92 o 
  -3  -4   5       78.37       78.40      3.21 o 
  -2  -4   5      250.86      259.41      5.01 o 
  -1  -4   5       85.23       83.56      1.99 o 
   0  -4   5       17.16       12.91      0.63 o 
   1  -4   5      914.59      913.43     15.17 o 
   2  -4   5      148.61      149.10      3.72 o 
   3  -4   5      507.26      487.93     16.39 o 
   4  -4   5      424.07      437.77     13.38 o 
   5  -4   5       35.49       38.59      3.27 o 
  -5  -3   5       12.49        9.92      2.85 o 
  -4  -3   5       81.71       94.73      7.05 o 
  -3  -3   5      144.90      141.79      4.36 o 
  -2  -3   5       35.28       35.17      1.86 o 
  -1  -3   5       88.71       85.41      2.57 o 
   0  -3   5      515.15      499.58      6.01 o 
   1  -3   5      448.10      508.07      9.67 o 
   2  -3   5        4.60        4.56      0.74 o 
   3  -3   5      365.45      332.84      5.78 o 
   4  -3   5       36.05       34.43      2.41 o 
   5  -3   5       17.33       16.83      2.62 o 
  -5  -2   5        0.22        1.34      2.17 o 
  -4  -2   5       26.04       23.30      3.53 o 
  -3  -2   5        0.99        1.42      0.58 o 
  -2  -2   5      397.27      413.76      6.46 o 
  -1  -2   5      185.13      171.39      3.84 o 
   0  -2   5      294.30      311.46      4.34 o 
   1  -2   5      109.67      112.33      2.53 o 
   2  -2   5       31.92       16.90      0.92 o 
   3  -2   5      122.50      111.92      3.02 o 
   4  -2   5       23.10       23.63      2.03 o 
   5  -2   5       41.97       36.82      2.28 o 
  -5  -1   5       24.86       16.32      3.75 o 
  -4  -1   5       30.64       32.71      4.52 o 
  -3  -1   5       20.82       21.24      1.67 o 
  -2  -1   5      655.94      648.84     18.69 o 
  -1  -1   5     2160.74     2260.72     25.73 o 
   0  -1   5      460.34      477.13      5.97 o 
   1  -1   5        0.32        0.05      0.37 o 
   2  -1   5     1338.54     1364.32     16.05 o 
   3  -1   5      634.91      610.69      9.05 o 
   4  -1   5      124.82      125.69      3.79 o 
   5  -1   5      165.80      174.60      6.45 o 
  -5   0   5       10.61       11.64      3.28 o 
  -4   0   5       83.39       78.64      6.96 o 
  -3   0   5      197.61      204.90      6.85 o 
  -2   0   5      383.70      417.83     13.00 o 
  -1   0   5       52.68       49.63      2.47 o 
   0   0   5        8.79        9.92      0.72 o 
   1   0   5     1857.77     1840.09     17.80 o 
   2   0   5      579.91      628.87      8.62 o 
   3   0   5        4.45        4.38      0.67 o 
   4   0   5       80.07       68.50      2.76 o 
   5   0   5       12.64       11.49      2.09 o 
   6   0   5        4.41        3.66      1.23 o 
  -5   1   5        4.06        4.59      2.78 o 
  -4   1   5        1.24       -0.97      1.56 o 
  -3   1   5      114.84      113.49      5.18 o 
  -2   1   5       14.81       18.51      2.40 o 
  -1   1   5     2740.82     3095.80     60.04 o 
   0   1   5     1505.09     1583.73     15.97 o 
   1   1   5      278.08      266.65      3.85 o 
   2   1   5      110.55      102.55      2.62 o 
   3   1   5        2.04        2.59      0.61 o 
   4   1   5      150.35      142.95      4.56 o 
   5   1   5        0.10       -0.35      0.69 o 
   6   1   5        9.64        8.02      1.63 o 
  -5   2   5        0.00        1.70      1.60 o 
  -4   2   5      130.61      130.27      9.06 o 
  -3   2   5      236.78      242.92     20.34 o 
  -2   2   5        3.56        4.54      1.33 o 
  -1   2   5      481.54      544.66     10.32 o 
   0   2   5     3213.26     3337.20     36.03 o 
   1   2   5     1716.90     1732.80     19.35 o 
   2   2   5        7.65        9.55      0.79 o 
   3   2   5      784.18      783.34     17.77 o 
   4   2   5      300.21      315.77      6.49 o 
   5   2   5        0.06        0.64      0.85 o 
   6   2   5        6.34        7.56      1.89 o 
  -5   3   5       46.68       42.99      5.85 o 
  -4   3   5       71.15       69.91      6.78 o 
  -3   3   5      367.83      435.09     11.06 o 
  -2   3   5      211.35      212.97      9.04 o 
  -1   3   5      688.05      689.56     17.86 o 
   0   3   5      257.59      314.52      6.81 o 
   1   3   5      331.82      343.79     11.72 o 
   2   3   5      554.94      564.22      9.33 o 
   3   3   5      186.60      186.16      4.76 o 
   4   3   5       16.75       17.84      1.36 o 
   5   3   5       16.73       12.92      1.67 o 
   6   3   5       12.10       11.69      1.89 o 
  -5   4   5        4.40        7.66      2.89 o 
  -4   4   5       19.48       22.83      4.05 o 
  -3   4   5        1.26        1.16      0.88 o 
  -2   4   5      157.26      144.13      4.09 o 
  -1   4   5      109.40      132.75      6.85 o 
   0   4   5     1080.39     1250.20     19.12 o 
   1   4   5      665.31      687.98     18.34 o 
   2   4   5      325.35      307.16     16.25 o 
   3   4   5       15.06       14.79      0.94 o 
   4   4   5        6.41        7.24      0.87 o 
   5   4   5       39.39       39.52      2.62 o 
   6   4   5        7.23        6.74      3.24 o 
  -4   5   5        1.08        1.02      0.75 o 
  -3   5   5      306.96      351.81     14.76 o 
  -2   5   5      752.36      768.25     13.70 o 
  -1   5   5      135.13      132.62      5.01 o 
   0   5   5       97.63       93.58      3.45 o 
   1   5   5      374.90      372.00      7.03 o 
   2   5   5      401.26      435.55     13.38 o 
   3   5   5        0.53        1.23      0.76 o 
   4   5   5      138.81      125.03      3.68 o 
   5   5   5       53.46       59.27      3.03 o 
   6   5   5        1.02        2.37      1.72 o 
  -4   6   5       87.27       86.39      4.43 o 
  -3   6   5       98.02       99.07      7.55 o 
  -2   6   5      323.87      351.58     17.81 o 
  -1   6   5       61.99       61.83      3.44 o 
   0   6   5      353.28      359.02      6.55 o 
   1   6   5       98.86      117.29      6.31 o 
   2   6   5       89.44       93.44      5.67 o 
   3   6   5       48.58       56.43      3.36 o 
   4   6   5       21.65       21.38      3.23 o 
   5   6   5        5.97        7.60      2.24 o 
   6   6   5        2.25        8.32      2.64 o 
  -4   7   5        0.17       -0.36      1.51 o 
  -3   7   5       42.86       38.27      4.72 o 
  -2   7   5       31.74       27.44      3.73 o 
  -1   7   5      181.19      195.69     12.73 o 
   0   7   5      145.04      153.37      3.99 o 
   1   7   5       12.85       12.05      1.90 o 
   2   7   5       13.36       10.98      1.52 o 
   3   7   5       79.50       83.07      4.15 o 
   4   7   5        3.78        6.87      2.01 o 
   5   7   5        1.13        0.59      1.13 o 
   6   7   5        2.53        3.57      1.99 o 
  -3   8   5        0.14       -1.02      1.51 o 
  -2   8   5      205.01      223.21     10.96 o 
  -1   8   5      501.50      517.22     46.24 o 
   0   8   5       99.48       97.37      3.18 o 
   1   8   5       17.23       19.46      3.07 o 
   2   8   5        9.93       13.32      1.67 o 
   3   8   5       27.55       31.69      3.82 o 
   4   8   5        5.15        4.68      2.01 o 
   5   8   5        7.64        8.77      2.62 o 
  -3   9   5       38.35       31.42      4.54 o 
  -2   9   5       34.02       34.13      4.25 o 
  -1   9   5       46.85       54.57      4.95 o 
   0   9   5        9.67       13.04      2.52 o 
   1   9   5       52.40       57.46      2.43 o 
   2   9   5        0.03       -0.02      0.18 o 
   3   9   5        0.02        0.02      1.15 o 
   4   9   5        2.50        0.25      1.11 o 
   5   9   5        1.70        0.43      1.18 o 
  -2  10   5       27.59       22.49      3.64 o 
  -1  10   5       22.41       19.91      3.16 o 
   0  10   5       99.15      104.82      3.76 o 
   1  10   5       49.86       53.14      2.84 o 
   2  10   5        0.63        0.58      0.97 o 
   3  10   5        0.87        0.14      0.93 o 
   4  10   5        7.08        5.81      1.94 o 
   5  10   5        0.73        1.85      1.79 o 
  -2  11   5        0.26       -0.75      1.38 o 
  -1  11   5       37.29       43.49      4.70 o 
   0  11   5       53.60       59.36      4.69 o 
   1  11   5       21.93       23.95      1.98 o 
   2  11   5        0.05        0.12      0.38 o 
   3  11   5        0.49       -0.88      1.27 o 
   4  11   5        1.13        4.41      2.06 o 
  -1  12   5        3.84        3.80      1.65 o 
   0  12   5        5.51        6.37      1.23 o 
   1  12   5        6.37        4.27      0.96 o 
   2  12   5        5.10        5.33      1.83 o 
   3  12   5        0.03        0.99      1.42 o 
   4  12   5        0.56       -0.34      1.18 o 
   0  13   5        6.25        5.64      1.28 o 
   1  13   5        8.70        9.59      1.86 o 
   2  13   5        4.58        4.02      1.72 o 
   3  13   5        0.49       -0.45      1.58 o 
  -1 -11   6        2.34        4.67      1.26 o 
   0 -11   6        0.36        2.83      1.67 o 
  -3 -10   6        0.61        0.90      1.01 o 
  -2 -10   6        0.50        0.25      0.68 o 
  -1 -10   6        1.32        2.38      1.04 o 
   0 -10   6        6.11        4.95      2.08 o 
   1 -10   6       15.13       12.77      3.01 o 
  -3  -9   6        8.94        8.60      1.53 o 
  -2  -9   6        3.10        2.30      0.64 o 
  -1  -9   6        0.07       -0.04      0.40 o 
   0  -9   6       15.57       12.21      2.55 o 
   1  -9   6       40.01       38.34      4.68 o 
   2  -9   6        0.17        1.51      1.81 o 
  -4  -8   6        5.15        6.53      2.26 o 
  -3  -8   6        0.27        0.18      1.13 o 
  -2  -8   6        5.11        7.33      1.02 o 
  -1  -8   6        6.14        6.59      0.58 o 
   0  -8   6        6.59        9.39      1.44 o 
   1  -8   6        1.40        0.43      1.33 o 
   2  -8   6       15.95       20.89      3.64 o 
   3  -8   6        0.10        2.15      1.72 o 
  -4  -7   6        2.66        5.04      1.97 o 
  -3  -7   6        0.08       -1.06      1.31 o 
  -2  -7   6        1.61        1.33      0.66 o 
  -1  -7   6        4.99        5.35      0.64 o 
   0  -7   6       13.36       12.76      3.28 o 
   1  -7   6        2.13        0.75      1.04 o 
   2  -7   6       46.64       46.81      5.02 o 
   3  -7   6        2.53        7.12      2.24 o 
   4  -7   6       10.82       10.31      2.85 o 
  -4  -6   6        3.81        4.43      1.90 o 
  -3  -6   6        0.41       -0.36      1.11 o 
  -2  -6   6       71.36       73.26      2.59 o 
  -1  -6   6      144.96      151.27      4.06 o 
   0  -6   6        4.81        3.97      0.84 o 
   1  -6   6       29.19       32.35      3.73 o 
   2  -6   6       54.12       55.47      5.11 o 
   3  -6   6        5.01        3.89      0.37 o 
   4  -6   6        5.28        9.43      2.74 o 
  -5  -5   6        9.65       11.19      3.14 o 
  -4  -5   6        9.23        9.06      2.58 o 
  -3  -5   6       59.30       65.42      5.36 o 
  -2  -5   6        1.10        1.84      0.53 o 
  -1  -5   6       38.90       41.42      1.51 o 
   0  -5   6        2.32        3.02      0.42 o 
   1  -5   6        4.91        6.00      1.15 o 
   2  -5   6        0.78        2.20      0.81 o 
   3  -5   6       28.28       29.00      1.22 o 
   4  -5   6       10.69       11.01      2.60 o 
  -5  -4   6       11.65       12.34      3.03 o 
  -4  -4   6        8.05        7.50      2.24 o 
  -3  -4   6       17.09       14.33      2.64 o 
  -2  -4   6        0.51        0.36      0.41 o 
  -1  -4   6        0.25        0.34      0.34 o 
   0  -4   6       73.78       74.29      2.46 o 
   1  -4   6      120.83      110.48      4.07 o 
   2  -4   6       62.36       51.14      2.46 o 
   3  -4   6       20.82       21.43      3.12 o 
   4  -4   6        2.41        6.08      2.06 o 
   5  -4   6       13.75       15.92      2.07 o 
  -5  -3   6        0.49        0.79      2.01 o 
  -4  -3   6       63.06       63.56      4.35 o 
  -3  -3   6       38.56       39.14      2.04 o 
  -2  -3   6        0.41        1.16      0.60 o 
  -1  -3   6      205.37      201.51      3.91 o 
   0  -3   6     1380.71     1379.34     14.20 o 
   1  -3   6       65.74       66.79      2.08 o 
   2  -3   6       42.27       49.32      1.35 o 
   3  -3   6       44.63       45.41      2.41 o 
   4  -3   6       13.20       15.35      2.83 o 
   5  -3   6       23.85       27.41      3.41 o 
  -5  -2   6        3.07        2.10      1.51 o 
  -4  -2   6       24.40       18.87      3.44 o 
  -3  -2   6       36.30       41.76      2.42 o 
  -2  -2   6      347.76      360.29      8.64 o 
  -1  -2   6      141.55      155.76      3.85 o 
   0  -2   6       18.04       14.22      0.85 o 
   1  -2   6        1.49        0.35      0.33 o 
   2  -2   6        2.88        3.95      0.51 o 
   3  -2   6       45.61       44.81      2.38 o 
   4  -2   6        0.49        2.22      1.45 o 
   5  -2   6       12.36       12.04      1.72 o 
  -5  -1   6       37.04       41.55      5.92 o 
  -4  -1   6       37.01       35.04      4.68 o 
  -3  -1   6       20.10       23.38      1.88 o 
  -2  -1   6       18.69       16.66      3.23 o 
  -1  -1   6       65.85       66.24      2.45 o 
   0  -1   6       55.43       55.05      1.71 o 
   1  -1   6      714.03      771.71      8.71 o 
   2  -1   6      446.95      435.40      5.91 o 
   3  -1   6      111.60       97.24      3.68 o 
   4  -1   6        1.32        1.32      0.61 o 
   5  -1   6        1.08        1.71      0.68 o 
  -5   0   6       22.76       20.23      4.36 o 
  -4   0   6        8.34       11.03      3.03 o 
  -3   0   6      186.02      187.74      5.39 o 
  -2   0   6      215.01      196.43      6.20 o 
  -1   0   6        0.59        0.39      0.54 o 
   0   0   6       20.81       16.95      0.97 o 
   1   0   6     1410.87     1467.26     14.92 o 
   2   0   6      182.23      195.94      3.50 o 
   3   0   6        0.15        0.82      0.61 o 
   4   0   6       51.02       48.58      2.31 o 
   5   0   6        1.56        1.39      1.27 o 
   6   0   6       17.46       18.75      2.37 o 
  -5   1   6        0.60        4.05      2.49 o 
  -4   1   6       46.23       59.45      6.24 o 
  -3   1   6       24.06       19.57      3.23 o 
  -2   1   6       38.31       37.45      2.50 o 
  -1   1   6      533.30      630.51     17.97 o 
   0   1   6      470.95      554.38      6.40 o 
   1   1   6       57.10       56.78      1.66 o 
   2   1   6       57.64       70.30      1.94 o 
   3   1   6        0.36        0.02      0.68 o 
   4   1   6       39.66       39.48      3.75 o 
   5   1   6        1.73        1.25      0.78 o 
   6   1   6        5.50        4.01      1.23 o 
  -5   2   6        4.27        2.46      1.92 o 
  -4   2   6      307.43      285.80     14.31 o 
  -3   2   6        1.94        4.23      1.83 o 
  -2   2   6       14.25       15.60      1.65 o 
  -1   2   6       67.80       56.76      4.32 o 
   0   2   6      115.60      116.64      3.11 o 
   1   2   6      353.60      374.72      5.65 o 
   2   2   6      242.04      250.81      3.98 o 
   3   2   6      351.59      348.97      6.31 o 
   4   2   6      111.83      108.61      4.21 o 
   5   2   6        0.34       -0.36      0.63 o 
   6   2   6        1.41        1.06      0.83 o 
  -5   3   6       16.14       18.60      4.18 o 
  -4   3   6       59.43       57.96      6.35 o 
  -3   3   6       41.48       38.40      2.90 o 
  -2   3   6      123.30      134.03      5.32 o 
  -1   3   6      346.22      340.28     12.05 o 
   0   3   6       75.91       58.07      2.15 o 
   1   3   6       37.47       36.62      1.84 o 
   2   3   6      492.12      511.27     14.36 o 
   3   3   6       79.67       82.36      2.80 o 
   4   3   6        0.46        0.43      0.51 o 
   5   3   6        9.79       11.27      2.75 o 
   6   3   6        0.83        1.11      0.84 o 
  -4   4   6        0.40        2.55      0.94 o 
  -3   4   6      329.58      306.33      9.46 o 
  -2   4   6      129.19      113.71      4.09 o 
  -1   4   6       17.91       23.35      2.96 o 
   0   4   6      464.84      509.97     10.10 o 
   1   4   6      200.31      222.51      5.17 o 
   2   4   6       41.31       47.79      2.04 o 
   3   4   6        9.17        8.16      0.77 o 
   4   4   6        0.45        0.49      1.15 o 
   5   4   6       16.05       15.03      1.64 o 
   6   4   6        1.54        1.30      1.13 o 
  -4   5   6        0.90        2.13      1.47 o 
  -3   5   6      505.38      498.70     14.23 o 
  -2   5   6       16.27       16.11      2.05 o 
  -1   5   6       20.07       17.56      1.89 o 
   0   5   6       17.59       16.97      1.60 o 
   1   5   6      118.39      109.68      3.39 o 
   2   5   6      346.52      327.86     31.10 o 
   3   5   6       15.50       10.64      1.37 o 
   4   5   6       76.57       71.62      2.63 o 
   5   5   6       27.58       30.11      2.08 o 
   6   5   6        2.11        2.33      1.70 o 
  -4   6   6       16.95       14.84      2.03 o 
  -3   6   6       51.00       53.53      3.31 o 
  -2   6   6        2.43        4.54      2.01 o 
  -1   6   6      116.64      120.50      9.18 o 
   0   6   6      230.99      214.89      5.02 o 
   1   6   6       39.53       34.80      1.88 o 
   2   6   6       11.80       15.71      2.44 o 
   3   6   6       51.77       62.31      3.53 o 
   4   6   6       20.34       15.94      2.67 o 
   5   6   6        0.18        0.50      0.49 o 
   6   6   6        0.79        0.09      1.36 o 
  -4   7   6       14.06       20.21      4.07 o 
  -3   7   6        2.98        3.89      1.63 o 
  -2   7   6      359.34      401.92     15.62 o 
  -1   7   6      163.90      162.03      6.21 o 
   0   7   6        0.07        0.13      0.48 o 
   1   7   6       75.85       93.20      4.23 o 
   2   7   6       22.26       22.23      4.85 o 
   3   7   6       25.42       27.19      3.44 o 
   4   7   6        0.52        0.34      0.86 o 
   5   7   6        0.01       -0.93      1.36 o 
  -3   8   6        3.11        2.19      1.83 o 
  -2   8   6      212.99      212.41     11.17 o 
  -1   8   6        0.57        1.22      1.20 o 
   0   8   6       22.40       23.48      1.66 o 
   1   8   6        0.83        1.04      0.72 o 
   2   8   6       62.55       59.78      3.52 o 
   3   8   6       70.54       72.42      5.74 o 
   4   8   6        0.27        1.54      1.45 o 
   5   8   6        6.25        5.45      1.99 o 
  -3   9   6        5.78        6.44      2.26 o 
  -2   9   6       29.47       31.71      4.25 o 
  -1   9   6        0.10        0.97      1.24 o 
   0   9   6       96.93       94.37      3.84 o 
   1   9   6       57.31       61.30      5.06 o 
   2   9   6        1.54       -0.45      1.04 o 
   3   9   6        5.14        7.10      1.97 o 
   4   9   6        1.69        1.90      1.40 o 
   5   9   6        3.01        2.89      2.03 o 
  -2  10   6        7.73        7.55      2.19 o 
  -1  10   6       74.82       83.05      6.58 o 
   0  10   6        8.38        9.27      1.26 o 
   1  10   6        0.90        2.69      1.60 o 
   2  10   6        1.24        1.10      0.21 o 
   3  10   6        0.45       -0.54      1.11 o 
   4  10   6        7.56        7.08      2.42 o 
   5  10   6        0.54       -1.58      1.60 o 
  -2  11   6       10.70        9.86      2.64 o 
  -1  11   6       54.16       48.21      5.11 o 
   0  11   6        0.75        0.97      1.20 o 
   1  11   6        0.11        0.84      0.74 o 
   2  11   6        0.09        0.38      0.31 o 
   3  11   6        6.99        5.90      2.08 o 
   4  11   6        6.00        9.74      2.62 o 
  -1  12   6        3.23        2.46      1.31 o 
   0  12   6        2.97        2.30      0.97 o 
   1  12   6        5.00        3.78      1.21 o 
   2  12   6        2.32        4.23      1.67 o 
   3  12   6        0.00        1.74      1.54 o 
   4  12   6        0.95        3.93      1.81 o 
   1  13   6        0.11       -0.86      1.63 o 
   2  13   6        0.11       -0.81      1.36 o 
  -2 -10   7        1.73        2.14      1.15 o 
  -1 -10   7        0.93        0.46      2.54 o 
   0 -10   7        2.82        7.08      2.37 o 
   1 -10   7        0.82        1.04      1.36 o 
  -3  -9   7        7.14        9.46      1.73 o 
  -2  -9   7        0.00        0.37      0.62 o 
  -1  -9   7        0.73        0.35      0.75 o 
   0  -9   7        1.18       -0.18      1.08 o 
   1  -9   7        3.01        5.81      2.01 o 
   2  -9   7        3.54        3.57      1.88 o 
  -3  -8   7        1.48        2.69      1.42 o 
  -2  -8   7        0.20        0.04      0.51 o 
  -1  -8   7       33.04       30.91      1.16 o 
   0  -8   7        9.12        5.83      1.92 o 
   1  -8   7        0.18       -0.23      1.18 o 
   2  -8   7        7.52        8.02      2.26 o 
   3  -8   7        0.91        2.83      1.74 o 
  -4  -7   7        0.02        0.88      1.56 o 
  -3  -7   7        8.67        9.43      2.24 o 
  -2  -7   7        2.50        1.88      0.53 o 
  -1  -7   7       19.99       25.25      1.35 o 
   0  -7   7       13.31       13.13      1.67 o 
   1  -7   7        0.24        0.97      0.81 o 
   2  -7   7        0.62        1.81      1.33 o 
   3  -7   7        0.11        0.54      1.15 o 
  -4  -6   7        0.69        2.48      1.42 o 
  -3  -6   7        7.25        6.25      1.40 o 
  -2  -6   7       50.90       48.17      2.44 o 
  -1  -6   7        3.09        3.72      0.58 o 
   0  -6   7       28.53       24.99      1.26 o 
   1  -6   7        8.96        8.73      2.22 o 
   2  -6   7       17.08       21.95      3.32 o 
   3  -6   7        0.19        0.07      0.99 o 
   4  -6   7        0.21        1.08      1.54 o 
  -4  -5   7       16.69       16.44      2.39 o 
  -3  -5   7       43.56       41.23      3.22 o 
  -2  -5   7        7.89       10.47      1.19 o 
  -1  -5   7        0.34        0.81      0.38 o 
   0  -5   7      227.48      222.42      7.25 o 
   1  -5   7       75.54       78.48      5.74 o 
   2  -5   7       40.45       37.57      2.57 o 
   3  -5   7        0.24        0.10      0.18 o 
   4  -5   7        0.48        1.15      1.40 o 
  -5  -4   7       16.33       19.51      4.41 o 
  -4  -4   7        0.14        0.99      1.24 o 
  -3  -4   7        2.77        3.28      1.65 o 
  -2  -4   7       30.16       30.70      1.70 o 
  -1  -4   7        0.65        0.66      0.40 o 
   0  -4   7       36.77       40.48      1.30 o 
   1  -4   7       12.55       10.69      1.60 o 
   2  -4   7        6.16        7.56      1.23 o 
   3  -4   7       13.39        9.34      0.67 o 
   4  -4   7        0.01        0.27      0.49 o 
  -5  -3   7       16.49       14.92      3.82 o 
  -4  -3   7       11.28       12.59      2.92 o 
  -3  -3   7        2.09        1.76      1.29 o 
  -2  -3   7       21.75       22.82      1.71 o 
  -1  -3   7      199.23      185.23      3.54 o 
   0  -3   7       11.18        7.97      0.69 o 
   1  -3   7      169.46      184.22      2.87 o 
   2  -3   7       42.02       48.69      1.41 o 
   3  -3   7      134.53      137.76      4.40 o 
   4  -3   7       22.18       21.60      2.68 o 
   5  -3   7        2.10        2.28      0.97 o 
  -5  -2   7       29.13       29.02      5.02 o 
  -4  -2   7       48.80       50.18      5.88 o 
  -3  -2   7       13.96       13.43      2.92 o 
  -2  -2   7      142.72      143.57      4.29 o 
  -1  -2   7       31.33       31.94      1.93 o 
   0  -2   7       14.23       11.17      0.83 o 
   1  -2   7      555.55      562.88      7.92 o 
   2  -2   7      104.68       97.57      3.24 o 
   3  -2   7       43.32       42.54      2.91 o 
   4  -2   7       25.99       30.99      3.68 o 
   5  -2   7        4.67        4.26      1.34 o 
  -5  -1   7        2.46        6.71      2.78 o 
  -4  -1   7      138.83      140.80      9.76 o 
  -3  -1   7        1.73        1.58      1.38 o 
  -2  -1   7       35.86       39.86      1.93 o 
  -1  -1   7      138.98      151.56      4.80 o 
   0  -1   7       11.48       11.25      0.87 o 
   1  -1   7       30.43       35.41      1.78 o 
   2  -1   7        7.00        2.46      0.44 o 
   3  -1   7       18.85       22.04      1.40 o 
   4  -1   7        0.17       -0.13      0.66 o 
   5  -1   7        6.30        6.12      2.34 o 
  -5   0   7        9.97        8.27      3.05 o 
  -4   0   7      113.38      118.85      9.04 o 
  -3   0   7      104.57      107.07      7.64 o 
  -2   0   7      149.64      155.59      4.96 o 
  -1   0   7       37.93       37.44      1.98 o 
   0   0   7      644.43      677.71      8.60 o 
   1   0   7      304.35      298.39      4.23 o 
   2   0   7      293.05      308.58      8.22 o 
   3   0   7       57.21       61.13      3.35 o 
   4   0   7       90.57       83.32      3.11 o 
   5   0   7       51.88       47.70      3.27 o 
  -5   1   7        5.59        7.32      3.03 o 
  -4   1   7       84.49       91.32      7.96 o 
  -3   1   7      104.62      103.77      7.62 o 
  -2   1   7        2.84        2.25      0.51 o 
  -1   1   7      154.89      130.97     11.27 o 
   0   1   7      554.31      616.54      7.57 o 
   1   1   7       87.08       73.93      2.07 o 
   2   1   7       25.08       22.70      1.14 o 
   3   1   7       32.68       25.94      1.88 o 
   4   1   7       24.51       28.57      1.83 o 
   5   1   7       13.20       18.04      4.07 o 
   6   1   7        4.51        3.36      1.16 o 
  -5   2   7        3.10        4.36      2.71 o 
  -4   2   7        4.64        1.42      1.97 o 
  -3   2   7      832.51      871.15     27.03 o 
  -2   2   7        1.92        2.59      0.78 o 
  -1   2   7       29.45       37.20      2.03 o 
   0   2   7        6.55        6.59      0.79 o 
   1   2   7        1.12        0.65      0.37 o 
   2   2   7        1.27        1.06      0.45 o 
   3   2   7        0.77       -0.06      0.41 o 
   4   2   7        8.10       10.07      1.12 o 
   5   2   7        0.54        0.83      0.76 o 
   6   2   7       10.75        7.18      1.45 o 
  -4   3   7        9.75        8.43      1.67 o 
  -3   3   7      227.06      221.50      7.54 o 
  -2   3   7      429.32      458.98     15.04 o 
  -1   3   7      527.27      563.17     11.63 o 
   0   3   7      310.85      381.53      6.82 o 
   1   3   7      112.37      108.33      2.54 o 
   2   3   7      370.93      356.29      5.84 o 
   3   3   7        0.41        0.03      0.42 o 
   4   3   7        6.84        7.02      1.06 o 
   5   3   7       17.24       20.13      3.32 o 
   6   3   7       15.40       18.58      3.11 o 
  -4   4   7        0.82        0.87      0.79 o 
  -3   4   7        3.71        3.18      1.11 o 
  -2   4   7        1.38        0.68      0.57 o 
  -1   4   7        0.78       -0.07      0.88 o 
   0   4   7       54.04       45.53      2.06 o 
   1   4   7      247.48      273.79      6.32 o 
   2   4   7       38.78       38.76      1.47 o 
   3   4   7        2.11        1.45      0.60 o 
   4   4   7        2.23        3.98      0.86 o 
   5   4   7        4.44        4.47      0.91 o 
   6   4   7        4.40        3.32      1.81 o 
  -4   5   7        6.37        5.00      1.48 o 
  -3   5   7        8.90        7.67      1.60 o 
  -2   5   7     1454.66     1461.30     24.31 o 
  -1   5   7       57.43       56.74      3.52 o 
   0   5   7        2.98        3.39      0.89 o 
   1   5   7      210.39      218.81      5.52 o 
   2   5   7       33.21       36.12      1.72 o 
   3   5   7       20.66       18.12      1.04 o 
   4   5   7       15.72       14.12      1.40 o 
   5   5   7        5.58        6.07      0.99 o 
   6   5   7        1.91        3.53      2.10 o 
  -4   6   7        0.57        2.56      1.14 o 
  -3   6   7        1.76        3.78      1.12 o 
  -2   6   7        3.40        2.17      1.42 o 
  -1   6   7      156.60      178.98      6.64 o 
   0   6   7      362.52      361.12      8.83 o 
   1   6   7      198.19      213.58      5.53 o 
   2   6   7        0.31        0.50      0.55 o 
   3   6   7       71.63       68.47      5.27 o 
   4   6   7       25.10       18.06      2.96 o 
   5   6   7        0.12       -1.29      1.33 o 
  -3   7   7        0.00        0.90      1.29 o 
  -2   7   7       12.27       16.61      3.16 o 
  -1   7   7      137.43      126.33      7.98 o 
   0   7   7       30.33       32.73      2.01 o 
   1   7   7       18.08       19.31      1.61 o 
   2   7   7        3.90        4.19      0.48 o 
   3   7   7       22.07       22.99      3.21 o 
   4   7   7        0.71        1.38      1.15 o 
   5   7   7        0.89        4.43      1.92 o 
  -3   8   7        7.47        8.32      2.74 o 
  -2   8   7       10.44       11.03      2.74 o 
  -1   8   7      394.23      409.22     15.64 o 
   0   8   7       36.76       37.12      2.51 o 
   1   8   7        4.28        3.71      1.47 o 
   2   8   7      113.06      102.24      6.19 o 
   3   8   7       33.19       23.42      3.39 o 
   4   8   7        0.78        4.59      1.92 o 
   5   8   7        5.92        4.93      2.22 o 
  -3   9   7        7.45       12.21      3.25 o 
  -2   9   7        5.40        3.23      1.74 o 
  -1   9   7       66.92       64.06      5.90 o 
   0   9   7        0.06        0.55      0.63 o 
   1   9   7       57.01       54.81      5.02 o 
   2   9   7       43.23       39.16      1.39 o 
   3   9   7        2.04        2.37      1.33 o 
   4   9   7        6.11        7.08      2.24 o 
   5   9   7        4.81        8.14      2.58 o 
  -2  10   7        0.91       -0.50      1.47 o 
  -1  10   7        1.80        2.08      1.42 o 
   0  10   7       30.36       27.72      2.22 o 
   1  10   7       24.46       26.33      3.55 o 
   2  10   7        2.16        3.56      0.35 o 
   3  10   7        0.00        1.70      1.38 o 
   4  10   7        9.46       10.26      2.69 o 
   5  10   7        0.37        5.67      2.24 o 
  -1  11   7        9.62       12.05      2.76 o 
   0  11   7       17.22       23.12      3.66 o 
   1  11   7        1.38        1.43      0.98 o 
   2  11   7        0.00        0.39      0.38 o 
   3  11   7       25.45       28.32      4.09 o 
   4  11   7        5.45        7.30      2.64 o 
   0  12   7       22.13       19.60      3.46 o 
   1  12   7        0.32        1.09      0.77 o 
   2  12   7        0.78        0.47      1.11 o 
   3  12   7        3.41        3.77      1.94 o 
   1  13   7        1.78       -0.08      1.18 o 
   2  13   7        1.08        2.33      1.47 o 
  -1 -10   8        1.23        1.24      0.98 o 
   0 -10   8        8.89        4.70      1.92 o 
  -2  -9   8        1.07        1.08      1.60 o 
  -1  -9   8        0.54       -0.97      2.49 o 
   0  -9   8        9.90       13.70      3.12 o 
   1  -9   8       13.37       13.36      3.12 o 
  -3  -8   8        0.00        1.79      1.65 o 
  -2  -8   8        1.20        0.84      0.73 o 
  -1  -8   8       10.83        9.76      1.52 o 
   0  -8   8        1.85        1.67      1.02 o 
   1  -8   8        2.61        3.32      1.74 o 
   2  -8   8        4.30        4.52      1.81 o 
  -3  -7   8        3.51        3.12      1.31 o 
  -2  -7   8        0.91        0.49      0.58 o 
  -1  -7   8       15.07       16.16      1.09 o 
   0  -7   8        0.22        1.29      1.31 o 
   1  -7   8       72.51       64.65      5.92 o 
   2  -7   8       12.38       10.19      2.58 o 
   3  -7   8        4.04        1.83      1.49 o 
  -4  -6   8        0.72        1.27      1.76 o 
  -3  -6   8        3.11        2.24      1.60 o 
  -2  -6   8       45.42       45.18      2.42 o 
  -1  -6   8        1.93        1.77      0.47 o 
   0  -6   8        0.66        0.40      0.30 o 
   1  -6   8       29.18       27.51      3.68 o 
   2  -6   8      137.30      130.58      8.45 o 
   3  -6   8       14.19        9.22      2.51 o 
  -4  -5   8       26.02       22.38      4.25 o 
  -3  -5   8       10.78        9.65      2.46 o 
  -2  -5   8        0.34       -0.13      0.44 o 
  -1  -5   8       14.55       12.45      1.03 o 
   0  -5   8       51.73       46.62      2.03 o 
   1  -5   8       12.48       13.22      2.42 o 
   2  -5   8        0.33       -0.52      0.61 o 
   3  -5   8       17.00       15.21      1.84 o 
   4  -5   8       28.03       32.39      4.57 o 
  -4  -4   8        0.15        1.38      1.45 o 
  -3  -4   8        0.48        1.02      1.74 o 
  -2  -4   8       20.07       19.53      1.45 o 
  -1  -4   8        4.37        5.30      0.69 o 
   0  -4   8      132.73      140.73      2.78 o 
   1  -4   8       62.79       53.55      1.42 o 
   2  -4   8      129.55      112.96      4.70 o 
   3  -4   8      124.11      116.31      3.20 o 
   4  -4   8       46.61       45.57      5.15 o 
  -4  -3   8        8.87        7.84      2.78 o 
  -3  -3   8        1.24        1.49      1.60 o 
  -2  -3   8        2.30        3.30      0.82 o 
  -1  -3   8      360.27      361.83      5.73 o 
   0  -3   8      126.56      128.97      2.74 o 
   1  -3   8       28.30       27.75      1.08 o 
   2  -3   8        4.46        6.02      0.67 o 
   3  -3   8      129.16      129.08      3.20 o 
   4  -3   8       59.45       51.18     13.20 o 
   5  -3   8        3.33        5.38      1.99 o 
  -4  -2   8       11.60       14.83      3.66 o 
  -3  -2   8      113.67       98.35      7.37 o 
  -2  -2   8      154.30      145.80      7.16 o 
  -1  -2   8        0.83        0.28      0.40 o 
   0  -2   8       45.09       41.98      1.68 o 
   1  -2   8      119.40      119.92      2.48 o 
   2  -2   8      200.52      192.42      3.35 o 
   3  -2   8        0.16        0.01      0.37 o 
   4  -2   8       47.24       42.78      2.80 o 
   5  -2   8       44.40       41.20      3.07 o 
  -4  -1   8       56.26       71.72      7.19 o 
  -3  -1   8        0.02       -0.43      1.24 o 
  -2  -1   8       26.18       24.48      1.58 o 
  -1  -1   8        0.03        0.74      0.44 o 
   0  -1   8      151.13      140.42      3.28 o 
   1  -1   8      595.18      592.62      8.78 o 
   2  -1   8      260.04      247.36      4.36 o 
   3  -1   8       22.71       17.73      1.44 o 
   4  -1   8       33.72       35.51      2.02 o 
   5  -1   8       66.96       72.52      4.05 o 
  -4   0   8        9.01        8.11      2.69 o 
  -3   0   8        1.67        0.97      1.01 o 
  -2   0   8       13.65       11.27      1.14 o 
  -1   0   8        0.33        0.72      0.57 o 
   0   0   8      718.69      740.56      8.54 o 
   1   0   8      356.08      365.05      5.09 o 
   2   0   8      167.23      172.60      3.89 o 
   3   0   8        6.10        7.38      1.12 o 
   4   0   8       79.45       78.35      3.06 o 
   5   0   8       36.82       44.02      3.10 o 
  -4   1   8       53.50       58.68      4.31 o 
  -3   1   8      158.38      151.53      6.38 o 
  -2   1   8      171.56      172.37      6.70 o 
  -1   1   8      839.15      838.82     13.97 o 
   0   1   8      139.96      127.93      2.84 o 
   1   1   8        5.66        4.57      0.56 o 
   2   1   8      296.78      303.59      5.80 o 
   3   1   8      273.34      251.63      5.42 o 
   4   1   8        6.12        6.46      0.96 o 
   5   1   8        1.60        1.30      0.76 o 
  -4   2   8       23.74       22.98      2.74 o 
  -3   2   8       95.15       84.73      4.70 o 
  -2   2   8        8.53       10.06      1.12 o 
  -1   2   8       30.23       25.65      1.54 o 
   0   2   8       39.31       40.10      1.75 o 
   1   2   8       58.25       44.51      1.71 o 
   2   2   8      370.23      385.69      9.09 o 
   3   2   8      327.38      298.46      6.02 o 
   4   2   8        0.00        0.34      0.52 o 
   5   2   8        0.84        0.75      0.71 o 
  -4   3   8        0.01        0.79      0.89 o 
  -3   3   8        1.89        2.01      1.20 o 
  -2   3   8       31.86       34.06      2.79 o 
  -1   3   8       92.83       76.34      3.53 o 
   0   3   8        2.16        2.27      0.55 o 
   1   3   8     1049.04     1086.19     12.42 o 
   2   3   8      193.60      187.01      4.10 o 
   3   3   8       57.15       61.07      2.48 o 
   4   3   8        2.42        2.12      0.74 o 
   5   3   8       30.87       30.53      2.47 o 
  -4   4   8       15.14       10.71      2.28 o 
  -3   4   8      205.29      198.16     10.50 o 
  -2   4   8      559.32      579.48     17.91 o 
  -1   4   8       78.54       79.67      3.29 o 
   0   4   8      659.14      676.63      9.28 o 
   1   4   8      181.36      180.94      6.34 o 
   2   4   8       52.52       49.18      1.70 o 
   3   4   8       57.29       61.30      2.37 o 
   4   4   8      113.77      108.66      4.02 o 
   5   4   8        4.61        4.60      1.64 o 
  -4   5   8       43.34       51.59      3.98 o 
  -3   5   8       62.49       64.77      7.31 o 
  -2   5   8       36.60       35.06      4.43 o 
  -1   5   8       41.31       39.21      5.09 o 
   0   5   8        1.77        0.71      0.54 o 
   1   5   8       78.44       78.21      2.79 o 
   2   5   8       17.74       15.40      1.15 o 
   3   5   8       71.53       78.34      3.25 o 
   4   5   8       83.22       86.84      3.22 o 
   5   5   8        2.24        1.68      1.23 o 
  -3   6   8        0.30       -0.42      1.32 o 
  -2   6   8        3.96        3.75      1.67 o 
  -1   6   8      162.73      161.28      9.11 o 
   0   6   8      152.32      144.68      3.68 o 
   1   6   8        1.09        1.09      0.52 o 
   2   6   8      413.80      422.08     10.59 o 
   3   6   8       96.48       85.13      6.06 o 
   4   6   8       21.94       24.86      3.64 o 
   5   6   8        0.02        1.83      1.54 o 
  -3   7   8        7.12        8.77      2.89 o 
  -2   7   8      220.65      235.28     12.27 o 
  -1   7   8      528.74      535.08     18.58 o 
   0   7   8        0.69        0.57      0.67 o 
   1   7   8       59.58       58.29      3.01 o 
   2   7   8       36.09       36.87      2.81 o 
   3   7   8       45.31       52.94      4.93 o 
   4   7   8        1.20        1.74      1.27 o 
   5   7   8       15.91       21.86      3.66 o 
  -3   8   8       41.66       56.55      6.53 o 
  -2   8   8       18.70       18.22      3.46 o 
  -1   8   8       13.07       10.01      2.51 o 
   0   8   8       34.73       32.43      2.51 o 
   1   8   8        0.99        1.46      0.63 o 
   2   8   8       57.15       60.12      2.19 o 
   3   8   8        9.13        4.86      1.67 o 
   4   8   8       15.23       14.69      2.98 o 
   5   8   8       10.25       12.84      2.98 o 
  -2   9   8        0.30       -1.92      1.92 o 
  -1   9   8        5.74        4.54      1.83 o 
   0   9   8      123.32      133.66      7.18 o 
   1   9   8       62.82       59.09      5.42 o 
   2   9   8       18.96       18.49      1.05 o 
   3   9   8       36.59       35.92      4.41 o 
   4   9   8       20.67       21.84      3.64 o 
   5   9   8        5.16       12.09      3.01 o 
  -2  10   8        1.78        1.06      1.60 o 
  -1  10   8       27.73       29.07      4.29 o 
   0  10   8      143.47      143.38      7.23 o 
   1  10   8       14.24       11.96      2.53 o 
   2  10   8        0.25        0.17      0.18 o 
   3  10   8        2.55        3.05      1.74 o 
   4  10   8        7.23        8.41      2.55 o 
  -1  11   8        7.05        5.61      1.83 o 
   0  11   8       16.46       18.35      3.44 o 
   1  11   8        6.34        4.39      2.10 o 
   2  11   8        0.24        1.29      1.42 o 
   3  11   8       21.60       18.56      3.39 o 
   4  11   8        0.70        1.81      1.51 o 
   0  12   8        2.35        3.05      1.94 o 
   1  12   8       26.35       29.33      2.45 o 
   2  12   8       18.29       24.98      3.96 o 
   3  12   8        8.21        9.72      2.74 o 
  -1  -9   9        1.49        2.24      0.98 o 
   0  -9   9        2.15        2.89      1.60 o 
  -2  -8   9        2.97        2.49      2.61 o 
  -1  -8   9       17.45       18.54      2.31 o 
   0  -8   9       11.01       18.11      3.35 o 
   1  -8   9        3.94        7.30      2.22 o 
   2  -8   9        3.33        4.86      2.08 o 
  -3  -7   9        0.29       -0.02      0.86 o 
  -2  -7   9        0.14        1.31      0.72 o 
  -1  -7   9       22.99       23.18      1.63 o 
   0  -7   9        1.85        2.17      1.60 o 
   1  -7   9       17.11       18.63      3.41 o 
   2  -7   9        8.71        8.57      2.42 o 
  -3  -6   9        1.36        0.01      1.11 o 
  -2  -6   9        5.95        7.64      1.04 o 
  -1  -6   9       34.07       35.00      1.71 o 
   0  -6   9       18.89       17.52      1.38 o 
   1  -6   9       33.64       29.66      3.98 o 
   2  -6   9        1.98        4.07      1.67 o 
   3  -6   9        6.99        8.91      2.60 o 
  -4  -5   9        7.88        3.44      1.99 o 
  -3  -5   9        0.41        0.79      0.99 o 
  -2  -5   9        4.28        5.21      0.88 o 
  -1  -5   9        1.81        1.23      0.53 o 
   0  -5   9       68.48       64.87      1.98 o 
   1  -5   9      104.25      112.18      7.50 o 
   2  -5   9       30.01       29.24      2.54 o 
   3  -5   9        2.27        1.76      1.42 o 
   4  -5   9       26.03       35.40      4.93 o 
  -4  -4   9        1.03        0.84      1.60 o 
  -3  -4   9        0.41       -0.94      0.98 o 
  -2  -4   9        7.69        5.89      1.24 o 
  -1  -4   9        4.54        3.00      0.61 o 
   0  -4   9       24.48       21.59      1.27 o 
   1  -4   9       23.24       21.72      1.39 o 
   2  -4   9       78.63       78.27      4.09 o 
   3  -4   9       24.45       25.03      2.43 o 
   4  -4   9       16.94       21.70      3.66 o 
  -4  -3   9       14.85       10.35      3.21 o 
  -3  -3   9        6.68        6.59      1.46 o 
  -2  -3   9        6.27        3.73      1.22 o 
  -1  -3   9       53.51       54.19      2.24 o 
   0  -3   9       54.40       53.35      2.16 o 
   1  -3   9       17.68       17.20      0.98 o 
   2  -3   9      190.58      183.67      3.40 o 
   3  -3   9       60.87       63.41      1.98 o 
   4  -3   9       18.25       17.23      1.69 o 
  -4  -2   9        0.01       -1.49      1.49 o 
  -3  -2   9       69.08       66.11      4.38 o 
  -2  -2   9       20.37       20.03      1.75 o 
  -1  -2   9       89.61       82.57      2.79 o 
   0  -2   9       17.15       14.19      1.06 o 
   1  -2   9       33.49       34.57      1.43 o 
   2  -2   9      102.94       84.61      2.20 o 
   3  -2   9       46.71       51.90      2.14 o 
   4  -2   9        2.63        4.12      1.96 o 
   5  -2   9       40.34       45.34      5.20 o 
  -4  -1   9       43.23       41.80      3.81 o 
  -3  -1   9       10.63       11.10      1.88 o 
  -2  -1   9        0.00       -0.51      0.63 o 
  -1  -1   9       42.53       48.04      1.92 o 
   0  -1   9       46.59       45.41      1.90 o 
   1  -1   9       29.24       31.58      1.36 o 
   2  -1   9        3.98        4.25      0.56 o 
   3  -1   9      257.89      241.29      6.71 o 
   4  -1   9        0.59        0.69      0.52 o 
   5  -1   9       16.42       23.29      2.80 o 
  -4   0   9        4.48        4.41      1.43 o 
  -3   0   9       37.81       35.05      3.16 o 
  -2   0   9       19.20       18.02      2.12 o 
  -1   0   9       10.84       10.84      1.10 o 
   0   0   9      465.45      479.12      6.59 o 
   1   0   9       21.56       22.72      1.19 o 
   2   0   9        4.83        3.45      0.81 o 
   3   0   9       81.40       79.62      5.36 o 
   4   0   9      114.88      117.89      3.86 o 
   5   0   9       36.06       34.93      2.79 o 
  -4   1   9        2.68        3.02      1.50 o 
  -3   1   9        5.76        3.57      1.11 o 
  -2   1   9      282.93      282.14      8.70 o 
  -1   1   9       19.28       17.56      1.33 o 
   0   1   9      231.27      230.03      4.21 o 
   1   1   9      342.15      350.82      6.26 o 
   2   1   9        4.80        6.51      0.89 o 
   3   1   9      108.73      101.54      3.34 o 
   4   1   9        4.56        7.03      0.99 o 
   5   1   9        0.20        0.94      0.65 o 
  -4   2   9        0.07       -1.10      1.10 o 
  -3   2   9       49.70       38.02      3.34 o 
  -2   2   9       11.96       12.35      1.84 o 
  -1   2   9        7.50        4.58      0.74 o 
   0   2   9       58.15       59.98      2.28 o 
   1   2   9        3.87        3.60      0.57 o 
   2   2   9       31.06       31.01      1.72 o 
   3   2   9        6.62        5.94      0.86 o 
   4   2   9      109.58      105.60      4.61 o 
   5   2   9        2.52        0.53      1.47 o 
  -4   3   9       10.45       10.10      4.41 o 
  -3   3   9       13.38       11.16      1.85 o 
  -2   3   9       70.51       68.39      4.07 o 
  -1   3   9        5.53        7.25      1.05 o 
   0   3   9       67.92       59.76      2.32 o 
   1   3   9      712.09      748.82     12.88 o 
   2   3   9       33.37       37.57      1.63 o 
   3   3   9       38.96       39.27      2.04 o 
   4   3   9       14.56       12.05      1.49 o 
   5   3   9       44.10       49.47      3.19 o 
  -4   4   9        0.59        1.06      1.09 o 
  -3   4   9       27.97       24.93      5.18 o 
  -2   4   9      126.09      140.45      5.93 o 
  -1   4   9      346.33      366.60     16.24 o 
   0   4   9       64.20       64.41      2.43 o 
   1   4   9      196.15      188.35      4.90 o 
   2   4   9      220.42      215.87      5.15 o 
   3   4   9        3.87        3.70      0.72 o 
   4   4   9       51.28       52.85      7.48 o 
   5   4   9        0.65        1.91      1.68 o 
  -3   5   9        0.02       -0.90      0.90 o 
  -2   5   9       26.05       21.07      3.68 o 
  -1   5   9        5.96        3.52      0.94 o 
   0   5   9        7.88        7.89      0.89 o 
   1   5   9       72.60       66.77      2.71 o 
   2   5   9       52.82       57.05      3.80 o 
   3   5   9       40.88       45.47      2.33 o 
   4   5   9       11.26       13.29      1.93 o 
   5   5   9       11.01       11.19      1.33 o 
  -3   6   9        4.14        1.38      1.51 o 
  -2   6   9        8.76        6.01      2.03 o 
  -1   6   9        5.08        4.36      2.06 o 
   0   6   9        1.89        2.52      0.64 o 
   1   6   9       23.00       21.72      1.81 o 
   2   6   9      368.98      347.48      7.63 o 
   3   6   9       42.60       39.40      4.25 o 
   4   6   9       17.86       20.39      3.30 o 
   5   6   9        0.51        0.57      1.31 o 
  -3   7   9        4.64        5.81      2.49 o 
  -2   7   9       34.14       35.17      4.81 o 
  -1   7   9      265.51      282.53     13.20 o 
   0   7   9       69.78       69.38      2.96 o 
   1   7   9       69.17       63.99      3.15 o 
   2   7   9       71.46       70.39      2.84 o 
   3   7   9       38.44       34.56      4.16 o 
   4   7   9        2.76        3.28      1.60 o 
   5   7   9        7.98       11.82      2.89 o 
  -2   8   9        1.84        3.87      2.42 o 
  -1   8   9       20.40       19.94      3.50 o 
   0   8   9       16.48       16.15      1.92 o 
   1   8   9        0.73        0.71      0.53 o 
   2   8   9       29.97       27.30      2.50 o 
   3   8   9       28.62       28.75      3.93 o 
   4   8   9       15.54       15.85      3.07 o 
   5   8   9        2.95        2.31      1.42 o 
  -2   9   9        0.64       -1.45      2.08 o 
  -1   9   9        9.00        6.35      2.22 o 
   0   9   9       29.08       25.02      2.33 o 
   1   9   9       20.06       18.36      1.75 o 
   2   9   9        0.22        0.66      0.39 o 
   3   9   9       83.62       73.71      6.51 o 
   4   9   9        6.72        5.06      1.88 o 
   5   9   9        2.65        2.46      1.63 o 
  -1  10   9       23.26       24.05      4.05 o 
   0  10   9       93.03       96.41      4.65 o 
   1  10   9        1.84        1.67      1.06 o 
   2  10   9        7.57        4.84      2.06 o 
   3  10   9        7.32        8.61      2.46 o 
   4  10   9        4.68        4.93      2.24 o 
  -1  11   9        1.94        1.88      1.90 o 
   0  11   9        2.06        6.69      2.35 o 
   1  11   9        2.53        6.98      2.26 o 
   2  11   9        4.58        7.32      2.17 o 
   3  11   9        4.82        8.59      2.71 o 
   4  11   9        6.28        7.55      2.71 o 
   0  12   9        0.91        1.22      1.56 o 
   1  12   9       15.36       21.25      3.84 o 
   2  12   9        9.62        9.43      2.53 o 
   3  12   9        0.28       -0.34      1.20 o 
  -1  -8  10        1.85        2.17      0.97 o 
   0  -8  10        0.19        0.25      1.24 o 
   1  -8  10        3.44        3.91      1.88 o 
  -2  -7  10        9.59       11.09      1.47 o 
  -1  -7  10       19.45       18.33      2.43 o 
   0  -7  10       21.95       24.05      3.75 o 
   1  -7  10       32.49       35.26      4.77 o 
   2  -7  10        1.30        5.04      2.08 o 
  -3  -6  10        5.38        7.18      1.70 o 
  -2  -6  10        9.89       11.39      1.48 o 
  -1  -6  10       45.93       51.33      2.59 o 
   0  -6  10       12.28       14.83      2.98 o 
   1  -6  10        4.62        5.56      1.92 o 
   2  -6  10       14.91       14.62      3.19 o 
   3  -6  10        6.90       10.58      2.80 o 
  -3  -5  10        5.62        4.86      1.51 o 
  -2  -5  10        1.88        0.63      0.84 o 
  -1  -5  10       75.29       72.27      2.64 o 
   0  -5  10       30.88       27.73      1.36 o 
   1  -5  10        3.56        3.84      1.81 o 
   2  -5  10        6.88        3.59      1.67 o 
   3  -5  10       95.72       99.64      7.89 o 
  -3  -4  10        0.01        0.53      0.95 o 
  -2  -4  10        1.79        1.79      1.15 o 
  -1  -4  10       63.13       68.58      2.60 o 
   0  -4  10       99.74      102.46      3.05 o 
   1  -4  10       36.88       36.99      2.94 o 
   2  -4  10      127.17      134.31      8.41 o 
   3  -4  10        0.01       -0.52      1.27 o 
   4  -4  10        4.81        8.79      2.60 o 
  -4  -3  10        1.30        0.94      1.84 o 
  -3  -3  10        1.18        0.13      0.91 o 
  -2  -3  10       73.13       71.98      4.32 o 
  -1  -3  10      126.19      129.26      3.68 o 
   0  -3  10      246.25      244.19      5.32 o 
   1  -3  10       47.26       41.10      2.38 o 
   2  -3  10        2.05        3.43      0.52 o 
   3  -3  10        8.84        6.88      0.91 o 
   4  -3  10        8.00        7.80      2.46 o 
  -4  -2  10        1.95        0.62      1.26 o 
  -3  -2  10       41.55       40.73      3.61 o 
  -2  -2  10       34.23       32.95      2.93 o 
  -1  -2  10       52.46       55.20      2.39 o 
   0  -2  10      115.01      111.59      3.52 o 
   1  -2  10      202.86      196.01      4.03 o 
   2  -2  10       80.57       84.89      2.75 o 
   3  -2  10        6.34        6.03      0.80 o 
   4  -2  10       78.47       80.45      6.67 o 
  -4  -1  10       12.48       13.70      2.39 o 
  -3  -1  10       25.09       22.23      2.66 o 
  -2  -1  10        0.00        1.50      0.96 o 
  -1  -1  10       30.70       30.47      2.07 o 
   0  -1  10      339.70      338.77      6.06 o 
   1  -1  10      100.45      102.68      3.41 o 
   2  -1  10       42.59       38.34      2.10 o 
   3  -1  10       81.02       76.78      3.68 o 
   4  -1  10        1.53        1.66      0.63 o 
   5  -1  10        3.42        4.52      1.94 o 
  -4   0  10        0.12        1.14      1.83 o 
  -3   0  10        3.47        1.58      1.24 o 
  -2   0  10        0.04        0.83      1.02 o 
  -1   0  10      199.69      198.46      5.51 o 
   0   0  10      572.93      577.51     11.32 o 
   1   0  10      238.50      240.20      4.34 o 
   2   0  10      116.54      107.27      3.57 o 
   3   0  10       28.64       34.05      2.73 o 
   4   0  10        0.01        1.55      0.65 o 
   5   0  10        1.54        2.27      0.95 o 
  -4   1  10        0.09        0.77      1.27 o 
  -3   1  10       31.14       30.30      3.82 o 
  -2   1  10      128.55      127.95      5.83 o 
  -1   1  10       99.54      103.28      4.05 o 
   0   1  10       87.39       80.06      2.93 o 
   1   1  10      158.64      172.70      3.60 o 
   2   1  10      191.36      185.35      4.78 o 
   3   1  10      109.22      116.36      3.73 o 
   4   1  10       12.57       11.10      1.26 o 
   5   1  10       17.15       18.98      2.16 o 
  -4   2  10       21.43       20.93      4.28 o 
  -3   2  10       56.40       68.33      4.59 o 
  -2   2  10       40.11       38.93      3.16 o 
  -1   2  10        2.20        3.53      1.26 o 
   0   2  10       41.14       41.18      1.99 o 
   1   2  10      540.18      523.92      7.11 o 
   2   2  10      172.71      164.73      5.75 o 
   3   2  10       28.58       21.59      1.36 o 
   4   2  10       45.40       38.78      2.69 o 
   5   2  10        2.32        1.44      1.01 o 
  -4   3  10       45.07       49.40      4.30 o 
  -3   3  10        0.44        1.09      0.94 o 
  -2   3  10        6.42        3.83      1.20 o 
  -1   3  10        5.15        3.21      1.76 o 
   0   3  10      253.97      263.43      7.65 o 
   1   3  10      609.73      605.80     17.73 o 
   2   3  10      181.51      183.28      4.05 o 
   3   3  10       34.53       35.38      1.71 o 
   4   3  10       21.85       20.71      1.95 o 
   5   3  10       18.49       20.87      2.13 o 
  -3   4  10        0.30        0.07      1.01 o 
  -2   4  10       60.16       56.08      5.85 o 
  -1   4  10      128.70      130.13      8.30 o 
   0   4  10       47.02       52.11      2.30 o 
   1   4  10       54.42       51.70      2.19 o 
   2   4  10       57.95       55.41      2.09 o 
   3   4  10      125.89      117.20      5.61 o 
   4   4  10       41.47       50.13      2.90 o 
   5   4  10       17.29       21.13      3.13 o 
  -3   5  10       27.28       24.84      4.06 o 
  -2   5  10      119.26      121.54      8.84 o 
  -1   5  10       96.92       96.83      7.28 o 
   0   5  10       12.97        9.53      1.17 o 
   1   5  10       15.00       12.49      1.26 o 
   2   5  10      189.08      203.34      5.87 o 
   3   5  10       65.72       71.78      3.19 o 
   4   5  10        2.82        2.88      1.48 o 
   5   5  10        9.96        8.00      2.40 o 
  -3   6  10       43.36       41.23      5.83 o 
  -2   6  10        1.96       -0.79      1.49 o 
  -1   6  10       23.22       20.00      3.48 o 
   0   6  10       45.32       42.63      2.38 o 
   1   6  10       69.58       73.89      2.99 o 
   2   6  10      194.71      196.10      5.68 o 
   3   6  10       64.51       57.64      5.27 o 
   4   6  10        3.63        3.44      1.72 o 
   5   6  10        2.44        0.41      1.06 o 
  -3   7  10       13.89       13.72      3.75 o 
  -2   7  10        0.77       -0.77      1.45 o 
  -1   7  10       22.82       25.45      3.96 o 
   0   7  10      120.03      117.42      4.05 o 
   1   7  10       29.56       27.84      2.20 o 
   2   7  10       25.24       26.30      4.33 o 
   3   7  10        0.02        1.60      1.40 o 
   4   7  10       25.06       22.58      3.71 o 
   5   7  10        7.47        9.04      2.49 o 
  -2   8  10        4.45        3.89      1.85 o 
  -1   8  10       41.10       38.63      4.97 o 
   0   8  10       70.09       65.83      3.05 o 
   1   8  10       64.03       68.65      3.50 o 
   2   8  10        0.06       -0.26      0.55 o 
   3   8  10       16.25       23.53      3.66 o 
   4   8  10        3.34        9.09      2.49 o 
   5   8  10        0.12       -1.51      1.51 o 
  -2   9  10       31.13       38.09      5.42 o 
  -1   9  10        1.50        5.74      2.28 o 
   0   9  10        0.61        0.52      0.61 o 
   1   9  10       15.02       12.12      1.57 o 
   2   9  10        7.34        6.31      2.33 o 
   3   9  10       39.68       41.64      4.88 o 
   4   9  10        4.62        2.53      1.67 o 
  -1  10  10        9.63       10.53      2.98 o 
   0  10  10       25.61       30.24      4.54 o 
   1  10  10       57.65       65.96      6.35 o 
   2  10  10       24.37       22.97      3.68 o 
   3  10  10        4.58        6.01      2.06 o 
   4  10  10        3.98        5.24      2.19 o 
   0  11  10        7.83       10.85      2.78 o 
   1  11  10        1.21        3.23      1.79 o 
   2  11  10       17.06       16.80      2.36 o 
   3  11  10        0.37       -1.20      1.65 o 
   1  12  10        1.06        2.53      1.81 o 
   2  12  10        0.58        2.19      1.79 o 
  -1  -7  11        2.05        2.55      3.24 o 
   0  -7  11       15.78       20.21      3.68 o 
   1  -7  11       11.11       13.81      3.21 o 
  -2  -6  11        4.03        6.32      1.19 o 
  -1  -6  11       11.00       10.17      1.95 o 
   0  -6  11        1.09        0.02      1.29 o 
   1  -6  11        5.28        3.21      1.45 o 
   2  -6  11        3.30        6.08      2.37 o 
  -2  -5  11       28.31       32.81      2.53 o 
  -1  -5  11       37.96       44.43      2.14 o 
   0  -5  11        8.81        7.63      0.97 o 
   1  -5  11        0.23       -0.32      0.93 o 
   2  -5  11        5.16        6.92      2.19 o 
   3  -5  11       42.85       51.04      5.81 o 
  -3  -4  11       12.77       11.05      2.09 o 
  -2  -4  11       59.69       53.00      3.80 o 
  -1  -4  11      116.43      124.67      3.72 o 
   0  -4  11       62.99       69.25      2.61 o 
   1  -4  11        8.98        9.82      1.14 o 
   2  -4  11       13.92       18.26      3.23 o 
   3  -4  11       17.95       17.54      3.32 o 
  -3  -3  11        1.92        2.76      2.77 o 
  -2  -3  11       44.77       52.97      3.83 o 
  -1  -3  11        2.24        4.01      0.82 o 
   0  -3  11       67.08       66.97      2.72 o 
   1  -3  11        0.07       -0.42      0.58 o 
   2  -3  11        4.07        1.89      0.47 o 
   3  -3  11        3.25        5.94      2.12 o 
   4  -3  11        1.35       -0.11      0.99 o 
  -3  -2  11       20.10       20.45      2.72 o 
  -2  -2  11        3.92        4.77      1.38 o 
  -1  -2  11      234.23      250.05      5.59 o 
   0  -2  11      327.51      329.10      6.88 o 
   1  -2  11        3.86        3.37      0.61 o 
   2  -2  11       29.19       28.67      1.67 o 
   3  -2  11        5.88        4.66      1.70 o 
   4  -2  11       97.11       97.24      7.41 o 
  -3  -1  11       28.55       29.91      3.16 o 
  -2  -1  11        4.61        2.98      1.20 o 
  -1  -1  11       89.09       90.70      5.79 o 
   0  -1  11      354.19      345.91      7.25 o 
   1  -1  11      334.13      339.19      6.82 o 
   2  -1  11        5.96        5.17      1.04 o 
   3  -1  11       17.05       16.79      1.78 o 
   4  -1  11       14.39       17.13      1.89 o 
  -3   0  11        5.47        5.03      1.43 o 
  -2   0  11        1.20        2.40      1.99 o 
  -1   0  11      101.20      100.50      7.26 o 
   0   0  11       54.39       56.78      3.47 o 
   1   0  11      447.01      455.35      8.40 o 
   2   0  11        0.91       -0.21      0.74 o 
   3   0  11        0.25        1.01      0.54 o 
   4   0  11        6.20        5.22      1.23 o 
  -3   1  11        1.04        1.60      1.33 o 
  -2   1  11      115.70      108.14      5.55 o 
  -1   1  11        9.33       12.43      2.69 o 
   0   1  11      208.50      209.93      5.64 o 
   1   1  11      516.44      523.67      9.48 o 
   2   1  11      159.33      155.28      4.56 o 
   3   1  11       79.37       83.81      2.83 o 
   4   1  11       29.95       29.19      2.45 o 
   5   1  11       54.71       69.72      4.53 o 
  -3   2  11       44.61       38.42      3.61 o 
  -2   2  11      202.70      193.39      7.60 o 
  -1   2  11       29.02       28.21      3.82 o 
   0   2  11       38.82       41.15      2.42 o 
   1   2  11      101.34       94.22      3.97 o 
   2   2  11      197.43      192.79      6.48 o 
   3   2  11        0.95        0.47      0.50 o 
   4   2  11        6.49        7.33      1.36 o 
   5   2  11        7.71        8.60      1.50 o 
  -3   3  11        2.99        3.69      1.41 o 
  -2   3  11       13.58        7.14      1.65 o 
  -1   3  11        0.25       -1.02      1.49 o 
   0   3  11      203.51      213.72     10.40 o 
   1   3  11       39.74       39.92      2.29 o 
   2   3  11      504.29      513.70      8.82 o 
   3   3  11       16.60       11.90      1.19 o 
   4   3  11        5.90        5.76      1.17 o 
   5   3  11       17.91       24.34      3.06 o 
  -3   4  11       20.83       22.45      2.78 o 
  -2   4  11        1.81       -0.41      1.40 o 
  -1   4  11      345.44      305.06     13.68 o 
   0   4  11      122.69      133.81     10.52 o 
   1   4  11       15.25       11.78      1.53 o 
   2   4  11       91.40       93.44      3.25 o 
   3   4  11      104.68      100.43      3.33 o 
   4   4  11       54.25       63.20      6.07 o 
   5   4  11       26.50       27.19      3.98 o 
  -3   5  11        3.60        7.10      2.42 o 
  -2   5  11       49.30       58.50      6.26 o 
  -1   5  11      237.20      214.89     11.53 o 
   0   5  11       89.16       90.50      4.46 o 
   1   5  11       13.95       14.12      1.67 o 
   2   5  11        2.82        2.00      0.71 o 
   3   5  11       44.57       44.87      2.08 o 
   4   5  11        0.81        1.46      1.07 o 
   5   5  11        1.00        1.15      1.54 o 
  -2   6  11       32.81       35.13      5.06 o 
  -1   6  11        5.70        5.27      2.10 o 
   0   6  11        0.93       -0.15      0.93 o 
   1   6  11      196.86      191.06      6.27 o 
   2   6  11        1.84        4.56      3.29 o 
   3   6  11      107.01      109.64      4.10 o 
   4   6  11        3.69       -0.16      1.13 o 
   5   6  11        3.62        4.50      2.26 o 
  -2   7  11       42.07       47.47      5.92 o 
  -1   7  11       14.19       13.40      3.14 o 
   0   7  11      253.16      237.53      7.70 o 
   1   7  11       95.88       97.77      4.53 o 
   2   7  11        0.53        0.30      0.64 o 
   3   7  11        0.02       -0.18      1.11 o 
   4   7  11       15.52       16.21      3.12 o 
  -2   8  11       23.22       22.67      4.48 o 
  -1   8  11       47.12       51.63      5.90 o 
   0   8  11       55.11       52.71      3.98 o 
   1   8  11       48.33       51.70      3.18 o 
   2   8  11        2.79        3.21      0.84 o 
   3   8  11        0.30        2.19      1.63 o 
   4   8  11        9.76        8.84      2.49 o 
  -1   9  11       35.26       32.28      4.86 o 
   0   9  11        8.58        9.99      2.74 o 
   1   9  11        0.21        1.64      0.94 o 
   2   9  11       59.42       64.31      6.26 o 
   3   9  11        5.15        0.93      1.13 o 
   4   9  11        6.98        8.34      2.44 o 
   0  10  11        6.61        5.94      2.33 o 
   1  10  11       41.88       41.37      5.18 o 
   2  10  11       19.50       19.39      3.68 o 
   3  10  11        1.31        3.96      1.81 o 
   1  11  11        8.82       10.51      2.67 o 
   2  11  11        8.96       13.20      3.23 o 
  -1  -6  12       17.78       13.97      3.23 o 
   0  -6  12       13.33       12.32      3.07 o 
   1  -6  12        0.44        1.40      1.45 o 
  -2  -5  12       12.58        8.03      2.54 o 
  -1  -5  12        0.30        1.35      0.92 o 
   0  -5  12       15.29       12.59      2.94 o 
   1  -5  12        7.27        9.43      2.69 o 
   2  -5  12        0.89       -0.05      0.99 o 
  -2  -4  12        0.01       -0.18      1.01 o 
  -1  -4  12        8.24        8.26      1.31 o 
   0  -4  12        1.60        1.25      0.74 o 
   1  -4  12       73.72       75.11      6.67 o 
   2  -4  12       19.66       19.55      3.55 o 
   3  -4  12       13.23       12.32      2.92 o 
  -2  -3  12       13.51       14.05      2.62 o 
  -1  -3  12       13.13       11.56      1.47 o 
   0  -3  12       32.92       32.41      1.99 o 
   1  -3  12       24.45       24.99      2.13 o 
   2  -3  12       22.01       25.02      1.87 o 
   3  -3  12        8.48        7.62      2.28 o 
  -3  -2  12        5.40        9.18      2.14 o 
  -2  -2  12        2.64        1.79      1.11 o 
  -1  -2  12        8.58       12.65      3.14 o 
   0  -2  12       46.95       46.08      2.47 o 
   1  -2  12       45.32       46.76      2.28 o 
   2  -2  12        0.57        1.72      1.58 o 
   3  -2  12        0.33        0.95      1.15 o 
  -3  -1  12        0.10        0.44      1.13 o 
  -2  -1  12       20.82       16.05      3.22 o 
  -1  -1  12        0.98        1.97      1.63 o 
   0  -1  12       34.48       34.04      1.87 o 
   1  -1  12        1.78        1.50      0.56 o 
   2  -1  12      104.68      107.17      4.67 o 
   3  -1  12       79.80       81.00      3.95 o 
   4  -1  12       61.44       60.51      5.90 o 
  -3   0  12        9.82       10.64      2.13 o 
  -2   0  12       17.46       17.81      3.13 o 
  -1   0  12       86.13       78.57      6.22 o 
   0   0  12        3.12        1.59      0.67 o 
   1   0  12        0.04        0.83      0.66 o 
   2   0  12       10.11        9.46      2.22 o 
   3   0  12       12.20       15.97      1.46 o 
   4   0  12       12.35       14.47      1.84 o 
  -3   1  12       19.92       21.03      2.87 o 
  -2   1  12       21.81       25.63      2.87 o 
  -1   1  12       15.25       11.75      2.64 o 
   0   1  12       18.71       17.99      2.08 o 
   1   1  12      235.02      224.90      5.85 o 
   2   1  12       68.60       70.79      3.85 o 
   3   1  12        0.96        0.60      0.60 o 
   4   1  12        1.14        3.14      0.91 o 
  -3   2  12       20.30       21.77      2.82 o 
  -2   2  12        0.42        1.71      1.07 o 
  -1   2  12       12.19        7.23      2.31 o 
   0   2  12       17.49       14.31      2.67 o 
   1   2  12        5.13        4.43      0.92 o 
   2   2  12      119.38      128.87      3.66 o 
   3   2  12       51.12       50.12      2.59 o 
   4   2  12       45.03       48.01      3.54 o 
  -3   3  12        0.83        0.19      1.10 o 
  -2   3  12       31.21       29.36      4.43 o 
  -1   3  12       27.63       26.40      3.98 o 
   0   3  12      136.74      123.69      7.87 o 
   1   3  12       13.24        8.94      1.42 o 
   2   3  12       53.07       51.19      2.71 o 
   3   3  12        5.11        5.99      0.94 o 
   4   3  12        3.65        4.19      1.03 o 
  -2   4  12       36.46       43.47      5.61 o 
  -1   4  12       23.46       31.65      4.41 o 
   0   4  12        8.56        4.68      2.03 o 
   1   4  12       32.07       31.27      2.54 o 
   2   4  12       63.80       65.94      6.09 o 
   3   4  12        3.40        1.95      0.67 o 
   4   4  12        5.13        6.63      1.66 o 
  -2   5  12       22.38       28.32      4.75 o 
  -1   5  12        1.29       -1.24      1.36 o 
   0   5  12        1.30        1.27      1.47 o 
   1   5  12       22.74       20.50      2.13 o 
   2   5  12       43.63       45.53      3.40 o 
   3   5  12      214.60      210.83      6.53 o 
   4   5  12        1.43        1.31      0.75 o 
  -2   6  12        5.22        8.07      2.87 o 
  -1   6  12       20.70       20.32      3.87 o 
   0   6  12        9.70       12.00      2.83 o 
   1   6  12      106.29      104.40      4.75 o 
   2   6  12        1.39        0.66      0.65 o 
   3   6  12       14.68       11.60      2.67 o 
   4   6  12        7.72        9.47      2.53 o 
  -2   7  12        5.55        7.62      2.78 o 
  -1   7  12       16.63       19.48      3.75 o 
   0   7  12        7.02       10.92      2.76 o 
   1   7  12        0.12       -0.03      0.70 o 
   2   7  12        8.46        6.27      1.23 o 
   3   7  12        0.29       -0.14      1.15 o 
   4   7  12        6.65        8.00      2.19 o 
  -1   8  12        7.23        3.46      2.01 o 
   0   8  12        1.28        0.54      1.49 o 
   1   8  12        0.01       -0.18      0.65 o 
   2   8  12        9.27       10.38      2.71 o 
   3   8  12        8.63       11.37      2.89 o 
   4   8  12       67.63       69.28      6.74 o 
  -1   9  12        4.85        4.61      2.08 o 
   0   9  12        2.76        3.28      1.72 o 
   1   9  12        1.39        1.45      1.58 o 
   2   9  12       34.52       37.41      4.91 o 
   3   9  12        0.81        2.49      1.33 o 
   0  10  12        1.36        4.68      2.42 o 
   1  10  12        7.64       12.68      3.21 o 
   2  10  12        0.00        1.56      1.40 o 
   3  10  12        0.58        2.46      1.90 o 
   0  -5  13        0.80        0.61      1.31 o 
   1  -5  13        4.40        3.80      1.79 o 
  -1  -4  13        4.03        6.66      1.46 o 
   0  -4  13        0.03        1.54      1.51 o 
   1  -4  13       38.16       52.21      5.70 o 
   2  -4  13       28.31       24.53      4.11 o 
  -2  -3  13       13.68       16.73      2.40 o 
  -1  -3  13        1.80        4.20      1.18 o 
   0  -3  13       51.60       56.43      3.43 o 
   1  -3  13       74.99       78.10      6.87 o 
   2  -3  13        4.30        3.71      1.92 o 
  -2  -2  13        3.00        3.07      1.36 o 
  -1  -2  13       45.38       47.20      4.68 o 
   0  -2  13        1.02        2.79      1.04 o 
   1  -2  13        2.11        3.22      1.40 o 
   2  -2  13        3.03        2.98      0.84 o 
   3  -2  13       59.22       62.18      6.06 o 
  -2  -1  13        5.64        6.05      1.63 o 
  -1  -1  13       28.14       37.68      4.39 o 
   0  -1  13       13.98       13.69      1.84 o 
   1  -1  13        1.96        1.64      0.86 o 
   2  -1  13      128.38      140.78      8.75 o 
   3  -1  13       28.16       35.57      2.67 o 
  -2   0  13       25.85       23.79      2.86 o 
  -1   0  13       91.42       91.46      6.94 o 
   0   0  13        1.11        1.57      0.90 o 
   1   0  13       69.12       71.88      3.22 o 
   2   0  13      173.05      175.60      6.48 o 
   3   0  13        1.30        0.40      0.75 o 
   4   0  13       13.50       13.36      1.86 o 
  -2   1  13        4.96        5.36      1.49 o 
  -1   1  13        0.83        1.72      1.76 o 
   0   1  13      125.79      129.14      7.82 o 
   1   1  13       37.86       40.81      2.49 o 
   2   1  13       15.43       13.44      1.78 o 
   3   1  13        0.39        0.08      0.71 o 
   4   1  13       33.55       40.41      3.05 o 
  -2   2  13       23.33       22.94      4.16 o 
  -1   2  13       19.72       18.65      3.41 o 
   0   2  13       72.62       80.38      6.31 o 
   1   2  13       59.27       63.90      3.80 o 
   2   2  13       31.10       27.80      2.47 o 
   3   2  13      119.95      124.71      5.31 o 
   4   2  13       36.88       40.52      4.42 o 
  -2   3  13        1.33        2.76      2.19 o 
  -1   3  13       36.59       37.45      4.84 o 
   0   3  13      218.18      203.98     10.65 o 
   1   3  13        0.17       -1.02      1.42 o 
   2   3  13       63.03       62.60      4.46 o 
   3   3  13      118.33      123.63      7.27 o 
   4   3  13       13.41       12.27      1.85 o 
  -2   4  13       24.05       23.17      4.16 o 
  -1   4  13        1.17        3.03      1.99 o 
   0   4  13        3.20        6.10      2.19 o 
   1   4  13       99.28       93.15      6.89 o 
   2   4  13       39.38       45.15      3.12 o 
   3   4  13       19.73       19.48      3.40 o 
   4   4  13        1.65        2.56      0.98 o 
  -2   5  13       86.71      105.33      9.15 o 
  -1   5  13        0.24        1.65      2.06 o 
   0   5  13       10.47       12.59      2.89 o 
   1   5  13       56.97       51.45      5.29 o 
   2   5  13       51.30       44.61      3.06 o 
   3   5  13       46.30       49.10      5.04 o 
   4   5  13       33.36       32.46      4.41 o 
  -1   6  13        1.08        3.44      2.26 o 
   0   6  13        4.88       10.38      2.80 o 
   1   6  13      143.46      132.33      5.62 o 
   2   6  13        1.25        0.48      2.09 o 
   3   6  13       14.53       16.79      3.19 o 
   4   6  13       25.71       27.22      4.07 o 
  -1   7  13       65.85       62.14      6.65 o 
   0   7  13       11.69       13.65      3.14 o 
   1   7  13        2.44        3.05      1.76 o 
   2   7  13       20.62       21.93      3.66 o 
   3   7  13        8.94       12.50      2.80 o 
   4   7  13       10.08       11.35      3.03 o 
   0   8  13       14.84       21.45      4.09 o 
   1   8  13        1.08        1.15      1.65 o 
   2   8  13       12.20       13.74      3.10 o 
   3   8  13       20.60       26.42      4.09 o 
   0   9  13        0.04        3.37      2.35 o 
   1   9  13        1.20        6.28      2.37 o 
   2   9  13       28.47       35.51      5.02 o 
   3   9  13        2.21        3.39      1.97 o 
   0  -3  14        2.06        2.96      2.03 o 
   1  -3  14        7.51        8.14      2.49 o 
  -1  -2  14       38.44       37.50      4.32 o 
   0  -2  14        7.44        7.72      1.71 o 
   1  -2  14        0.46        0.39      0.69 o 
   2  -2  14        1.52        1.11      1.18 o 
  -1  -1  14        3.73        8.86      2.40 o 
   0  -1  14        0.01        0.11      0.90 o 
   1  -1  14       11.10       13.75      1.80 o 
   2  -1  14       10.85       11.17      2.60 o 
   3  -1  14       20.72       26.60      4.11 o 
  -1   0  14       10.10       10.35      2.49 o 
   0   0  14       18.62       18.11      2.96 o 
   1   0  14       51.43       49.91      3.43 o 
   2   0  14       22.10       23.91      3.68 o 
   3   0  14        2.69        6.19      1.40 o 
  -2   1  14       18.04       14.24      3.37 o 
  -1   1  14       13.17       15.89      3.16 o 
   0   1  14       77.37       65.21      5.70 o 
   1   1  14       32.73       26.10      2.52 o 
   2   1  14       11.15       14.31      2.80 o 
   3   1  14        0.38        0.84      0.82 o 
  -2   2  14        0.99        0.32      1.85 o 
  -1   2  14        0.42        1.94      1.81 o 
   0   2  14       10.86       15.23      2.83 o 
   1   2  14        0.95        1.79      1.58 o 
   2   2  14        1.54        2.46      1.07 o 
   3   2  14       14.51       16.28      2.80 o 
  -1   3  14       29.33       29.48      4.48 o 
   0   3  14       36.18       34.38      4.43 o 
   1   3  14        7.83        5.81      1.83 o 
   2   3  14       95.16       81.40      4.61 o 
   3   3  14       62.53       63.57      4.96 o 
  -1   4  14       70.16       72.56      7.10 o 
   0   4  14        0.96        1.94      1.36 o 
   1   4  14       48.35       48.64      5.29 o 
   2   4  14       29.62       26.20      3.64 o 
   3   4  14       10.72       12.86      1.77 o 
  -1   5  14        3.55        3.37      2.10 o 
   0   5  14        0.39       -1.08      1.49 o 
   1   5  14       12.69       20.91      3.64 o 
   2   5  14       10.26        8.43      2.37 o 
   3   5  14        0.42        0.07      1.18 o 
  -1   6  14       16.46       15.03      3.50 o 
   0   6  14       75.20       67.99      6.69 o 
   1   6  14       51.21       50.23      5.63 o 
   2   6  14        0.92        1.79      1.54 o 
   3   6  14       34.63       36.64      4.68 o 
   0   7  14       48.50       47.74      5.85 o 
   1   7  14        1.16        1.83      1.54 o 
   2   7  14       14.83       13.36      3.07 o 
   3   7  14       14.94       13.95      2.98 o 
   1   8  14        6.81       10.40      3.01 o 
   2   8  14        5.10       10.56      3.10 o 
   0  -1  15       12.83       13.80      2.46 o 
   1  -1  15       23.65       27.07      2.86 o 
   0   0  15        0.03        0.32      1.11 o 
   1   0  15       37.66       38.66      3.85 o 
   2   0  15       29.69       33.02      4.43 o 
   0   1  15        6.99        5.67      1.88 o 
   1   1  15        4.08        4.21      1.34 o 
   2   1  15        4.20        2.92      1.72 o 
  -1   2  15       59.85       64.74      6.53 o 
   0   2  15        6.72        9.34      2.55 o 
   1   2  15        0.01       -0.14      0.95 o 
   2   2  15       29.18       28.14      2.71 o 
   0   3  15        0.67       -0.75      1.20 o 
   1   3  15        1.49        2.64      1.63 o 
   2   3  15       28.00       32.22      2.92 o 
   0   4  15      106.29      118.87      8.77 o 
   1   4  15       23.86       24.07      3.89 o 
   2   4  15       16.60       20.68      3.44 o 
   0   5  15       52.59       59.54      6.37 o 
   1   5  15        4.32        3.80      1.85 o 
   2   5  15        6.34        7.55      2.46 o 
   1   6  15        0.64        1.85      1.65 o 
   2   6  15        0.14       -0.05      1.49 o 
;
