# Supplementary material for: Molecular Crystal Forms of Antitubercular Ethionamide with Dicarboxylic Acids: Solid-State Properties and a Combined Structural and Spectroscopic Study
Source: Pharmaceutics. 2020 Aug 28;12(9):818. doi: 10.3390/pharmaceutics12090818 (PMC7559828; doi:10.3390/pharmaceutics12090818)
Supplement: Supplementary file 1 [file pharmaceutics-12-00818-s001.zip › pharmaceutics-900610-Supplementary/cif ETN-MAL.CIF]

 
data_preex1 
 
_audit_creation_method            SHELXL-97 
_chemical_name_systematic 
; 
 ? 
; 
_chemical_name_common             ? 
_chemical_melting_point           ? 
_chemical_formula_moiety          ? 
_chemical_formula_sum 
 'C11 H14 N2 O4 S' 
_chemical_formula_weight          270.30
 
loop_ 
 _atom_type_symbol 
 _atom_type_description 
 _atom_type_scat_dispersion_real 
 _atom_type_scat_dispersion_imag 
 _atom_type_scat_source 
 'C'  'C'   0.0033   0.0016 
 'International Tables Vol C Tables 4.2.6.8 and 6.1.1.4' 
 'H'  'H'   0.0000   0.0000 
 'International Tables Vol C Tables 4.2.6.8 and 6.1.1.4' 
 'N'  'N'   0.0061   0.0033 
 'International Tables Vol C Tables 4.2.6.8 and 6.1.1.4' 
 'O'  'O'   0.0106   0.0060 
 'International Tables Vol C Tables 4.2.6.8 and 6.1.1.4' 
 'S'  'S'   0.1246   0.1234 
 'International Tables Vol C Tables 4.2.6.8 and 6.1.1.4' 
 
_symmetry_cell_setting            triclinic 
_symmetry_space_group_name_H-M    P-1 
 
loop_ 
 _symmetry_equiv_pos_as_xyz 
 'x, y, z' 
 '-x, -y, -z' 
 
_cell_length_a                    7.0008(12) 
_cell_length_b                    8.8110(13) 
_cell_length_c                    11.1507(13) 
_cell_angle_alpha                 88.116(11) 
_cell_angle_beta                  77.358(12) 
_cell_angle_gamma                 68.930(15) 
_cell_volume                      625.48(16) 
_cell_formula_units_Z             2 
_cell_measurement_temperature     293(2) 
_cell_measurement_reflns_used   2137
_cell_measurement_theta_min     3.3229
_cell_measurement_theta_max     29.2880 
 
_exptl_crystal_description        prism 
_exptl_crystal_colour             yellow 
_exptl_crystal_size_max           0.256 
_exptl_crystal_size_mid           0.210 
_exptl_crystal_size_min           0.203 
_exptl_crystal_density_diffrn     1.435
_exptl_crystal_density_method     'not measured' 
_exptl_crystal_F_000              284
_exptl_absorpt_coefficient_mu     0.267
_exptl_absorpt_correction_type            none
_exptl_absorpt_correction_T_min   ? 
_exptl_absorpt_correction_T_max   ? 
_exptl_absorpt_process_details    ? 
 
 
_diffrn_ambient_temperature       293(2) 
_diffrn_radiation_wavelength      0.71073 
_diffrn_radiation_type            MoK\a 
_diffrn_radiation_source          'fine-focus sealed tube' 
_diffrn_radiation_monochromator   graphite 
_diffrn_measurement_device_type   'Xcalibur, Ruby, Gemini ultra'
_diffrn_measurement_method        '\w scans' 
_diffrn_detector_area_resol_mean  10.2890 
_diffrn_standards_number          4911 
_diffrn_reflns_number             4108 
_diffrn_reflns_av_R_equivalents   0.0343 
_diffrn_reflns_av_sigmaI/netI     0.0490 
_diffrn_reflns_limit_h_min        -8 
_diffrn_reflns_limit_h_max        7 
_diffrn_reflns_limit_k_min        -10 
_diffrn_reflns_limit_k_max        10 
_diffrn_reflns_limit_l_min        -13 
_diffrn_reflns_limit_l_max        10 
_diffrn_reflns_theta_min          3.33 
_diffrn_reflns_theta_max          25.02 
_reflns_number_total              2204 
_reflns_number_gt                 1775 
_reflns_threshold_expression      >2sigma(I) 
 
_computing_data_collection        
;
CrysAlisPro, Oxford Diffraction Ltd.,
Version 1.171.36.20 (release 27-06-2012 CrysAlis171 .NET)
(compiled Jul 11 2012,15:38:31)
; 
_computing_cell_refinement        
;
CrysAlisPro, Oxford Diffraction Ltd.,
Version 1.171.36.20 (release 27-06-2012 CrysAlis171 .NET)
(compiled Jul 11 2012,15:38:31)
;
_computing_data_reduction         
;
CrysAlisPro, Oxford Diffraction Ltd.,
Version 1.171.36.20 (release 27-06-2012 CrysAlis171 .NET)
(compiled Jul 11 2012,15:38:31)
;
_computing_structure_solution     'SHELXS-97 (Sheldrick, 1990)' 
_computing_structure_refinement   'SHELXL-97 (Sheldrick, 1997)' 
_computing_molecular_graphics     'SHELXL-97 (Sheldrick, 1997)'  
 
_refine_special_details 
; 
 Refinement of F^2^ against ALL reflections.  The weighted R-factor wR and 
 goodness of fit S are based on F^2^, conventional R-factors R are based 
 on F, with F set to zero for negative F^2^. The threshold expression of 
 F^2^ > 2sigma(F^2^) is used only for calculating R-factors(gt) etc. and is 
 not relevant to the choice of reflections for refinement.  R-factors based 
 on F^2^ are statistically about twice as large as those based on F, and R- 
 factors based on ALL data will be even larger. 
; 
 
_refine_ls_structure_factor_coef  Fsqd  
_refine_ls_matrix_type            full 
_refine_ls_weighting_scheme       calc  
_refine_ls_weighting_details 
 'calc w=1/[\s^2^(Fo^2^)+(0.0380P)^2^+0.2348P] where P=(Fo^2^+2Fc^2^)/3' 
_atom_sites_solution_primary      direct 
_atom_sites_solution_secondary    difmap 
_atom_sites_solution_hydrogens    geom 
_refine_ls_hydrogen_treatment     mixed 
_refine_ls_extinction_method      SHELXL 
_refine_ls_extinction_coef        0.066(6) 
_refine_ls_extinction_expression 
 'Fc^*^=kFc[1+0.001xFc^2^\l^3^/sin(2\q)]^-1/4^' 
_refine_ls_number_reflns          2204 
_refine_ls_number_parameters      170 
_refine_ls_number_restraints      0 
_refine_ls_R_factor_all           0.0551 
_refine_ls_R_factor_gt            0.0422 
_refine_ls_wR_factor_ref          0.1065 
_refine_ls_wR_factor_gt           0.0974 
_refine_ls_goodness_of_fit_ref    1.038 
_refine_ls_restrained_S_all       1.038 
_refine_ls_shift/su_max           0.000 
_refine_ls_shift/su_mean          0.000 
 
loop_ 
 _atom_site_label 
 _atom_site_type_symbol 
 _atom_site_fract_x 
 _atom_site_fract_y 
 _atom_site_fract_z 
 _atom_site_U_iso_or_equiv 
 _atom_site_adp_type 
 _atom_site_occupancy 
 _atom_site_symmetry_multiplicity 
 _atom_site_calc_flag 
 _atom_site_refinement_flags 
 _atom_site_disorder_assembly 
 _atom_site_disorder_group 
S11 S 0.34776(9) 0.88404(8) 0.48756(6) 0.0522(3) Uani 1 1 d . . . 
N5 N 0.8239(3) 0.4255(2) 0.15202(17) 0.0345(4) Uani 1 1 d . . . 
N10 N 0.1254(3) 0.8278(2) 0.34451(18) 0.0422(5) Uani 1 1 d . . . 
H10A H 0.1147 0.7769 0.2833 0.051 Uiso 1 1 calc R . . 
H10B H 0.0161 0.9017 0.3873 0.051 Uiso 1 1 calc R . . 
C6 C 0.6750(3) 0.5259(3) 0.0990(2) 0.0357(5) Uani 1 1 d . . . 
H6 H 0.6870 0.5142 0.0148 0.043 Uiso 1 1 calc R . . 
C3 C 0.6489(3) 0.5571(3) 0.3446(2) 0.0385(5) Uani 1 1 d . . . 
H3 H 0.6419 0.5678 0.4283 0.046 Uiso 1 1 calc R . . 
C7 C 0.5046(3) 0.6462(3) 0.1685(2) 0.0345(5) Uani 1 1 d . . . 
H7 H 0.4007 0.7159 0.1319 0.041 Uiso 1 1 calc R . . 
C2 C 0.4897(3) 0.6625(2) 0.2932(2) 0.0313(5) Uani 1 1 d . . . 
C8 C 0.9946(3) 0.3203(3) 0.3223(2) 0.0484(6) Uani 1 1 d . . . 
H8A H 1.0602 0.2216 0.2695 0.058 Uiso 1 1 calc R . . 
H8B H 0.9391 0.2911 0.4035 0.058 Uiso 1 1 calc R . . 
C1 C 0.3088(3) 0.7926(3) 0.3727(2) 0.0340(5) Uani 1 1 d . . . 
C4 C 0.8173(3) 0.4365(3) 0.2724(2) 0.0367(5) Uani 1 1 d . . . 
C9 C 1.1581(4) 0.3909(4) 0.3305(3) 0.0727(9) Uani 1 1 d . . . 
H9A H 1.2165 0.4172 0.2499 0.109 Uiso 1 1 calc R . . 
H9B H 1.2674 0.3128 0.3633 0.109 Uiso 1 1 calc R . . 
H9C H 1.0944 0.4879 0.3835 0.109 Uiso 1 1 calc R . . 
O5' O 1.0278(2) 0.71610(19) 0.13735(15) 0.0442(4) Uani 1 1 d . . . 
O4' O 0.8688(2) 0.81859(19) -0.01373(14) 0.0427(4) Uani 1 1 d . . . 
O7' O 0.4268(2) 1.02747(18) 0.13477(15) 0.0406(4) Uani 1 1 d . . . 
H2 H 0.3407 1.0838 0.0967 0.061 Uiso 1 1 calc R . . 
O6' O 0.5716(3) 1.2156(2) 0.08594(18) 0.0564(5) Uani 1 1 d . . . 
C2' C 0.7559(3) 0.9747(3) 0.1782(2) 0.0397(6) Uani 1 1 d . . . 
H2A H 0.6993 0.9400 0.2571 0.048 Uiso 1 1 calc R . . 
H2B H 0.8423 1.0342 0.1925 0.048 Uiso 1 1 calc R . . 
C3' C 0.8947(3) 0.8237(3) 0.0946(2) 0.0332(5) Uani 1 1 d . . . 
C1' C 0.5778(3) 1.0872(3) 0.1274(2) 0.0357(5) Uani 1 1 d . . . 
H2C H 0.942(4) 0.335(3) 0.100(3) 0.063(8) Uiso 1 1 d . . . 
 
loop_ 
 _atom_site_aniso_label 
 _atom_site_aniso_U_11 
 _atom_site_aniso_U_22 
 _atom_site_aniso_U_33 
 _atom_site_aniso_U_23 
 _atom_site_aniso_U_13 
 _atom_site_aniso_U_12 
S11 0.0374(4) 0.0607(4) 0.0518(5) -0.0288(3) -0.0096(3) -0.0072(3) 
N5 0.0291(9) 0.0346(10) 0.0349(11) -0.0084(8) -0.0033(8) -0.0069(8) 
N10 0.0324(10) 0.0462(11) 0.0388(12) -0.0173(9) -0.0092(8) -0.0010(8) 
C6 0.0358(12) 0.0378(12) 0.0307(13) -0.0053(10) -0.0051(9) -0.0110(9) 
C3 0.0360(12) 0.0422(13) 0.0323(13) -0.0044(10) -0.0086(9) -0.0069(9) 
C7 0.0325(11) 0.0348(12) 0.0342(13) -0.0021(10) -0.0090(9) -0.0084(9) 
C2 0.0299(11) 0.0314(11) 0.0313(12) -0.0051(9) -0.0057(9) -0.0095(8) 
C8 0.0413(13) 0.0467(14) 0.0429(15) -0.0008(12) -0.0081(11) 0.0006(10) 
C1 0.0315(11) 0.0331(11) 0.0331(13) -0.0036(9) -0.0050(9) -0.0073(9) 
C4 0.0315(11) 0.0353(12) 0.0396(14) -0.0014(10) -0.0080(9) -0.0075(9) 
C9 0.0535(17) 0.073(2) 0.090(3) 0.0025(18) -0.0341(16) -0.0110(14) 
O5' 0.0391(9) 0.0429(9) 0.0419(10) -0.0062(8) -0.0170(7) 0.0006(7) 
O4' 0.0334(8) 0.0504(10) 0.0331(10) -0.0121(7) -0.0111(7) 0.0013(7) 
O7' 0.0332(8) 0.0428(9) 0.0414(10) 0.0016(7) -0.0127(7) -0.0059(7) 
O6' 0.0719(12) 0.0427(11) 0.0616(13) 0.0086(9) -0.0288(10) -0.0212(9) 
C2' 0.0370(12) 0.0410(13) 0.0364(13) -0.0093(10) -0.0122(10) -0.0053(9) 
C3' 0.0244(10) 0.0374(12) 0.0366(14) -0.0053(10) -0.0071(9) -0.0088(9) 
C1' 0.0377(12) 0.0346(13) 0.0278(12) -0.0083(10) -0.0074(9) -0.0039(9) 
 
_geom_special_details 
; 
 All esds (except the esd in the dihedral angle between two l.s. planes) 
 are estimated using the full covariance matrix.  The cell esds are taken 
 into account individually in the estimation of esds in distances, angles 
 and torsion angles; correlations between esds in cell parameters are only 
 used when they are defined by crystal symmetry.  An approximate (isotropic) 
 treatment of cell esds is used for estimating esds involving l.s. planes. 
; 
 
loop_ 
 _geom_bond_atom_site_label_1 
 _geom_bond_atom_site_label_2 
 _geom_bond_distance 
 _geom_bond_site_symmetry_2 
 _geom_bond_publ_flag 
S11 C1 1.656(2) . ? 
N5 C4 1.338(3) . ? 
N5 C6 1.338(3) . ? 
N10 C1 1.314(3) . ? 
C6 C7 1.373(3) . ? 
C3 C4 1.381(3) . ? 
C3 C2 1.390(3) . ? 
C7 C2 1.381(3) . ? 
C2 C1 1.495(3) . ? 
C8 C4 1.500(3) . ? 
C8 C9 1.506(4) . ? 
O5' C3' 1.234(3) . ? 
O4' C3' 1.264(3) . ? 
O7' C1' 1.327(3) . ? 
O6' C1' 1.198(3) . ? 
C2' C1' 1.497(3) . ? 
C2' C3' 1.530(3) . ? 
 
loop_ 
 _geom_angle_atom_site_label_1 
 _geom_angle_atom_site_label_2 
 _geom_angle_atom_site_label_3 
 _geom_angle 
 _geom_angle_site_symmetry_1 
 _geom_angle_site_symmetry_3 
 _geom_angle_publ_flag 
C4 N5 C6 122.91(18) . . ? 
N5 C6 C7 120.3(2) . . ? 
C4 C3 C2 120.5(2) . . ? 
C6 C7 C2 119.2(2) . . ? 
C7 C2 C3 118.85(19) . . ? 
C7 C2 C1 121.29(19) . . ? 
C3 C2 C1 119.9(2) . . ? 
C4 C8 C9 112.5(2) . . ? 
N10 C1 C2 116.21(19) . . ? 
N10 C1 S11 124.06(16) . . ? 
C2 C1 S11 119.73(15) . . ? 
N5 C4 C3 118.3(2) . . ? 
N5 C4 C8 118.75(19) . . ? 
C3 C4 C8 123.0(2) . . ? 
C1' C2' C3' 114.00(18) . . ? 
O5' C3' O4' 124.50(19) . . ? 
O5' C3' C2' 117.23(19) . . ? 
O4' C3' C2' 118.26(18) . . ? 
O6' C1' O7' 124.1(2) . . ? 
O6' C1' C2' 124.3(2) . . ? 
O7' C1' C2' 111.6(2) . . ? 
 
_diffrn_measured_fraction_theta_max    0.997 
_diffrn_reflns_theta_full              25.02 
_diffrn_measured_fraction_theta_full   0.997 
_refine_diff_density_max    0.186 
_refine_diff_density_min   -0.232 
_refine_diff_density_rms    0.053 

_shelx_hkl_file

;
2   0   0      121.38      130.77      6.71 o 
   3   0   0        2.52       -0.89      1.57 o 
   4   0   0      337.56      327.05     15.64 o 
   5   0   0        1.57        2.30      0.89 o 
   6   0   0      219.91      231.42     14.86 o 
   7   0   0        0.01        0.55      1.82 o 
  -7   1   0       17.10       13.98      3.96 o 
  -6   1   0      253.61      239.67     15.67 o 
  -5   1   0        1.50        2.29      1.76 o 
  -4   1   0      225.50      211.09      6.47 o 
  -3   1   0        1.93        0.81      0.37 o 
  -2   1   0      724.73      680.06     12.93 o 
  -1   1   0     1842.11     1809.55     36.64 o 
   2   1   0      625.98      680.22     12.56 o 
   3   1   0      550.19      537.40     15.70 o 
   4   1   0       96.65       97.48      4.92 o 
   5   1   0        0.03       -0.19      1.21 o 
   6   1   0       52.75       56.61      6.72 o 
   7   1   0       98.72      106.59     10.18 o 
  -6   2   0        8.79        8.34      2.84 o 
  -5   2   0      303.61      329.33     10.41 o 
  -4   2   0      165.33      170.27      6.49 o 
  -3   2   0       22.66       23.92      1.40 o 
  -2   2   0       73.27       59.82      2.28 o 
  -1   2   0     2060.72     1940.69     30.32 o 
   0   2   0       24.29       30.43      1.20 o 
   1   2   0      104.46       85.14      4.48 o 
   2   2   0     7371.29     7239.54    108.27 o 
   3   2   0       36.05       30.57      1.42 o 
   4   2   0       43.62       49.95      1.85 o 
   5   2   0       13.07        8.11      1.08 o 
   6   2   0        2.07        3.18      2.31 o 
   7   2   0        1.26        0.64      1.97 o 
   8   2   0       73.77       73.23      8.75 o 
  -6   3   0       22.86       27.15      5.19 o 
  -5   3   0      256.60      290.55     11.22 o 
  -4   3   0      833.11      842.70     21.93 o 
  -3   3   0       13.33       14.18      1.17 o 
  -2   3   0      298.26      278.16      6.18 o 
  -1   3   0       68.68       69.60      2.33 o 
   0   3   0      276.34      251.75      5.74 o 
   1   3   0       56.37       47.68      3.82 o 
   2   3   0     1720.44     1714.10     38.63 o 
   3   3   0      156.10      157.63      3.80 o 
   4   3   0      927.86      934.82     18.28 o 
   5   3   0        2.62        3.24      0.56 o 
   6   3   0        0.93        0.66      0.33 o 
   7   3   0        2.29        2.24      1.76 o 
   8   3   0        0.28        3.01      2.10 o 
  -5   4   0       27.98       25.74      4.72 o 
  -4   4   0        3.93        2.17      1.56 o 
  -3   4   0       23.59       25.95      2.63 o 
  -2   4   0        2.60        2.68      0.67 o 
  -1   4   0       34.92       40.78      1.90 o 
   0   4   0       55.03       51.73      2.47 o 
   1   4   0        0.08        0.61      0.39 o 
   2   4   0        0.66        0.76      0.80 o 
   3   4   0      393.57      404.29      8.02 o 
   4   4   0      668.45      661.57     14.01 o 
   5   4   0        1.72        1.89      0.58 o 
   6   4   0       90.49       90.14      3.45 o 
   7   4   0       25.34       29.39      2.16 o 
   8   4   0       57.79       50.69      6.97 o 
  -5   5   0       18.24       14.10      3.71 o 
  -4   5   0        1.55        1.65      0.70 o 
  -3   5   0      344.74      344.10     11.85 o 
  -2   5   0      498.26      500.67     11.68 o 
  -1   5   0       62.27       63.34      2.66 o 
   0   5   0       54.45       65.33      2.79 o 
   1   5   0        0.87        2.46      0.59 o 
   2   5   0      129.64      138.19      8.54 o 
   3   5   0      788.06      780.93     16.14 o 
   4   5   0      275.38      263.30      7.17 o 
   5   5   0        0.25        0.77      0.44 o 
   6   5   0       55.52       58.88      3.00 o 
   7   5   0       48.00       50.46      3.46 o 
   8   5   0        6.79        3.83      2.33 o 
  -4   6   0        0.23        1.46      1.40 o 
  -3   6   0        0.16       -0.47      0.77 o 
  -2   6   0       95.71       91.65      4.30 o 
  -1   6   0      125.23      126.96      5.05 o 
   0   6   0       24.68       28.80      2.08 o 
   1   6   0       33.24       27.94      1.88 o 
   2   6   0        5.81        4.98      1.03 o 
   3   6   0      105.18       98.98      4.42 o 
   4   6   0       50.39       52.29      2.44 o 
   5   6   0      112.31      102.84      4.29 o 
   6   6   0       43.39       47.42      2.89 o 
   7   6   0        0.08       -0.63      0.63 o 
  -3   7   0       32.76       34.35      3.62 o 
  -2   7   0      148.44      151.09      9.67 o 
  -1   7   0      387.34      371.57     13.07 o 
   0   7   0        6.18        4.32      1.84 o 
   1   7   0        0.07        0.27      0.53 o 
   2   7   0       17.97       15.97      1.56 o 
   3   7   0       12.37       12.87      1.25 o 
   4   7   0       62.16       53.53      3.29 o 
   5   7   0      115.31      121.49      5.74 o 
   6   7   0        2.59        3.23      0.96 o 
   7   7   0        0.00        1.36      2.13 o 
  -2   8   0       33.01       36.88      5.04 o 
  -1   8   0        5.74        6.16      1.47 o 
   0   8   0       45.78       48.99      3.72 o 
   1   8   0      148.71      158.67      7.45 o 
   2   8   0       45.04       41.26      2.71 o 
   3   8   0        1.86        2.34      0.60 o 
   4   8   0       40.71       35.41      1.88 o 
   5   8   0       19.31       21.44      2.23 o 
   6   8   0        5.99        6.46      1.46 o 
   7   8   0        0.49        2.66      1.06 o 
  -1   9   0        9.70       11.94      3.60 o 
   0   9   0       45.78       48.73      6.80 o 
   1   9   0      216.17      228.86     11.08 o 
   2   9   0        7.90        5.74      4.36 o 
   3   9   0        3.66        3.56      1.55 o 
   4   9   0       19.45       13.41      3.69 o 
   5   9   0        0.82        0.89      1.44 o 
   6   9   0       26.39       17.62      3.90 o 
   1  10   0       28.23       26.79      5.55 o 
   2  10   0        0.28        0.13      1.23 o 
   3  10   0       21.09       24.12      5.23 o 
   4  10   0        1.88        4.26      2.24 o 
   5  10   0       11.93       16.28      4.11 o 
  -4 -10   1        1.31        1.83      1.47 o 
  -3 -10   1        6.05        4.79      1.77 o 
  -2 -10   1       38.37       26.52      5.76 o 
  -1 -10   1       32.26       36.92      6.19 o 
  -6  -9   1       63.34       56.10      6.97 o 
  -5  -9   1        2.09        1.59      1.65 o 
  -4  -9   1       22.65       25.03      2.31 o 
  -3  -9   1       25.17       22.94      4.64 o 
  -2  -9   1       18.01       11.44      3.64 o 
  -1  -9   1       25.05       20.69      4.81 o 
   0  -9   1       73.47       81.38      8.90 o 
   1  -9   1       22.16       25.41      4.87 o 
  -6  -8   1       72.73       73.52      5.14 o 
  -5  -8   1      106.64      102.08      5.12 o 
  -4  -8   1       82.91       84.58      4.05 o 
  -3  -8   1       37.07       36.73      2.81 o 
  -2  -8   1        1.91        1.10      0.62 o 
  -1  -8   1        5.06        4.71      2.49 o 
   0  -8   1        6.55        6.69      1.45 o 
   1  -8   1       94.31       92.39      8.17 o 
   2  -8   1        0.26       -0.19      0.87 o 
  -7  -7   1        7.30        7.40      1.61 o 
  -6  -7   1       13.70       17.27      2.96 o 
  -5  -7   1       53.19       43.35      4.68 o 
  -4  -7   1       90.41       92.76      5.06 o 
  -3  -7   1       17.63       15.44      3.28 o 
  -2  -7   1      111.77      115.49     12.38 o 
  -1  -7   1        1.27        0.35      0.97 o 
   0  -7   1       87.67       87.11      4.94 o 
   1  -7   1      230.75      233.61      9.06 o 
   2  -7   1      117.53      123.12      6.77 o 
   3  -7   1        1.07       -0.25      0.84 o 
  -7  -6   1        9.89        7.47      1.33 o 
  -6  -6   1        2.80        4.29      0.84 o 
  -5  -6   1       65.59       61.87      2.86 o 
  -4  -6   1      261.04      264.83      7.64 o 
  -3  -6   1      176.74      184.52      8.46 o 
  -2  -6   1       69.30       60.82      2.94 o 
  -1  -6   1       14.11       13.96      1.41 o 
   0  -6   1       50.67       53.06      6.03 o 
   1  -6   1       81.25       81.26      3.35 o 
   2  -6   1       82.56       83.44      3.61 o 
   3  -6   1        7.03        4.15      1.28 o 
   4  -6   1        9.46       12.73      3.87 o 
  -7  -5   1       12.41       12.53      2.86 o 
  -6  -5   1        3.20        2.51      0.70 o 
  -5  -5   1       58.90       57.43      2.98 o 
  -4  -5   1       39.12       43.51      2.59 o 
  -3  -5   1      161.57      178.12      9.97 o 
  -2  -5   1       67.64       77.51      6.09 o 
  -1  -5   1       19.88       26.13      2.02 o 
   0  -5   1      601.69      599.65     17.23 o 
   1  -5   1      372.87      382.14      9.01 o 
   2  -5   1       41.87       39.94      2.24 o 
   3  -5   1      521.81      543.22     13.31 o 
   4  -5   1       67.51       68.76      3.71 o 
   5  -5   1       14.08       24.08      4.83 o 
  -7  -4   1        0.16       -0.91      1.67 o 
  -6  -4   1       25.72       28.06      1.74 o 
  -5  -4   1        0.07        0.24      0.43 o 
  -4  -4   1       98.30       92.36      3.03 o 
  -3  -4   1     1713.43     1741.29     40.04 o 
  -2  -4   1      241.65      232.71      7.85 o 
  -1  -4   1      177.70      171.12     12.78 o 
   0  -4   1      595.80      576.72     36.89 o 
   1  -4   1       92.11       88.34      3.01 o 
   2  -4   1      137.22      127.79      4.26 o 
   3  -4   1      221.92      216.70      5.85 o 
   4  -4   1      255.59      257.70      7.59 o 
   5  -4   1        4.73        7.18      3.01 o 
  -7  -3   1        3.33        0.64      1.29 o 
  -6  -3   1        0.44        1.14      1.74 o 
  -5  -3   1      123.48      124.37      3.75 o 
  -4  -3   1      182.59      182.22      4.27 o 
  -3  -3   1       17.99       25.92      1.53 o 
  -2  -3   1       36.34       35.34      2.18 o 
  -1  -3   1        2.83        3.26      1.25 o 
   0  -3   1      541.51      488.85     13.37 o 
   1  -3   1       12.01       11.55      0.94 o 
   2  -3   1      172.15      148.46      4.06 o 
   3  -3   1        5.12        5.34      0.78 o 
   4  -3   1       75.34       62.70      2.88 o 
   5  -3   1       32.88       29.07      4.33 o 
   6  -3   1       24.60       34.76      5.91 o 
  -7  -2   1       39.69       44.07      6.27 o 
  -6  -2   1       23.90       21.01      4.02 o 
  -5  -2   1      302.60      307.25     15.75 o 
  -4  -2   1       20.42       20.67      1.07 o 
  -3  -2   1       64.22       69.54      2.34 o 
  -2  -2   1        0.30        0.58      0.61 o 
  -1  -2   1    18261.66    14930.06    445.40 o 
   0  -2   1      140.13      144.11      6.60 o 
   1  -2   1      186.77      195.88      6.61 o 
   2  -2   1      469.21      493.13     10.41 o 
   3  -2   1       40.17       35.34      1.84 o 
   4  -2   1      628.59      655.09     12.18 o 
   5  -2   1      416.95      445.31     28.27 o 
   6  -2   1        0.06       -0.70      1.80 o 
  -7  -1   1      225.62      218.44     15.45 o 
  -6  -1   1       53.07       61.08      7.06 o 
  -5  -1   1      491.39      500.37     22.62 o 
  -4  -1   1      217.46      218.13     11.80 o 
  -3  -1   1      292.77      245.88     11.62 o 
  -2  -1   1       60.56       66.97      1.91 o 
  -1  -1   1        0.72        0.76      0.40 o 
   1  -1   1      329.71      322.58      8.19 o 
   2  -1   1      320.80      333.71      7.10 o 
   3  -1   1      514.92      487.08      9.96 o 
   4  -1   1      158.55      145.66      5.32 o 
   5  -1   1      113.07      117.90      4.59 o 
   6  -1   1      329.20      335.11     19.13 o 
   7  -1   1       10.36       13.02      3.56 o 
  -7   0   1       54.39       58.44      7.67 o 
  -6   0   1      216.92      216.04     14.54 o 
  -5   0   1       22.94       23.81      4.32 o 
  -4   0   1      127.32      132.38      8.99 o 
  -3   0   1      256.39      243.86     11.83 o 
  -2   0   1      786.49      803.15     27.68 o 
  -1   0   1      158.89      156.16      6.59 o 
   1   0   1      398.22      391.24     13.34 o 
   2   0   1      253.00      234.75      5.05 o 
   3   0   1     1520.21     1578.58     36.33 o 
   4   0   1        1.00        2.51      0.51 o 
   5   0   1        2.08        1.54      0.36 o 
   6   0   1       50.79       51.33      6.46 o 
   7   0   1       67.90       66.30      8.10 o 
  -7   1   1       24.46       23.36      4.81 o 
  -6   1   1      100.95      118.52     10.50 o 
  -5   1   1      698.02      727.26     30.92 o 
  -4   1   1      185.12      169.34      7.80 o 
  -3   1   1       26.34       23.09      1.02 o 
  -2   1   1      350.18      368.67      7.55 o 
  -1   1   1     1294.23     1329.80     24.06 o 
   1   1   1     2326.12     2315.30     49.30 o 
   2   1   1      550.85      591.43     11.31 o 
   3   1   1      615.29      590.69     10.25 o 
   4   1   1       38.55       38.65      1.18 o 
   5   1   1      199.04      215.71     13.13 o 
   6   1   1       21.95       22.45      4.26 o 
   7   1   1        0.80       -0.87      1.61 o 
  -6   2   1        0.01        1.59      2.18 o 
  -5   2   1       55.54       50.44      6.29 o 
  -4   2   1        3.05        3.91      0.51 o 
  -3   2   1      178.90      176.45      4.30 o 
  -2   2   1     1234.12     1270.14     20.70 o 
  -1   2   1     1697.32     1685.06     26.45 o 
   0   2   1       79.11       59.31      1.81 o 
   1   2   1      570.88      511.42     17.83 o 
   2   2   1     1784.30     1802.72     25.01 o 
   3   2   1      641.68      616.67      9.53 o 
   4   2   1       60.76       60.35      2.27 o 
   5   2   1      277.96      276.15      5.84 o 
   6   2   1        9.14        9.38      2.54 o 
   7   2   1       69.71       68.28      7.72 o 
   8   2   1        0.19        2.03      1.95 o 
  -6   3   1       29.12       37.17      6.04 o 
  -5   3   1       10.57       12.35      1.02 o 
  -4   3   1       26.61       27.56      1.74 o 
  -3   3   1      827.73      816.59     21.96 o 
  -2   3   1      598.67      582.68     10.93 o 
  -1   3   1      320.38      361.51      8.25 o 
   0   3   1      164.56      158.61      3.99 o 
   1   3   1     1558.15     1556.33     50.25 o 
   2   3   1     1529.43     1462.86     34.18 o 
   3   3   1      118.69      113.26      3.50 o 
   4   3   1       37.99       40.74      2.00 o 
   5   3   1       29.49       32.96      1.83 o 
   6   3   1       27.43       24.74      1.47 o 
   7   3   1      188.85      191.35     13.11 o 
   8   3   1       56.83       54.29      7.29 o 
  -5   4   1       52.45       54.99      3.64 o 
  -4   4   1        9.29        7.79      1.44 o 
  -3   4   1        3.23        6.03      0.97 o 
  -2   4   1      311.50      310.58      8.26 o 
  -1   4   1      252.33      252.40      6.66 o 
   0   4   1      790.76      793.08     13.61 o 
   1   4   1        1.47        1.22      1.41 o 
   2   4   1      336.44      358.23     20.71 o 
   3   4   1       30.71       35.91      1.84 o 
   4   4   1      185.89      206.92      5.78 o 
   5   4   1        2.09        2.41      0.63 o 
   6   4   1        9.18       10.12      1.17 o 
   7   4   1      101.56       94.61      4.74 o 
   8   4   1        2.02        1.65      1.69 o 
  -5   5   1       19.57       22.83      4.70 o 
  -4   5   1       29.38       33.22      2.47 o 
  -3   5   1       89.48       85.60      4.03 o 
  -2   5   1      111.93      106.02      3.81 o 
  -1   5   1       39.74       30.71      2.02 o 
   0   5   1       17.35       15.12      1.16 o 
   1   5   1      152.20      166.17      5.40 o 
   2   5   1        0.56       -0.25      0.93 o 
   3   5   1      772.02      808.53     16.41 o 
   4   5   1       63.41       58.34      2.75 o 
   5   5   1        2.81        1.76      0.63 o 
   6   5   1       21.26       21.22      1.79 o 
   7   5   1        6.78       12.28      1.84 o 
   8   5   1        0.23       -2.12      2.39 o 
  -4   6   1       54.70       59.01      5.66 o 
  -3   6   1        0.05        0.76      0.61 o 
  -2   6   1        2.19        1.46      0.70 o 
  -1   6   1        9.99        9.98      1.13 o 
   0   6   1       16.81       11.87      0.99 o 
   1   6   1        0.40        0.90      0.39 o 
   2   6   1      456.34      481.20     14.91 o 
   3   6   1       55.80       55.50      2.58 o 
   4   6   1      128.36      128.31      4.45 o 
   5   6   1      188.44      195.06      6.21 o 
   6   6   1       39.69       43.36      2.70 o 
   7   6   1       14.85       11.40      1.79 o 
   8   6   1        3.00        2.48      1.76 o 
  -3   7   1       10.24        5.46      1.47 o 
  -2   7   1        3.07        4.43      1.04 o 
  -1   7   1       11.61       11.41      1.45 o 
   0   7   1        7.81        5.99      1.22 o 
   1   7   1       60.81       73.48      3.69 o 
   2   7   1      102.72      106.97      3.72 o 
   3   7   1      246.69      252.17     14.52 o 
   4   7   1       54.65       54.88      2.83 o 
   5   7   1      215.97      230.78     17.25 o 
   6   7   1       72.32       81.17      4.74 o 
   7   7   1       19.56       20.22      2.47 o 
  -2   8   1       12.03       10.24      2.05 o 
  -1   8   1       49.10       50.00      3.16 o 
   0   8   1       46.16       50.09      3.76 o 
   1   8   1       10.74       12.72      1.52 o 
   2   8   1        0.39        2.86      2.03 o 
   3   8   1       11.29       12.62      3.39 o 
   4   8   1      242.72      256.02     15.70 o 
   5   8   1        3.14        2.27      0.80 o 
   6   8   1       48.09       47.24      3.71 o 
   7   8   1       39.83       42.86      5.68 o 
  -1   9   1        3.33        1.71      1.71 o 
   0   9   1        2.09        2.79      1.55 o 
   1   9   1        0.80        2.07      1.78 o 
   2   9   1       56.06       52.11      6.95 o 
   3   9   1       78.17       86.79      8.86 o 
   4   9   1       18.25       22.58      4.41 o 
   5   9   1        1.27        0.51      1.10 o 
   6   9   1        0.13       -0.15      1.61 o 
   1  10   1       17.85       17.32      4.21 o 
   2  10   1       16.96       11.73      3.71 o 
   3  10   1        2.80        5.04      2.63 o 
   4  10   1        0.34        0.91      1.23 o 
   5  10   1        0.23        3.03      1.95 o 
  -4 -10   2        0.55        3.26      1.87 o 
  -3 -10   2        0.05        0.47      1.31 o 
  -2 -10   2        4.77        4.07      2.46 o 
  -1 -10   2       18.20       17.43      4.81 o 
  -5  -9   2        1.02        0.96      1.19 o 
  -4  -9   2        6.89       14.12      3.66 o 
  -3  -9   2       24.86       24.00      4.60 o 
  -2  -9   2       42.57       47.06      6.53 o 
  -1  -9   2       12.98       17.66      4.09 o 
   0  -9   2       27.20       27.54      4.98 o 
   1  -9   2        1.48        1.69      1.84 o 
  -6  -8   2        9.54        7.87      1.99 o 
  -5  -8   2       17.51       14.48      2.09 o 
  -4  -8   2       14.48       17.17      3.71 o 
  -3  -8   2        0.00       -0.51      0.75 o 
  -2  -8   2        0.01        0.38      0.70 o 
  -1  -8   2        6.13        5.76      1.42 o 
   0  -8   2        0.56        0.18      1.61 o 
   1  -8   2        2.63        5.53      2.22 o 
   2  -8   2       17.19       18.19      3.94 o 
  -7  -7   2        0.33       -2.40      2.52 o 
  -6  -7   2        1.23       -0.63      0.63 o 
  -5  -7   2       22.32       23.10      2.16 o 
  -4  -7   2        0.71        3.54      2.01 o 
  -3  -7   2        0.01        0.87      1.02 o 
  -2  -7   2       21.67       17.79      2.04 o 
  -1  -7   2       75.70       80.98      7.49 o 
   0  -7   2        7.23        4.17      1.14 o 
   1  -7   2        6.38        4.22      1.35 o 
   2  -7   2      107.54      106.39      6.30 o 
   3  -7   2        6.39        3.84      1.38 o 
  -7  -6   2       72.68       74.95      7.84 o 
  -6  -6   2        0.66        1.22      0.66 o 
  -5  -6   2      122.98      126.01      4.37 o 
  -4  -6   2      375.70      367.64     18.40 o 
  -3  -6   2        2.78        0.90      1.25 o 
  -2  -6   2        0.62        0.72      1.84 o 
  -1  -6   2        7.53        6.85      1.06 o 
   0  -6   2       68.51       64.49      5.35 o 
   1  -6   2       88.10       90.74      5.50 o 
   2  -6   2        0.27        0.07      0.60 o 
   3  -6   2       11.02       11.00      2.42 o 
   4  -6   2       49.51       49.21      4.23 o 
  -7  -5   2        0.73        1.50      1.29 o 
  -6  -5   2       53.37       55.55      2.96 o 
  -5  -5   2       38.27       37.04      2.40 o 
  -4  -5   2        0.68       -0.41      0.68 o 
  -3  -5   2       51.60       48.68      3.36 o 
  -2  -5   2       46.31       54.69      3.66 o 
  -1  -5   2      246.50      234.59     23.45 o 
   0  -5   2        4.95        7.41      1.28 o 
   1  -5   2       30.98       33.03      3.19 o 
   2  -5   2      411.61      409.85     15.11 o 
   3  -5   2      101.52       98.04      5.30 o 
   4  -5   2       16.74       15.48      1.75 o 
   5  -5   2        2.96        2.93      1.09 o 
  -7  -4   2        5.03        2.27      2.07 o 
  -6  -4   2       54.66       55.82      2.50 o 
  -5  -4   2       82.54       83.04      2.88 o 
  -4  -4   2        4.80        4.29      0.83 o 
  -3  -4   2       49.86       46.27      2.95 o 
  -2  -4   2      800.08      856.80     30.59 o 
  -1  -4   2       60.37       56.18      4.73 o 
   0  -4   2      591.94      595.82     23.66 o 
   1  -4   2      624.99      649.71     12.25 o 
   2  -4   2       34.52       35.33      1.98 o 
   3  -4   2      650.99      669.75     22.14 o 
   4  -4   2       62.98       64.26      3.33 o 
   5  -4   2        5.83        4.45      1.49 o 
   6  -4   2       23.36       27.58      5.40 o 
  -7  -3   2        4.26        5.91      2.86 o 
  -6  -3   2       55.72       51.03      6.02 o 
  -5  -3   2       42.09       41.75      2.17 o 
  -4  -3   2      131.50      119.75      3.93 o 
  -3  -3   2      698.41      684.02     17.01 o 
  -2  -3   2      107.87      124.87      4.80 o 
  -1  -3   2     1702.08     1753.31     56.33 o 
   0  -3   2      559.22      587.34     27.10 o 
   1  -3   2      126.57      104.20      3.16 o 
   2  -3   2      293.32      275.65      6.33 o 
   3  -3   2      154.17      148.30      4.38 o 
   4  -3   2      133.99      128.85      4.63 o 
   5  -3   2      243.37      252.74      7.17 o 
   6  -3   2        4.68        3.45      2.92 o 
  -7  -2   2       28.00       28.81      5.19 o 
  -6  -2   2       28.52       26.14      4.45 o 
  -5  -2   2       42.15       39.27      5.04 o 
  -4  -2   2       18.29       18.21      0.90 o 
  -3  -2   2      683.04      653.29     13.12 o 
  -2  -2   2      319.84      304.99      8.32 o 
  -1  -2   2       62.41       70.46      4.23 o 
   0  -2   2      606.52      570.32     20.13 o 
   1  -2   2      603.56      541.77     13.84 o 
   2  -2   2     3906.97     4083.14     71.79 o 
   3  -2   2       20.01       27.36      1.69 o 
   4  -2   2       28.98       27.89      1.61 o 
   5  -2   2       18.93       18.79      1.49 o 
   6  -2   2        9.84        7.83      3.01 o 
   7  -2   2        0.36       -1.46      1.46 o 
  -7  -1   2        7.89        5.70      2.77 o 
  -6  -1   2      145.95      171.25     12.59 o 
  -5  -1   2       14.54       19.23      3.49 o 
  -4  -1   2      484.35      488.12     21.12 o 
  -3  -1   2       96.99      114.33      2.91 o 
  -2  -1   2     1654.18     1678.09     36.53 o 
  -1  -1   2     1605.05     1592.34     49.57 o 
   0  -1   2     2655.46     2805.87     85.64 o 
   1  -1   2     1484.07     1495.69     33.36 o 
   2  -1   2      255.08      246.54      5.86 o 
   3  -1   2       31.66       41.30      1.89 o 
   4  -1   2      329.45      342.47     12.01 o 
   5  -1   2        1.54        1.88      0.71 o 
   6  -1   2       25.17       25.37      2.04 o 
   7  -1   2       67.73       75.52      8.94 o 
  -7   0   2        2.40        1.42      1.71 o 
  -6   0   2       63.51       68.65      7.84 o 
  -5   0   2        2.19       -0.47      1.59 o 
  -4   0   2      314.81      319.37     16.02 o 
  -3   0   2      511.44      506.28     12.66 o 
  -2   0   2      368.33      380.41      7.73 o 
  -1   0   2     3390.09     3528.04     74.94 o 
   0   0   2       40.41       21.65      1.76 o 
   1   0   2     1127.14     1090.55     24.46 o 
   2   0   2       29.29       19.51      1.11 o 
   3   0   2      617.97      591.55     12.39 o 
   4   0   2      792.48      753.52     14.99 o 
   5   0   2      162.56      170.58      5.26 o 
   6   0   2       77.02       80.19      3.67 o 
   7   0   2        9.95       12.47      3.71 o 
  -6   1   2       10.72       13.45      3.37 o 
  -5   1   2       16.26       19.10      4.00 o 
  -4   1   2       84.45       80.65      7.13 o 
  -3   1   2       47.82       42.14      1.58 o 
  -2   1   2     1851.19     2014.44     44.41 o 
  -1   1   2      504.20      524.88     10.33 o 
   0   1   2      854.22      904.92     29.04 o 
   1   1   2     1464.53     1493.61     87.30 o 
   2   1   2      563.70      558.17      9.59 o 
   3   1   2       10.46        5.78      0.61 o 
   4   1   2      317.33      328.76      6.42 o 
   5   1   2        5.28        4.20      0.52 o 
   6   1   2      488.40      533.16     36.70 o 
   7   1   2       86.91       96.94      9.35 o 
   8   1   2        1.32        3.98      2.60 o 
  -6   2   2       94.59      102.82     10.33 o 
  -5   2   2        0.02       -0.08      1.08 o 
  -4   2   2        9.20        9.50      0.80 o 
  -3   2   2      278.13      279.95      6.72 o 
  -2   2   2       91.64       78.97      2.51 o 
  -1   2   2       59.91       56.74      2.21 o 
   0   2   2     2539.44     2619.23     65.25 o 
   1   2   2      178.00      184.61      8.13 o 
   2   2   2      387.59      358.67      7.39 o 
   3   2   2       76.26       81.84      2.45 o 
   4   2   2      341.84      348.56      7.14 o 
   5   2   2      102.38       98.76      2.68 o 
   6   2   2      291.96      288.26     14.59 o 
   7   2   2        2.81        1.33      1.48 o 
   8   2   2        1.86        1.86      1.86 o 
  -6   3   2       62.05       79.74      9.24 o 
  -5   3   2        2.73        2.72      1.00 o 
  -4   3   2        1.00        1.35      0.96 o 
  -3   3   2        4.24        2.84      0.63 o 
  -2   3   2       19.94       19.81      1.67 o 
  -1   3   2       46.86       58.99      2.17 o 
   0   3   2     3053.29     3091.14     54.84 o 
   1   3   2        0.34        0.94      0.61 o 
   2   3   2      737.18      711.35     12.18 o 
   3   3   2      896.66      865.80     13.06 o 
   4   3   2      188.40      180.73      4.00 o 
   5   3   2      176.96      157.62      4.32 o 
   6   3   2        0.17        0.47      0.42 o 
   7   3   2        2.52        1.82      0.45 o 
   8   3   2       71.15       67.51      7.86 o 
  -5   4   2       23.54       27.05      4.93 o 
  -4   4   2       40.73       43.50      4.93 o 
  -3   4   2        0.18       -0.20      0.63 o 
  -2   4   2        0.02       -0.54      0.82 o 
  -1   4   2        0.74       -0.55      0.55 o 
   0   4   2       70.70       81.38      2.80 o 
   1   4   2      783.14      742.08     37.05 o 
   2   4   2      257.96      253.64     11.96 o 
   3   4   2      679.80      688.89     14.08 o 
   4   4   2      419.01      428.09      9.90 o 
   5   4   2       49.88       49.11      2.55 o 
   6   4   2        3.06        2.40      0.97 o 
   7   4   2       15.23       14.82      1.40 o 
   8   4   2        0.92        3.41      1.95 o 
  -4   5   2       13.01       12.47      2.03 o 
  -3   5   2       25.26       23.01      2.04 o 
  -2   5   2       97.59       95.09      3.61 o 
  -1   5   2      115.05      110.18      3.67 o 
   0   5   2      286.33      296.41      6.87 o 
   1   5   2      536.44      491.65     29.54 o 
   2   5   2      745.13      739.47     28.20 o 
   3   5   2        2.46        2.89      1.03 o 
   4   5   2      104.50      105.20      3.80 o 
   5   5   2        3.34        1.63      0.69 o 
   6   5   2      129.60      118.95      4.62 o 
   7   5   2        0.20       -0.41      0.53 o 
   8   5   2       22.83       21.52      3.96 o 
  -4   6   2       31.69       40.73      3.73 o 
  -3   6   2       14.53        9.88      1.62 o 
  -2   6   2      301.96      310.28      7.91 o 
  -1   6   2       87.77       87.12      3.40 o 
   0   6   2       89.53       83.28      2.99 o 
   1   6   2       53.88       63.70      4.29 o 
   2   6   2        7.73        3.73      1.08 o 
   3   6   2      292.36      314.49     11.20 o 
   4   6   2       32.81       32.40      2.82 o 
   5   6   2       48.32       47.19      2.63 o 
   6   6   2        9.86       11.58      1.64 o 
   7   6   2       22.21       23.56      2.48 o 
   8   6   2        1.88        2.65      1.67 o 
  -3   7   2      136.70      156.54      8.07 o 
  -2   7   2       34.01       29.00      3.84 o 
  -1   7   2       72.91       74.48      3.72 o 
   0   7   2        0.00        0.31      0.74 o 
   1   7   2      257.34      241.10     14.24 o 
   2   7   2      157.14      155.24     10.98 o 
   3   7   2       32.22       31.95      4.58 o 
   4   7   2        2.58       -0.36      1.19 o 
   5   7   2        0.22        0.69      0.55 o 
   6   7   2        9.14        5.91      2.06 o 
   7   7   2       78.78       76.17      4.79 o 
  -2   8   2        1.81        2.03      1.63 o 
  -1   8   2        0.01       -0.39      0.80 o 
   0   8   2       99.82       98.76      5.23 o 
   1   8   2       36.00       37.99      5.36 o 
   2   8   2       15.17       13.89      3.37 o 
   3   8   2       12.76       12.11      3.30 o 
   4   8   2        1.23        0.36      1.23 o 
   5   8   2       26.59       26.37      4.62 o 
   6   8   2       26.15       28.88      2.42 o 
   7   8   2        2.59        3.45      2.03 o 
   0   9   2       18.89       18.36      4.36 o 
   1   9   2        3.79        2.82      1.82 o 
   2   9   2       47.63       42.17      6.31 o 
   3   9   2       34.36       27.92      5.04 o 
   4   9   2       26.76       32.58      5.53 o 
   5   9   2        2.77        1.86      1.93 o 
   6   9   2        8.30        4.87      2.20 o 
   1  10   2       26.73       26.56      5.46 o 
   2  10   2       37.70       43.96      6.74 o 
   3  10   2        1.92        2.94      2.18 o 
   4  10   2       12.46        7.16      2.88 o 
   5  10   2        6.27       10.06      3.85 o 
  -3 -10   3        5.22        1.59      2.43 o 
  -2 -10   3        1.51       -1.59      1.88 o 
  -5  -9   3        0.59       -0.31      1.07 o 
  -4  -9   3        5.40        4.02      2.03 o 
  -3  -9   3        0.38        1.19      1.82 o 
  -2  -9   3       21.89       18.51      4.41 o 
  -1  -9   3       29.81       39.40      6.29 o 
   0  -9   3        0.00       -2.14      2.14 o 
   1  -9   3        2.10       -0.70      2.31 o 
  -6  -8   3        1.50        1.80      0.75 o 
  -5  -8   3        8.12        4.98      1.52 o 
  -4  -8   3        0.20       -0.47      1.52 o 
  -3  -8   3       21.26       19.76      3.98 o 
  -2  -8   3      106.13      106.96      5.88 o 
  -1  -8   3       12.60        8.23      1.62 o 
   0  -8   3       93.68       97.21      5.88 o 
   1  -8   3        1.29        1.55      1.80 o 
   2  -8   3        0.15        5.84      2.96 o 
  -6  -7   3        0.37       -0.49      0.81 o 
  -5  -7   3        6.42        4.70      1.27 o 
  -4  -7   3        8.53       16.52      3.60 o 
  -3  -7   3       11.82       13.64      3.22 o 
  -2  -7   3        5.43        5.08      1.26 o 
  -1  -7   3       17.33       11.46      1.83 o 
   0  -7   3       40.81       39.56      3.51 o 
   1  -7   3      233.72      264.13     10.90 o 
   2  -7   3       64.98       68.67      7.40 o 
   3  -7   3       61.58       57.73      5.01 o 
  -7  -6   3        4.76        2.10      1.80 o 
  -6  -6   3       33.44       30.47      2.06 o 
  -5  -6   3       26.44       25.88      2.22 o 
  -4  -6   3       12.12       12.29      4.38 o 
  -3  -6   3       19.89       17.85      2.27 o 
  -2  -6   3       80.94       84.58      5.10 o 
  -1  -6   3       83.68       83.24      5.68 o 
   0  -6   3      369.00      408.80     17.25 o 
   1  -6   3       52.26       45.34      4.52 o 
   2  -6   3      284.89      288.75      8.99 o 
   3  -6   3        8.05        5.50      1.61 o 
   4  -6   3       11.12       10.51      2.90 o 
  -7  -5   3        4.50        0.42      1.50 o 
  -6  -5   3        8.45        7.77      1.09 o 
  -5  -5   3        6.74        4.70      0.99 o 
  -4  -5   3      181.36      193.83      7.63 o 
  -3  -5   3        0.28        0.68      0.73 o 
  -2  -5   3       57.65       57.94      3.83 o 
  -1  -5   3       10.64       17.20      2.92 o 
   0  -5   3      177.34      180.55      9.57 o 
   1  -5   3       23.08       19.08      3.37 o 
   2  -5   3       29.27       31.89      2.71 o 
   3  -5   3      102.98      100.64      4.66 o 
   4  -5   3      103.98      106.98      5.46 o 
   5  -5   3        1.57        2.20      1.01 o 
  -7  -4   3       39.88       41.23      6.25 o 
  -6  -4   3       32.00       32.70      2.02 o 
  -5  -4   3       24.42       19.60      1.63 o 
  -4  -4   3      323.26      339.42     14.74 o 
  -3  -4   3       50.23       46.43      4.32 o 
  -2  -4   3        7.41        5.53      1.59 o 
  -1  -4   3      204.96      203.75     10.61 o 
   0  -4   3      152.02      144.47      5.89 o 
   1  -4   3      338.37      359.47      9.21 o 
   2  -4   3      232.84      244.18      6.31 o 
   3  -4   3       25.10       24.65      1.77 o 
   4  -4   3        0.70       -0.09      0.61 o 
   5  -4   3       74.66       73.54      4.88 o 
   6  -4   3       23.22       31.03      5.89 o 
  -7  -3   3       31.91       42.13      6.48 o 
  -6  -3   3        0.41        0.64      1.67 o 
  -5  -3   3      279.24      303.49      7.41 o 
  -4  -3   3        4.00        3.83      0.66 o 
  -3  -3   3      348.40      345.42     10.05 o 
  -2  -3   3       69.76       76.18      3.74 o 
  -1  -3   3      142.82      127.73      7.32 o 
   0  -3   3      500.25      528.60     20.32 o 
   1  -3   3      137.52      134.48      4.80 o 
   2  -3   3        0.08        0.72      0.48 o 
   3  -3   3       49.00       51.10      2.46 o 
   4  -3   3       48.96       47.98      2.76 o 
   5  -3   3      141.69      146.54      5.37 o 
   6  -3   3       12.72       16.31      4.00 o 
  -7  -2   3       19.42       22.11      4.70 o 
  -6  -2   3        5.83        4.13      2.10 o 
  -5  -2   3      258.32      270.36      8.09 o 
  -4  -2   3      123.79      120.58      3.60 o 
  -3  -2   3      166.79      159.31      7.13 o 
  -2  -2   3      819.18      796.71     19.22 o 
  -1  -2   3        0.32        1.59      0.93 o 
   0  -2   3      550.32      562.24     20.45 o 
   1  -2   3       12.08        7.12      1.53 o 
   2  -2   3      181.72      184.41      5.32 o 
   3  -2   3       27.20       30.23      1.95 o 
   4  -2   3      385.33      374.49      8.27 o 
   5  -2   3        0.20        0.16      0.51 o 
   6  -2   3        7.71        6.47      1.16 o 
   7  -2   3        4.66        3.39      1.82 o 
  -7  -1   3        8.98       12.47      4.07 o 
  -6  -1   3       59.51       67.14      7.71 o 
  -5  -1   3        1.82        0.25      1.44 o 
  -4  -1   3       97.63      103.18      3.95 o 
  -3  -1   3     1150.57     1212.60     22.73 o 
  -2  -1   3        0.78        0.83      0.36 o 
  -1  -1   3        1.56        5.17      1.04 o 
   0  -1   3     1592.56     1661.86     52.57 o 
   1  -1   3       32.74       33.59      3.18 o 
   2  -1   3      596.93      623.86     17.40 o 
   3  -1   3      358.60      358.45      8.51 o 
   4  -1   3       10.57       11.32      1.03 o 
   5  -1   3       69.98       64.55      2.88 o 
   6  -1   3       16.98       13.46      1.31 o 
   7  -1   3       20.98       24.31      5.29 o 
  -6   0   3       12.28       12.26      3.32 o 
  -5   0   3       72.86       63.16      6.87 o 
  -4   0   3        2.04        2.15      0.31 o 
  -3   0   3      385.45      372.63      7.98 o 
  -2   0   3        2.37        2.84      0.55 o 
  -1   0   3     1345.81     1401.38     31.12 o 
   0   0   3      305.73      340.51     12.74 o 
   1   0   3     1427.00     1408.30     44.98 o 
   2   0   3      122.24      140.00      4.01 o 
   3   0   3       37.79       28.21      1.68 o 
   4   0   3       66.62       69.85      2.57 o 
   5   0   3       54.56       59.43      2.41 o 
   6   0   3        2.68        5.01      0.69 o 
   7   0   3       17.92       23.25      4.72 o 
  -6   1   3       38.70       33.35      5.51 o 
  -5   1   3      238.14      238.31     15.01 o 
  -4   1   3       73.22       77.03      3.33 o 
  -3   1   3        0.66        0.57      0.34 o 
  -2   1   3      377.73      390.91      8.46 o 
  -1   1   3     5314.91     5733.19    137.23 o 
   0   1   3      975.75      986.14     32.28 o 
   1   1   3      474.40      500.19     17.96 o 
   2   1   3      248.56      236.74      5.69 o 
   3   1   3      136.09      120.91      3.33 o 
   4   1   3       23.65       31.41      1.84 o 
   5   1   3       10.69       10.12      0.94 o 
   6   1   3        2.96        3.37      0.60 o 
   7   1   3        7.24       10.31      3.11 o 
   8   1   3        1.75        3.41      2.48 o 
  -6   2   3       15.79       13.34      3.47 o 
  -5   2   3       41.15       47.65      6.48 o 
  -4   2   3        1.01        0.70      0.66 o 
  -3   2   3      253.36      257.71      6.57 o 
  -2   2   3      110.29       89.07      3.98 o 
  -1   2   3       89.74       73.49      2.73 o 
   0   2   3     1096.75     1126.43     26.24 o 
   1   2   3       99.30       92.77      5.45 o 
   2   2   3     1104.63     1085.93     37.05 o 
   3   2   3       43.35       40.74      1.72 o 
   4   2   3      120.27      129.41      3.70 o 
   5   2   3       59.41       64.53      2.61 o 
   6   2   3       10.28        9.80      0.86 o 
   7   2   3       48.21       47.31      1.75 o 
   8   2   3       77.92       80.15      8.90 o 
  -5   3   3       22.91       19.55      4.00 o 
  -4   3   3        0.87        0.48      0.42 o 
  -3   3   3      280.60      282.17      7.48 o 
  -2   3   3      376.73      361.01      8.83 o 
  -1   3   3      159.17      151.27      4.68 o 
   0   3   3      233.43      256.91      8.11 o 
   1   3   3     1659.83     1737.07     56.29 o 
   2   3   3      221.82      228.30      6.45 o 
   3   3   3        1.32        1.18      0.52 o 
   4   3   3       30.53       25.47      1.47 o 
   5   3   3      328.63      320.78      6.40 o 
   6   3   3       75.73       77.58      2.64 o 
   7   3   3      114.00      127.06      6.40 o 
   8   3   3        4.52        8.53      3.13 o 
  -5   4   3       22.70       24.78      4.96 o 
  -4   4   3        1.67        1.46      0.69 o 
  -3   4   3      147.44      154.78      6.85 o 
  -2   4   3        0.27        0.10      0.82 o 
  -1   4   3      205.79      199.41      7.26 o 
   0   4   3       89.26      103.62      4.34 o 
   1   4   3       28.88       26.68      1.55 o 
   2   4   3        2.87        1.92      2.28 o 
   3   4   3      197.68      182.77      3.77 o 
   4   4   3      173.11      163.82      3.86 o 
   5   4   3       19.53       20.11      1.44 o 
   6   4   3       62.91       57.61      2.63 o 
   7   4   3       34.37       33.21      2.23 o 
   8   4   3        0.62       -0.11      1.65 o 
  -4   5   3       78.34       84.42      5.18 o 
  -3   5   3       49.86       42.12      2.78 o 
  -2   5   3        1.62        0.81      0.85 o 
  -1   5   3        3.86        5.10      0.96 o 
   0   5   3      294.68      288.33      7.70 o 
   1   5   3       23.06       20.77      1.42 o 
   2   5   3      159.82      154.21      9.53 o 
   3   5   3      242.54      249.32      9.18 o 
   4   5   3       94.00       86.49      3.35 o 
   5   5   3       43.86       39.37      2.37 o 
   6   5   3      311.35      312.40      8.67 o 
   7   5   3       50.71       47.73      2.88 o 
   8   5   3        4.07       -1.06      2.27 o 
  -3   6   3       12.99       14.69      2.22 o 
  -2   6   3       90.10       81.63      4.14 o 
  -1   6   3       14.26       11.26      1.36 o 
   0   6   3        0.21       -0.52      0.60 o 
   1   6   3      661.81      668.93     19.74 o 
   2   6   3      196.49      205.17      8.59 o 
   3   6   3        3.36        7.15      1.55 o 
   4   6   3       72.96       74.32      4.81 o 
   5   6   3       84.55       78.40      4.24 o 
   6   6   3       45.90       45.77      3.12 o 
   7   6   3       31.15       28.67      2.28 o 
   8   6   3       16.87       20.74      2.55 o 
  -3   7   3        1.70        2.11      1.29 o 
  -2   7   3       25.02       29.10      3.10 o 
  -1   7   3       47.71       47.37      3.69 o 
   0   7   3       19.32       20.39      2.16 o 
   1   7   3       57.83       54.43      6.19 o 
   2   7   3       17.82       15.80      3.18 o 
   3   7   3       23.07       20.08      3.88 o 
   4   7   3        5.33        2.94      1.36 o 
   5   7   3       74.94       66.81      7.02 o 
   6   7   3        6.45        6.14      1.19 o 
   7   7   3        0.44        1.35      0.82 o 
  -2   8   3       45.16       49.21      4.32 o 
  -1   8   3        0.40        0.70      1.07 o 
   0   8   3       91.41       98.61      5.20 o 
   1   8   3       32.20       38.89      5.72 o 
   2   8   3       11.85       11.94      3.26 o 
   3   8   3      138.08      135.25     10.97 o 
   4   8   3        7.24        7.11      2.52 o 
   5   8   3       18.33       18.76      3.96 o 
   6   8   3       42.90       37.82      5.57 o 
   7   8   3        1.97        5.46      2.35 o 
   0   9   3        7.64        9.74      3.51 o 
   1   9   3        0.36       -1.46      2.20 o 
   2   9   3        5.83        2.01      1.76 o 
   3   9   3       35.73       40.25      6.25 o 
   4   9   3        5.41        5.74      2.94 o 
   5   9   3       43.84       35.85      5.81 o 
   6   9   3        0.51        1.33      1.97 o 
   2  10   3        0.16        6.99      3.05 o 
   3  10   3        0.65        3.62      2.73 o 
   4  10   3        9.12        4.55      2.58 o 
  -4  -9   4        0.09        3.43      2.79 o 
  -3  -9   4        1.79        3.26      1.84 o 
  -2  -9   4        4.26        7.83      2.99 o 
  -1  -9   4       20.35       15.21      4.17 o 
   0  -9   4        3.97        0.21      1.61 o 
  -5  -8   4        4.72        8.51      2.88 o 
  -4  -8   4       15.26       12.88      3.47 o 
  -3  -8   4       67.18       71.05      7.95 o 
  -2  -8   4       37.79       27.09      3.00 o 
  -1  -8   4        0.00        0.06      1.24 o 
   0  -8   4        7.04        7.58      2.69 o 
   1  -8   4        1.23        3.13      2.50 o 
   2  -8   4        0.06        1.02      1.78 o 
  -6  -7   4        3.32        5.15      1.14 o 
  -5  -7   4       45.03       43.71      5.57 o 
  -4  -7   4        2.25        3.81      2.07 o 
  -3  -7   4       10.68       13.43      3.24 o 
  -2  -7   4       25.89       21.82      3.98 o 
  -1  -7   4        5.66        5.09      1.27 o 
   0  -7   4        4.81        4.34      1.51 o 
   1  -7   4        6.39        7.54      2.79 o 
   2  -7   4        0.19        0.08      1.08 o 
   3  -7   4        0.20        0.74      1.46 o 
  -6  -6   4        0.01        0.81      0.62 o 
  -5  -6   4       89.27       86.08      5.15 o 
  -4  -6   4       23.36       23.71      2.66 o 
  -3  -6   4        8.08       11.99      3.18 o 
  -2  -6   4       34.36       32.40      3.17 o 
  -1  -6   4      166.15      169.32      6.19 o 
   0  -6   4       12.55       12.52      1.94 o 
   1  -6   4        2.20        2.20      1.05 o 
   2  -6   4       27.19       26.20      4.24 o 
   3  -6   4       35.36       39.94      3.82 o 
   4  -6   4       25.10       25.51      3.23 o 
  -7  -5   4        8.00        9.61      3.45 o 
  -6  -5   4       26.77       28.05      2.19 o 
  -5  -5   4        4.39        3.48      0.90 o 
  -4  -5   4       41.57       49.29      3.58 o 
  -3  -5   4       85.55       94.13      8.14 o 
  -2  -5   4      137.28      130.36      6.26 o 
  -1  -5   4      415.67      435.24     13.83 o 
   0  -5   4       81.77       87.49      4.01 o 
   1  -5   4       19.56       21.48      1.92 o 
   2  -5   4        0.40        1.45      0.81 o 
   3  -5   4        6.50        5.82      1.47 o 
   4  -5   4       32.08       31.46      2.67 o 
   5  -5   4       29.92       32.74      3.65 o 
  -7  -4   4        0.07       -1.04      1.76 o 
  -6  -4   4       14.02       12.01      1.79 o 
  -5  -4   4        8.17        7.95      1.39 o 
  -4  -4   4        7.93        7.28      1.82 o 
  -3  -4   4      111.47      115.36      7.56 o 
  -2  -4   4        0.36        2.18      0.95 o 
  -1  -4   4      577.92      605.34     23.95 o 
   0  -4   4       90.10       90.06      5.74 o 
   1  -4   4      210.64      229.60      6.96 o 
   2  -4   4        3.21        5.17      0.90 o 
   3  -4   4        3.99        4.84      1.02 o 
   4  -4   4        6.13        5.33      1.15 o 
   5  -4   4        1.44        1.59      0.74 o 
  -7  -3   4        4.91        7.58      3.03 o 
  -6  -3   4        1.75        3.07      2.29 o 
  -5  -3   4      176.72      194.37      5.60 o 
  -4  -3   4       76.66       68.98      3.59 o 
  -3  -3   4        0.23       -0.30      0.55 o 
  -2  -3   4      944.20      974.31     34.26 o 
  -1  -3   4      824.67      864.08     30.92 o 
   0  -3   4      207.23      229.98     11.32 o 
   1  -3   4      648.67      685.43     26.07 o 
   2  -3   4       57.07       63.13      2.73 o 
   3  -3   4       62.41       66.13      3.09 o 
   4  -3   4       50.87       53.13      3.03 o 
   5  -3   4       11.76       11.28      1.44 o 
   6  -3   4       11.15       14.04      4.31 o 
  -7  -2   4       15.10       10.38      3.45 o 
  -6  -2   4       84.46       92.02      9.35 o 
  -5  -2   4        0.42        0.57      1.12 o 
  -4  -2   4       36.44       39.93      2.01 o 
  -3  -2   4       91.12       79.84      5.11 o 
  -2  -2   4      121.52      102.69      6.07 o 
  -1  -2   4        5.94        5.10      1.08 o 
   0  -2   4        2.63        0.64      1.06 o 
   1  -2   4        7.47        2.82      1.02 o 
   2  -2   4       19.00        8.97      1.07 o 
   3  -2   4      216.33      217.46      6.44 o 
   4  -2   4        0.08       -0.55      0.55 o 
   5  -2   4       20.29       13.23      1.53 o 
   6  -2   4       30.89       39.59      4.01 o 
   7  -2   4       13.49       10.19      3.24 o 
  -6  -1   4      230.14      246.49     16.37 o 
  -5  -1   4        3.96        2.24      1.27 o 
  -4  -1   4       15.42       15.09      1.55 o 
  -3  -1   4       73.96       73.86      3.13 o 
  -2  -1   4      288.29      279.87      8.13 o 
  -1  -1   4       12.67       11.37      1.23 o 
   0  -1   4      527.37      559.49     20.47 o 
   1  -1   4       18.16       16.40      2.25 o 
   2  -1   4      116.55      119.60      4.09 o 
   3  -1   4     1287.29     1365.04     42.31 o 
   4  -1   4       96.35       95.94      3.67 o 
   5  -1   4       52.44       50.38      2.73 o 
   6  -1   4      103.25      112.84      4.36 o 
   7  -1   4        9.38       13.66      3.79 o 
  -6   0   4        3.22       10.67      3.54 o 
  -5   0   4        0.36       -1.14      1.27 o 
  -4   0   4      137.27      131.44      5.14 o 
  -3   0   4       47.93       49.72      2.13 o 
  -2   0   4       29.08       30.38      1.89 o 
  -1   0   4        5.22        7.44      1.95 o 
   0   0   4     1657.04     1804.10     57.31 o 
   1   0   4        1.11        0.23      0.68 o 
   2   0   4     2533.43     2674.82    106.76 o 
   3   0   4      101.71       85.81      4.12 o 
   4   0   4        0.95        2.44      0.54 o 
   5   0   4       23.23       22.71      1.57 o 
   6   0   4      145.57      156.08      6.48 o 
   7   0   4       51.50       49.71      6.93 o 
  -6   1   4       14.91        8.72      3.03 o 
  -5   1   4        4.20        4.02      1.99 o 
  -4   1   4       73.29       75.85      3.63 o 
  -3   1   4       37.52       35.41      1.75 o 
  -2   1   4        1.96        2.92      0.62 o 
  -1   1   4      245.84      270.53      7.94 o 
   0   1   4       23.06       20.06      1.65 o 
   1   1   4        8.42       21.98      2.54 o 
   2   1   4     1609.41     1608.52     46.26 o 
   3   1   4       82.45       72.66      2.59 o 
   4   1   4      256.30      279.58      6.73 o 
   5   1   4      486.89      499.40     15.01 o 
   6   1   4      233.41      224.89     10.65 o 
   7   1   4       55.74       58.21      3.93 o 
   8   1   4       15.14       10.67      3.52 o 
  -6   2   4       14.23       12.66      3.60 o 
  -5   2   4       35.15       36.20      5.68 o 
  -4   2   4        7.05        8.08      0.88 o 
  -3   2   4        0.15        0.12      0.48 o 
  -2   2   4      469.90      456.80     10.33 o 
  -1   2   4      597.40      626.86     13.19 o 
   0   2   4        1.26        2.13      0.68 o 
   1   2   4     1091.61     1105.32     37.37 o 
   2   2   4       18.87       16.61      1.56 o 
   3   2   4        3.30        2.84      0.54 o 
   4   2   4      676.55      673.29     14.49 o 
   5   2   4      194.39      190.72      6.16 o 
   6   2   4       84.46       84.79      3.66 o 
   7   2   4       53.51       59.59      3.11 o 
   8   2   4       17.42       15.65      3.77 o 
  -5   3   4        7.27       11.84      3.47 o 
  -4   3   4       34.18       27.93      1.86 o 
  -3   3   4       48.37       49.86      2.63 o 
  -2   3   4       22.78       22.07      1.70 o 
  -1   3   4      122.69      117.52      4.12 o 
   0   3   4      102.87       94.89      3.46 o 
   1   3   4       83.29       92.06      6.20 o 
   2   3   4       21.07       14.59      1.25 o 
   3   3   4      123.69      130.33      5.31 o 
   4   3   4      177.17      152.91      4.24 o 
   5   3   4      209.83      200.28      5.39 o 
   6   3   4        0.42       -0.28      0.46 o 
   7   3   4       58.43       63.18      2.66 o 
   8   3   4        4.94        2.69      1.38 o 
  -5   4   4       10.41        9.13      3.11 o 
  -4   4   4       65.39       66.81      7.50 o 
  -3   4   4      451.27      400.60     13.04 o 
  -2   4   4        0.08        1.18      1.13 o 
  -1   4   4       25.36       22.26      2.15 o 
   0   4   4     1010.31     1016.64     24.74 o 
   1   4   4      127.49      115.08     14.12 o 
   2   4   4       64.77       70.54      3.70 o 
   3   4   4      482.48      516.45     14.80 o 
   4   4   4       31.78       32.37      1.67 o 
   5   4   4        6.71        4.61      0.89 o 
   6   4   4      356.64      368.89      7.58 o 
   7   4   4       60.11       56.80      3.73 o 
   8   4   4        1.29        4.53      1.99 o 
  -4   5   4       50.01       52.65      6.91 o 
  -3   5   4        0.67        1.60      0.80 o 
  -2   5   4       27.40       24.95      2.15 o 
  -1   5   4      225.67      225.84      6.99 o 
   0   5   4       80.42       69.97      3.24 o 
   1   5   4        9.39        8.81      0.95 o 
   2   5   4       62.89       62.73      5.92 o 
   3   5   4       36.53       41.61      2.74 o 
   4   5   4        1.03        0.92      0.73 o 
   5   5   4      117.99      121.61      3.49 o 
   6   5   4        4.89        3.51      0.77 o 
   7   5   4        0.16        0.02      0.56 o 
   8   5   4        0.04        1.92      0.94 o 
  -3   6   4        0.72       -0.15      1.89 o 
  -2   6   4       27.97       23.32      2.65 o 
  -1   6   4      236.61      238.15      9.84 o 
   0   6   4       13.22       12.46      1.46 o 
   1   6   4       98.28      104.75      3.77 o 
   2   6   4      328.11      322.23     24.34 o 
   3   6   4        2.43        1.20      1.60 o 
   4   6   4       61.29       64.06      4.62 o 
   5   6   4      294.44      301.71      9.55 o 
   6   6   4        2.17        1.64      0.75 o 
   7   6   4        1.21        0.39      0.97 o 
   8   6   4       30.26       36.62      4.25 o 
  -2   7   4        0.43        0.58      0.77 o 
  -1   7   4       33.16       25.43      2.71 o 
   0   7   4       53.84       61.75      3.85 o 
   1   7   4      274.91      274.60      9.74 o 
   2   7   4       13.71       13.51      3.20 o 
   3   7   4       11.28       12.62      3.07 o 
   4   7   4      152.97      144.12     10.72 o 
   5   7   4        1.00        2.69      1.97 o 
   6   7   4       12.45       12.12      1.52 o 
   7   7   4        3.40        4.24      1.55 o 
  -1   8   4        2.29        2.57      0.84 o 
   0   8   4       57.52       65.50      8.67 o 
   1   8   4       14.35       16.26      3.77 o 
   2   8   4        6.01        5.61      2.31 o 
   3   8   4       76.59       73.00      7.87 o 
   4   8   4      188.86      179.89     13.09 o 
   5   8   4       15.50        9.32      3.11 o 
   6   8   4        3.33        3.18      1.29 o 
   7   8   4        9.69       12.34      3.37 o 
   0   9   4        9.18       11.20      3.24 o 
   1   9   4       95.36       83.97      9.03 o 
   2   9   4       14.57       12.73      3.62 o 
   3   9   4       88.97       98.40      9.86 o 
   4   9   4       23.38       24.46      4.91 o 
   5   9   4        7.12        5.74      2.43 o 
   6   9   4        7.55       10.10      3.18 o 
   3  10   4        6.47        4.07      2.33 o 
   4  10   4        2.16        1.65      2.12 o 
  -4  -9   5        0.51        3.26      2.41 o 
  -3  -9   5        3.56        2.71      1.88 o 
  -2  -9   5        3.93        6.92      2.71 o 
  -1  -9   5       22.41       24.27      5.27 o 
   0  -9   5        7.81        8.19      2.99 o 
  -5  -8   5        8.18        8.38      2.82 o 
  -4  -8   5        0.00       -0.17      1.88 o 
  -3  -8   5        9.14        9.11      3.01 o 
  -2  -8   5        2.95        2.20      2.07 o 
  -1  -8   5       26.20       28.66      5.49 o 
   0  -8   5        0.11        0.70      1.33 o 
   1  -8   5       24.64       23.66      4.66 o 
   2  -8   5       14.73       16.28      4.02 o 
  -6  -7   5        0.60       -0.62      0.83 o 
  -5  -7   5       26.87       26.09      4.24 o 
  -4  -7   5        5.43        3.03      1.91 o 
  -3  -7   5        3.63        1.29      1.46 o 
  -2  -7   5      102.27      109.18      9.46 o 
  -1  -7   5        8.51        7.37      1.73 o 
   0  -7   5       11.33        9.49      3.07 o 
   1  -7   5       44.95       50.03      6.42 o 
   2  -7   5       25.57       35.24      5.42 o 
   3  -7   5        7.03       11.88      3.35 o 
  -6  -6   5        4.71       10.77      2.01 o 
  -5  -6   5        1.33        0.93      1.06 o 
  -4  -6   5        6.57        2.63      1.48 o 
  -3  -6   5       13.25        7.64      2.37 o 
  -2  -6   5       30.99       30.87      4.68 o 
  -1  -6   5       23.35       26.70      4.23 o 
   0  -6   5        5.20        5.43      1.63 o 
   1  -6   5       11.11       10.57      2.82 o 
   2  -6   5       41.65       31.59      4.87 o 
   3  -6   5        0.23        2.50      2.05 o 
   4  -6   5       17.81       16.34      2.92 o 
  -6  -5   5       54.08       61.55      4.76 o 
  -5  -5   5        5.35        5.98      1.38 o 
  -4  -5   5       31.64       27.97      2.80 o 
  -3  -5   5      156.86      164.21      7.39 o 
  -2  -5   5       18.17       17.35      2.17 o 
  -1  -5   5        0.32        1.66      1.57 o 
   0  -5   5       95.59       98.47      4.48 o 
   1  -5   5       11.62       10.25      1.45 o 
   2  -5   5       46.10       44.95      5.43 o 
   3  -5   5      303.72      300.77     16.18 o 
   4  -5   5        7.00        7.46      1.87 o 
   5  -5   5        4.76        3.63      2.05 o 
  -6  -4   5        4.16        3.66      2.31 o 
  -5  -4   5        3.78        2.51      1.03 o 
  -4  -4   5        8.92        6.86      1.41 o 
  -3  -4   5       12.03       14.88      2.26 o 
  -2  -4   5       50.28       50.82      4.53 o 
  -1  -4   5        0.01       -1.30      1.38 o 
   0  -4   5       37.28       33.95      4.51 o 
   1  -4   5      158.48      183.91      8.72 o 
   2  -4   5      356.04      369.24     10.84 o 
   3  -4   5       29.20       24.20      2.23 o 
   4  -4   5       91.03       70.11      5.33 o 
   5  -4   5        5.40        3.88      2.72 o 
  -6  -3   5       23.65       23.02      4.51 o 
  -5  -3   5        0.02       -0.10      0.54 o 
  -4  -3   5       15.27       14.78      2.41 o 
  -3  -3   5        1.72        2.10      1.29 o 
  -2  -3   5        1.79        0.93      0.70 o 
  -1  -3   5      127.31      123.27      7.95 o 
   0  -3   5      194.25      200.08     10.84 o 
   1  -3   5        2.27        1.55      1.48 o 
   2  -3   5      515.56      531.25     12.76 o 
   3  -3   5       29.65       29.78      3.05 o 
   4  -3   5        1.29        1.27      0.59 o 
   5  -3   5       71.64       65.65      3.75 o 
   6  -3   5        7.86        7.85      1.74 o 
  -6  -2   5       12.83       21.41      4.76 o 
  -5  -2   5       38.08       42.65      2.43 o 
  -4  -2   5       58.31       61.94      2.82 o 
  -3  -2   5      188.90      178.44      6.47 o 
  -1  -2   5      354.37      364.30     15.61 o 
   0  -2   5        0.53        4.02      1.42 o 
   1  -2   5      697.76      680.94     25.73 o 
   2  -2   5       48.98       47.35      3.23 o 
   3  -2   5       30.40       27.58      1.82 o 
   4  -2   5        1.22        0.31      1.12 o 
   5  -2   5       56.92       59.93      3.39 o 
   6  -2   5       11.82       11.26      1.50 o 
  -6  -1   5        4.22        4.57      2.60 o 
  -5  -1   5        4.33        5.66      0.96 o 
  -4  -1   5      156.75      154.54      6.57 o 
  -3  -1   5      294.39      295.12      8.77 o 
  -2  -1   5       46.21       40.74      5.05 o 
  -1  -1   5       52.64       38.27     10.51 o 
   0  -1   5      173.01      224.07     10.69 o 
   1  -1   5     1131.03     1180.78     40.38 o 
   2  -1   5      163.32      150.86      6.18 o 
   3  -1   5       79.45       85.70      5.39 o 
   4  -1   5       15.88       13.18      1.31 o 
   5  -1   5       45.37       35.86      2.46 o 
   6  -1   5        6.23        3.39      1.42 o 
   7  -1   5       25.51       23.89      4.87 o 
  -6   0   5        2.46        4.09      2.20 o 
  -5   0   5       39.43       39.80      1.69 o 
  -4   0   5       49.19       57.28      2.40 o 
  -3   0   5      256.69      251.08      6.66 o 
  -2   0   5      248.18      256.71     16.69 o 
  -1   0   5      281.01      299.05      9.07 o 
   0   0   5     1755.46     1934.14     45.21 o 
   1   0   5      332.87      347.49     14.68 o 
   2   0   5       52.44       59.80      3.67 o 
   3   0   5       29.00       30.28      2.37 o 
   4   0   5       67.19       67.94      3.17 o 
   5   0   5        2.18        2.21      0.98 o 
   6   0   5      116.37      117.87      4.70 o 
   7   0   5       17.49       16.07      3.92 o 
  -6   1   5       14.13       11.29      3.52 o 
  -5   1   5        1.23        0.40      1.38 o 
  -4   1   5       34.91       34.32      3.14 o 
  -3   1   5        1.28        0.54      0.83 o 
  -2   1   5      194.33      190.80      6.44 o 
  -1   1   5      347.77      348.26     10.16 o 
   0   1   5      244.12      252.66      8.95 o 
   1   1   5       10.56       18.15      2.52 o 
   2   1   5       73.43       84.99      4.03 o 
   3   1   5      209.37      196.03      8.66 o 
   4   1   5       84.87       84.59      3.21 o 
   5   1   5       51.82       50.04      2.47 o 
   6   1   5        9.10        7.35      1.30 o 
   7   1   5        0.69        0.98      0.89 o 
  -5   2   5       34.53       39.36      6.06 o 
  -4   2   5      151.69      149.96      4.78 o 
  -3   2   5       73.96       69.57      3.95 o 
  -2   2   5        1.29        1.79      0.93 o 
  -1   2   5      164.96      171.50      6.35 o 
   0   2   5        3.30        3.69      1.00 o 
   1   2   5     1762.18     1925.81     62.68 o 
   2   2   5     1209.79     1334.67    108.73 o 
   3   2   5       27.79       33.10      2.04 o 
   4   2   5        3.32        2.93      0.75 o 
   5   2   5      332.66      337.54      9.94 o 
   6   2   5       94.13       88.21      4.00 o 
   7   2   5       77.32       88.86      4.01 o 
   8   2   5       28.30       28.28      5.17 o 
  -5   3   5        4.38        0.72      1.67 o 
  -4   3   5       20.53       17.41      2.87 o 
  -3   3   5        5.93        7.14      2.87 o 
  -2   3   5       63.31       57.88      5.70 o 
  -1   3   5        0.15        0.51      0.63 o 
   0   3   5      648.96      669.75     25.46 o 
   1   3   5      315.20      334.37     15.11 o 
   2   3   5       24.88       31.26      4.69 o 
   3   3   5      464.11      467.08     19.08 o 
   4   3   5      438.42      444.79     13.06 o 
   5   3   5       64.16       60.71      2.96 o 
   6   3   5        0.64        1.69      0.68 o 
   7   3   5        0.08        0.43      0.76 o 
   8   3   5        4.06        3.85      1.91 o 
  -4   4   5       17.35       20.80      4.17 o 
  -3   4   5        6.55        5.34      1.00 o 
  -2   4   5       10.18       10.64      1.41 o 
  -1   4   5      123.08      122.52      5.67 o 
   0   4   5      559.44      576.34     13.07 o 
   1   4   5       79.26       82.04      4.63 o 
   2   4   5      229.46      201.37     26.55 o 
   3   4   5      515.87      506.86     20.79 o 
   4   4   5      762.58      804.96     30.77 o 
   5   4   5        9.29        9.50      1.28 o 
   6   4   5       28.45       31.09      2.05 o 
   7   4   5        0.16        1.11      0.82 o 
   8   4   5       28.80       26.13      4.20 o 
  -4   5   5       27.49       30.54      5.42 o 
  -3   5   5       17.13       12.15      1.98 o 
  -2   5   5      138.75      119.06      5.02 o 
  -1   5   5      192.34      200.28      6.66 o 
   0   5   5      230.77      221.57      6.81 o 
   1   5   5       12.63       11.56      1.71 o 
   2   5   5      410.21      402.92     15.96 o 
   3   5   5      132.53      121.42      6.88 o 
   4   5   5        0.64        0.45      0.44 o 
   5   5   5      252.60      251.92      6.26 o 
   6   5   5        6.67        5.55      0.78 o 
   7   5   5        7.86        6.58      1.15 o 
   8   5   5        3.33        2.69      1.19 o 
  -3   6   5       28.29       34.80      3.47 o 
  -2   6   5       34.35       37.22      3.48 o 
  -1   6   5       56.98       55.99      4.01 o 
   0   6   5        0.24        0.63      0.63 o 
   1   6   5      161.94      163.26      6.10 o 
   2   6   5       77.01       76.87      7.34 o 
   3   6   5       50.79       49.04      5.76 o 
   4   6   5        0.09       -0.59      1.65 o 
   5   6   5        3.07        2.84      1.44 o 
   6   6   5        2.92        4.97      1.18 o 
   7   6   5       23.34       22.06      3.42 o 
  -2   7   5      129.33      133.69      7.25 o 
  -1   7   5       11.76        8.96      1.75 o 
   0   7   5       91.08       82.56      4.70 o 
   1   7   5        0.44        2.27      0.74 o 
   2   7   5        0.17        0.66      1.38 o 
   3   7   5       28.53       30.84      4.81 o 
   4   7   5      171.55      170.58     12.19 o 
   5   7   5        3.07       -0.19      1.69 o 
   6   7   5       32.48       31.67      5.00 o 
   7   7   5       15.65       12.43      3.24 o 
  -1   8   5        0.35        2.46      2.65 o 
   0   8   5       12.02       13.08      1.87 o 
   1   8   5        2.39        2.24      1.69 o 
   2   8   5        1.23        0.85      1.38 o 
   3   8   5        4.71        4.59      2.54 o 
   4   8   5        3.71        1.44      1.42 o 
   5   8   5        0.90        1.08      1.82 o 
   6   8   5        7.37        8.26      2.92 o 
   7   8   5        2.29        1.52      1.99 o 
   1   9   5        3.58        5.29      1.91 o 
   2   9   5        0.84        3.71      2.24 o 
   3   9   5        1.14        3.66      2.31 o 
   4   9   5       22.00       25.77      5.21 o 
   5   9   5        0.15       -0.61      2.01 o 
   6   9   5       36.35       32.54      5.49 o 
  -3  -9   6        4.14        2.27      2.20 o 
  -2  -9   6        5.82        7.92      2.69 o 
  -1  -9   6        1.51        2.35      2.58 o 
  -4  -8   6        0.86       -0.17      1.27 o 
  -3  -8   6       13.66       18.53      4.13 o 
  -2  -8   6        0.15        0.49      1.12 o 
  -1  -8   6       13.43       15.33      3.98 o 
   0  -8   6        0.00        2.54      2.14 o 
   1  -8   6       19.59       15.38      4.19 o 
  -5  -7   6        0.73        0.95      1.38 o 
  -4  -7   6       14.08       13.70      3.43 o 
  -3  -7   6        0.10       -0.83      1.33 o 
  -2  -7   6       65.77       78.05      8.25 o 
  -1  -7   6       17.95       12.09      3.49 o 
   0  -7   6       12.37       17.75      4.09 o 
   1  -7   6       12.41       10.06      3.18 o 
   2  -7   6       51.21       56.28      7.12 o 
   3  -7   6        3.27        3.15      1.63 o 
  -5  -6   6        1.37        0.74      1.02 o 
  -4  -6   6       75.66       78.33      7.61 o 
  -3  -6   6      112.63      104.53      8.97 o 
  -2  -6   6       78.56       87.81      8.08 o 
  -1  -6   6       11.61       11.77      3.11 o 
   0  -6   6       14.95       13.62      3.24 o 
   1  -6   6       84.02      101.95      9.31 o 
   2  -6   6       11.34       15.46      3.47 o 
   3  -6   6       28.64       32.22      5.30 o 
   4  -6   6       11.32       11.27      2.82 o 
  -6  -5   6        1.61       -1.03      1.03 o 
  -5  -5   6       18.05       20.90      2.50 o 
  -4  -5   6       18.77       16.51      2.31 o 
  -3  -5   6       27.60       30.48      3.62 o 
  -2  -5   6        2.23        2.70      0.99 o 
  -1  -5   6       82.32       87.11      7.68 o 
   0  -5   6      107.22      104.00      5.89 o 
   1  -5   6       91.44       99.47      7.82 o 
   2  -5   6      146.80      135.91     10.36 o 
   3  -5   6        0.00       -0.55      1.08 o 
   4  -5   6       12.61       18.61      3.71 o 
   5  -5   6        0.19        0.43      1.06 o 
  -6  -4   6        3.44        2.33      2.39 o 
  -5  -4   6       17.53       20.37      1.94 o 
  -4  -4   6      102.02      100.93      5.36 o 
  -3  -4   6       10.79        6.61      1.66 o 
  -2  -4   6      138.23      145.79      7.02 o 
  -1  -4   6       77.86       80.76      5.02 o 
   0  -4   6       56.81       54.16      4.04 o 
   1  -4   6       60.41       63.46      3.55 o 
   2  -4   6       21.83       22.53      2.14 o 
   3  -4   6        2.37        3.62      1.31 o 
   4  -4   6       12.82       15.77      3.23 o 
   5  -4   6       47.29       52.17      4.54 o 
  -6  -3   6       14.80       22.24      4.74 o 
  -5  -3   6       94.97       97.51      5.00 o 
  -4  -3   6      108.59      104.44      5.06 o 
  -3  -3   6        4.33        6.45      1.30 o 
  -2  -3   6       36.41       36.27      3.06 o 
  -1  -3   6      121.51      135.82      6.27 o 
   0  -3   6        6.25        7.62      1.95 o 
   1  -3   6        1.95        1.32      0.88 o 
   2  -3   6      162.83      147.50      9.09 o 
   3  -3   6       47.87       44.13      5.45 o 
   4  -3   6       47.41       42.40      3.40 o 
   5  -3   6        2.33        6.85      1.47 o 
   6  -3   6        8.72        9.43      1.95 o 
  -6  -2   6        6.14        9.80      3.35 o 
  -5  -2   6        4.35        4.49      1.02 o 
  -4  -2   6        3.41        4.93      1.25 o 
  -3  -2   6        2.80        2.63      1.23 o 
  -2  -2   6      113.52      130.21      7.92 o 
  -1  -2   6        5.18       12.22      2.48 o 
   0  -2   6        2.48        1.44      1.42 o 
   1  -2   6       60.80       56.20      5.13 o 
   2  -2   6      125.80      118.12      5.82 o 
   3  -2   6       12.17       12.79      1.53 o 
   4  -2   6      222.44      226.36      7.49 o 
   5  -2   6      130.61      133.46      6.27 o 
   6  -2   6       44.40       41.89      3.83 o 
  -6  -1   6        0.01        0.40      2.14 o 
  -5  -1   6       15.31       15.13      1.78 o 
  -4  -1   6       21.99       22.18      3.54 o 
  -3  -1   6       76.65       84.22      5.62 o 
  -2  -1   6        0.51        4.19      1.27 o 
  -1  -1   6       22.99       21.40      2.90 o 
   0  -1   6      129.09      137.24      8.29 o 
   1  -1   6       22.17       28.60      3.56 o 
   2  -1   6       26.52       29.33      4.32 o 
   3  -1   6       40.81       37.00      3.32 o 
   4  -1   6      317.03      316.63     13.27 o 
   5  -1   6        1.02        0.64      0.61 o 
   6  -1   6        0.60        0.35      0.72 o 
   7  -1   6        7.13       10.95      3.49 o 
  -5   0   6        4.22        3.35      0.81 o 
  -4   0   6       29.64       31.74      1.95 o 
  -3   0   6        0.20        1.00      0.57 o 
  -2   0   6       78.93       77.11      5.45 o 
  -1   0   6       56.50       70.23      5.34 o 
   0   0   6     1252.44     1433.87     48.15 o 
   1   0   6        3.71       16.64      2.67 o 
   2   0   6      273.43      299.56     14.15 o 
   3   0   6       32.66       29.02      3.23 o 
   4   0   6        8.14        8.84      1.11 o 
   5   0   6       35.90       31.14      2.41 o 
   6   0   6      327.14      356.07     10.03 o 
   7   0   6        0.95        2.15      1.53 o 
  -5   1   6       35.99       34.04      5.85 o 
  -4   1   6       77.30       73.64      4.45 o 
  -3   1   6       31.42       29.15      2.53 o 
  -2   1   6       73.08       69.09      5.01 o 
  -1   1   6      418.78      417.00     17.21 o 
   0   1   6       20.82       15.59      2.52 o 
   1   1   6       26.51       39.24      4.13 o 
   2   1   6      612.95      652.30     55.41 o 
   3   1   6       19.47       21.07      2.22 o 
   4   1   6        5.36        3.60      0.73 o 
   5   1   6       40.95       36.04      2.58 o 
   6   1   6        5.35        4.19      0.88 o 
   7   1   6       28.75       24.97      2.72 o 
  -5   2   6       47.13       44.20      6.55 o 
  -4   2   6        4.38        4.59      1.20 o 
  -3   2   6       52.46       47.71      2.64 o 
  -2   2   6      245.30      248.66      8.97 o 
  -1   2   6      876.23      919.79     32.97 o 
   0   2   6        6.80       10.76      2.16 o 
   1   2   6        8.95       23.85      3.22 o 
   2   2   6       41.00       48.71      3.09 o 
   3   2   6       10.22       10.60      1.28 o 
   4   2   6      262.12      269.57     10.14 o 
   5   2   6      131.48      127.80      4.43 o 
   6   2   6      235.18      237.58      7.61 o 
   7   2   6        1.27        1.59      0.79 o 
  -4   3   6       96.06       82.96      4.71 o 
  -3   3   6      159.83      151.25     14.82 o 
  -2   3   6      209.52      220.06      6.83 o 
  -1   3   6      149.65      141.97      5.13 o 
   0   3   6      143.97      159.44      6.75 o 
   1   3   6      460.48      492.36     27.81 o 
   2   3   6      103.38      121.14      8.22 o 
   3   3   6        0.30        0.98      0.53 o 
   4   3   6      277.04      290.23     13.27 o 
   5   3   6       86.31       82.19      3.37 o 
   6   3   6      154.57      156.87      5.17 o 
   7   3   6       64.78       68.07      3.78 o 
   8   3   6       12.38       12.18      3.43 o 
  -4   4   6       48.14       59.45      7.48 o 
  -3   4   6       62.35       67.25      4.52 o 
  -2   4   6       10.53       12.81      1.58 o 
  -1   4   6       57.78       52.54      3.35 o 
   0   4   6      453.56      439.50     13.06 o 
   1   4   6       49.67       47.23      3.60 o 
   2   4   6        6.94        6.17      2.58 o 
   3   4   6       21.47       31.19      2.11 o 
   4   4   6        2.36        3.35      1.24 o 
   5   4   6      111.76      109.31      5.98 o 
   6   4   6      291.57      304.03      8.13 o 
   7   4   6       70.02       62.79      4.61 o 
   8   4   6       26.42       28.15      3.22 o 
  -3   5   6       89.24       92.75     11.42 o 
  -2   5   6       28.68       29.81      3.64 o 
  -1   5   6       93.35       81.05      4.88 o 
   0   5   6       46.13       42.68      2.71 o 
   1   5   6      236.48      250.82      7.34 o 
   2   5   6       22.10       22.99      4.34 o 
   3   5   6      594.38      595.09     15.33 o 
   4   5   6       99.35       95.54      5.74 o 
   5   5   6       43.41       38.69      2.99 o 
   6   5   6        7.28        5.10      1.07 o 
   7   5   6        5.12        5.57      1.46 o 
  -2   6   6        1.54        0.81      1.84 o 
  -1   6   6       52.43       50.78      3.95 o 
   0   6   6       92.69       98.87      5.26 o 
   1   6   6      161.65      163.67      6.47 o 
   2   6   6      105.97      102.52      2.98 o 
   3   6   6        0.83        0.51      1.46 o 
   4   6   6       25.34       30.42      4.77 o 
   5   6   6       47.13       49.73      4.25 o 
   6   6   6        3.53        3.87      1.52 o 
   7   6   6        4.89        4.64      1.28 o 
  -1   7   6        2.30       -0.39      0.89 o 
   0   7   6       81.39       86.80      9.96 o 
   1   7   6       17.33       18.76      1.87 o 
   2   7   6       11.62       10.80      3.07 o 
   3   7   6      225.79      219.33     14.35 o 
   4   7   6        7.34        8.09      2.94 o 
   5   7   6      126.97      128.63     10.72 o 
   6   7   6       16.50       10.76      3.22 o 
   7   7   6        1.01        1.67      1.57 o 
   0   8   6        8.20        9.15      3.07 o 
   1   8   6       22.18       26.37      5.06 o 
   2   8   6        5.98        4.07      2.10 o 
   3   8   6       22.27       25.61      4.79 o 
   4   8   6       26.13       35.29      5.80 o 
   5   8   6       14.71       10.23      3.22 o 
   6   8   6        0.61       -0.74      1.88 o 
   2   9   6       21.06       19.53      4.30 o 
   3   9   6       58.47       48.91      7.01 o 
   4   9   6        6.89        5.36      2.63 o 
   5   9   6       45.14       47.20      6.84 o 
  -3  -8   7        9.49        3.81      2.12 o 
  -2  -8   7        7.20        6.08      2.58 o 
  -1  -8   7        1.96        4.04      2.48 o 
   0  -8   7        0.24        1.08      1.59 o 
   1  -8   7        7.19        4.55      2.27 o 
  -4  -7   7        3.70        3.18      1.97 o 
  -3  -7   7        0.18       -1.99      1.99 o 
  -2  -7   7        1.18        4.23      2.43 o 
  -1  -7   7        9.77        9.55      2.96 o 
   0  -7   7       24.42       31.62      5.42 o 
   1  -7   7       25.18       23.21      4.60 o 
   2  -7   7        0.38        1.74      1.74 o 
  -5  -6   7       34.32       23.47      4.22 o 
  -4  -6   7        5.24        0.91      1.19 o 
  -3  -6   7        0.25       -0.72      1.59 o 
  -2  -6   7       10.25       10.44      2.90 o 
  -1  -6   7       55.50       47.75      6.23 o 
   0  -6   7        2.00        4.74      2.46 o 
   1  -6   7        0.02       -2.54      2.54 o 
   2  -6   7       19.11       24.04      4.41 o 
   3  -6   7        8.02        7.05      2.84 o 
  -5  -5   7       29.09       29.51      4.47 o 
  -4  -5   7        4.71        3.47      1.97 o 
  -3  -5   7        1.16        1.95      1.69 o 
  -2  -5   7       35.20       27.84      4.43 o 
  -1  -5   7        1.22        2.35      1.55 o 
   0  -5   7        6.12        8.00      2.82 o 
   1  -5   7       44.93       50.75      6.12 o 
   2  -5   7      193.18      203.32     13.34 o 
   3  -5   7       12.69        4.17      1.74 o 
   4  -5   7        2.85        0.78      1.57 o 
  -5  -4   7       75.83       83.65      7.02 o 
  -4  -4   7        0.00       -0.09      0.75 o 
  -3  -4   7       83.89       82.42      5.40 o 
  -2  -4   7        5.57        1.66      2.52 o 
  -1  -4   7        0.18        1.45      0.99 o 
   0  -4   7        4.43        5.31      1.95 o 
   1  -4   7      184.10      184.81     12.01 o 
   2  -4   7        3.28       -0.34      1.42 o 
   3  -4   7       46.32       36.83      5.11 o 
   4  -4   7       11.94       14.02      3.32 o 
   5  -4   7        7.58        4.55      1.97 o 
  -5  -3   7       11.54       13.73      2.09 o 
  -4  -3   7       27.22       34.58      3.62 o 
  -3  -3   7       17.97       18.16      2.31 o 
  -2  -3   7       68.36       67.66      4.39 o 
  -1  -3   7      102.38       99.34      5.50 o 
   0  -3   7       83.95       78.27      5.36 o 
   1  -3   7        8.16        7.74      1.30 o 
   2  -3   7       22.62       18.68      1.97 o 
   3  -3   7       37.82       40.77      5.11 o 
   4  -3   7       49.83       34.12      4.64 o 
   5  -3   7        0.50        1.42      1.20 o 
   6  -3   7        2.41        7.00      1.82 o 
  -5  -2   7        6.71        8.36      3.18 o 
  -4  -2   7        5.44        6.98      2.61 o 
  -3  -2   7      267.58      263.89     13.13 o 
  -2  -2   7       11.44        9.86      1.64 o 
  -1  -2   7      631.33      669.12     35.32 o 
   0  -2   7        0.49        0.15      0.57 o 
   1  -2   7      186.86      194.07     11.61 o 
   2  -2   7        3.73        2.00      0.71 o 
   3  -2   7       27.83       22.81      4.53 o 
   4  -2   7       15.41       14.59      3.09 o 
   5  -2   7      102.08      103.30     10.97 o 
   6  -2   7       35.22       41.10      3.96 o 
  -5  -1   7        6.92        9.21      3.13 o 
  -4  -1   7        4.33        3.47      0.79 o 
  -3  -1   7       60.69       57.13      3.60 o 
  -2  -1   7       44.23       40.04      3.06 o 
  -1  -1   7        8.26        8.25      1.48 o 
   0  -1   7       71.14       70.05      4.36 o 
   1  -1   7      371.60      425.12     18.90 o 
   2  -1   7        7.13        9.09      1.34 o 
   3  -1   7        0.61        0.04      0.94 o 
   4  -1   7        2.09        3.15      0.99 o 
   5  -1   7        0.71        0.39      1.67 o 
   6  -1   7      133.28      118.19      6.70 o 
   7  -1   7       54.45       47.76      6.97 o 
  -5   0   7        0.13       -0.36      1.99 o 
  -4   0   7       79.62       86.09      4.65 o 
  -3   0   7       59.74       64.15      4.38 o 
  -2   0   7      138.15      146.86      8.03 o 
  -1   0   7      185.07      184.27      7.34 o 
   0   0   7       15.62       24.54      2.46 o 
   1   0   7        3.92        5.19      1.63 o 
   2   0   7      157.09      148.62      6.60 o 
   3   0   7      991.02     1049.21     40.31 o 
   4   0   7      177.86      193.09     10.21 o 
   5   0   7      307.56      318.35     15.20 o 
   6   0   7        1.93        2.24      1.56 o 
   7   0   7       25.31       27.83      3.18 o 
  -5   1   7       37.69       37.60      6.29 o 
  -4   1   7       14.14       12.62      3.37 o 
  -3   1   7       44.58       43.64      2.70 o 
  -2   1   7        2.23        2.77      1.29 o 
  -1   1   7       85.63       83.74      4.51 o 
   0   1   7       44.44       53.70      3.67 o 
   1   1   7      917.07      983.41     54.27 o 
   2   1   7      311.09      336.62     16.09 o 
   3   1   7      188.53      216.28      6.89 o 
   4   1   7       22.94       20.86      2.41 o 
   5   1   7      228.12      217.01      7.78 o 
   6   1   7       26.21       25.06      2.83 o 
   7   1   7       14.56       14.00      2.12 o 
  -4   2   7        0.71        2.21      1.09 o 
  -3   2   7       10.28        7.86      2.03 o 
  -2   2   7      142.53      143.56      8.07 o 
  -1   2   7       85.91       80.92      6.27 o 
   0   2   7      109.20      121.15     10.41 o 
   1   2   7      790.47      837.82     49.79 o 
   2   2   7        3.29        1.46      0.95 o 
   3   2   7        1.09        0.09      0.59 o 
   4   2   7      286.82      273.32      8.22 o 
   5   2   7      728.52      819.93     18.60 o 
   6   2   7       67.69       59.74      4.34 o 
   7   2   7       21.70       20.98      2.61 o 
  -4   3   7        6.18        6.80      2.77 o 
  -3   3   7       43.27       53.22      6.05 o 
  -2   3   7        6.18        5.84      1.12 o 
  -1   3   7      702.42      700.32     31.31 o 
   0   3   7      917.50      944.28     48.75 o 
   1   3   7        1.03        1.29      0.89 o 
   2   3   7      257.79      282.38     23.24 o 
   3   3   7      382.29      335.30     47.97 o 
   4   3   7      181.42      185.70      8.18 o 
   5   3   7       29.76       34.69      2.61 o 
   6   3   7        2.08        0.69      0.84 o 
   7   3   7       62.07       69.80      5.84 o 
  -3   4   7        0.45        2.20      2.40 o 
  -2   4   7       14.34       14.61      2.22 o 
  -1   4   7       74.38       73.71      3.84 o 
   0   4   7      231.44      231.78      9.30 o 
   1   4   7       15.47       11.12      1.87 o 
   2   4   7       20.49       22.73      2.59 o 
   3   4   7      255.97      250.37      9.82 o 
   4   4   7       46.15       38.26      4.48 o 
   5   4   7        4.18        4.60      1.24 o 
   6   4   7        4.18        3.11      0.93 o 
   7   4   7       40.92       37.27      3.60 o 
  -3   5   7        2.69        2.73      1.21 o 
  -2   5   7        5.57        5.34      1.38 o 
  -1   5   7      134.33      139.27      6.92 o 
   0   5   7        8.21        6.45      1.38 o 
   1   5   7      273.94      287.70      9.95 o 
   2   5   7      392.02      400.45     19.94 o 
   3   5   7        7.15        4.64      0.92 o 
   4   5   7        0.64        2.07      0.73 o 
   5   5   7       26.15       23.64      4.36 o 
   6   5   7       39.61       37.25      3.27 o 
   7   5   7       17.78       16.33      3.62 o 
  -2   6   7      143.53      157.47      8.01 o 
  -1   6   7       13.38       16.19      2.28 o 
   0   6   7        1.52        0.41      0.80 o 
   1   6   7       96.90      102.31      5.17 o 
   2   6   7        9.35        7.64      1.18 o 
   3   6   7       36.13       29.21      1.98 o 
   4   6   7      158.44      173.79      6.29 o 
   5   6   7       28.12       33.57      2.57 o 
   6   6   7       18.34       26.66      4.64 o 
   7   6   7        4.11        1.00      1.91 o 
  -1   7   7        6.67        4.20      1.18 o 
   0   7   7       13.50       11.76      1.90 o 
   1   7   7       78.73       83.47      4.71 o 
   2   7   7      113.28      121.28     10.50 o 
   3   7   7       74.88       72.19      8.01 o 
   4   7   7      127.99      139.77     11.39 o 
   5   7   7       20.78       15.31      3.90 o 
   6   7   7        1.96        2.14      1.46 o 
   7   7   7       49.33       48.79      6.70 o 
   1   8   7       14.31       10.86      3.16 o 
   2   8   7       12.25        9.97      3.35 o 
   3   8   7        5.31        7.83      2.96 o 
   4   8   7       23.19       30.14      5.57 o 
   5   8   7        1.20        1.67      2.33 o 
   6   8   7       40.00       35.23      6.12 o 
   3   9   7      174.80      195.71     15.24 o 
   4   9   7       76.44       72.43      8.84 o 
  -2  -8   8       56.76       68.57      8.58 o 
  -1  -8   8        6.97       11.84      3.75 o 
  -3  -7   8       26.33       25.37      5.02 o 
  -2  -7   8        3.61        8.51      3.35 o 
  -1  -7   8        7.11        7.07      2.58 o 
   0  -7   8       21.14       21.01      4.64 o 
   1  -7   8       36.63       45.12      6.74 o 
   2  -7   8        1.82       -0.17      2.43 o 
  -4  -6   8        1.22        0.57      1.35 o 
  -3  -6   8        9.99        9.49      2.86 o 
  -2  -6   8       11.92       15.75      3.73 o 
  -1  -6   8       68.26       94.09      9.11 o 
   0  -6   8       80.80       80.76      8.54 o 
   1  -6   8       13.18       17.13      4.07 o 
   2  -6   8        7.51        7.37      2.99 o 
   3  -6   8       10.73        9.83      3.26 o 
  -5  -5   8        0.00        1.08      1.27 o 
  -4  -5   8        9.56       13.76      3.13 o 
  -3  -5   8        2.16        1.67      1.74 o 
  -2  -5   8        0.11       -1.29      1.57 o 
  -1  -5   8        4.91        6.75      2.54 o 
   0  -5   8        5.15        6.90      2.90 o 
   1  -5   8       11.32       18.51      4.04 o 
   2  -5   8        0.15       -1.16      1.21 o 
   3  -5   8       36.25       34.55      5.55 o 
   4  -5   8        7.18        4.34      1.52 o 
  -5  -4   8        0.79        0.02      1.02 o 
  -4  -4   8       21.30       18.93      3.79 o 
  -3  -4   8       38.37       28.09      4.39 o 
  -2  -4   8        3.91        3.43      1.61 o 
  -1  -4   8        0.88        1.99      1.59 o 
   0  -4   8      175.84      188.06     12.56 o 
   1  -4   8      134.86      141.66     10.64 o 
   2  -4   8       78.81       78.79      7.85 o 
   3  -4   8       25.83       30.03      4.79 o 
   4  -4   8       17.50       17.09      3.83 o 
   5  -4   8       10.37       13.04      3.45 o 
  -5  -3   8       24.08       24.33      3.30 o 
  -4  -3   8       62.60       63.17      4.26 o 
  -3  -3   8       12.40       12.68      2.45 o 
  -2  -3   8        0.79        0.59      0.76 o 
  -1  -3   8        0.36       -0.17      0.93 o 
   0  -3   8        2.33        0.97      1.33 o 
   1  -3   8       44.74       46.77      5.62 o 
   2  -3   8       24.70       21.58      3.86 o 
   3  -3   8        6.62        5.46      2.24 o 
   4  -3   8        1.85        2.20      1.80 o 
   5  -3   8      117.07       88.22      8.23 o 
  -5  -2   8       23.47       24.91      5.15 o 
  -4  -2   8       22.69       23.21      2.40 o 
  -3  -2   8       11.34       13.20      4.53 o 
  -2  -2   8       20.46       20.80      4.03 o 
  -1  -2   8       47.47       52.01      4.22 o 
   0  -2   8      122.10      132.18      6.63 o 
   1  -2   8       70.55       71.21      4.82 o 
   2  -2   8      953.23      960.88     37.32 o 
   3  -2   8        1.91        1.02      1.16 o 
   4  -2   8      155.20      169.91     11.49 o 
   5  -2   8        0.39       -0.38      1.27 o 
   6  -2   8        0.41        0.53      1.27 o 
  -5  -1   8        0.75        2.88      1.95 o 
  -4  -1   8      257.77      288.05     11.17 o 
  -3  -1   8        5.46        3.89      1.04 o 
  -2  -1   8        1.47        2.13      0.77 o 
  -1  -1   8        0.63        2.55      1.05 o 
   0  -1   8      223.38      235.51     54.43 o 
   1  -1   8       45.18       40.10     12.20 o 
   2  -1   8       90.08       90.89      5.12 o 
   3  -1   8        2.95        2.18      1.84 o 
   4  -1   8      181.91      190.97     12.30 o 
   5  -1   8       20.03       18.64      3.52 o 
   6  -1   8        0.01       -1.19      1.19 o 
  -5   0   8       12.93       18.23      4.38 o 
  -4   0   8       27.99       24.93      2.82 o 
  -3   0   8      152.36      161.30     20.41 o 
  -2   0   8       42.34       38.26      4.45 o 
  -1   0   8       47.87       53.94      3.82 o 
   0   0   8      329.60      333.03     11.54 o 
   1   0   8        0.23        2.14      1.34 o 
   2   0   8       10.42        9.18      1.74 o 
   3   0   8        0.82        0.08      0.78 o 
   4   0   8      277.76      290.40     15.59 o 
   5   0   8       33.49       37.56      4.91 o 
   6   0   8       26.31       25.48      4.07 o 
   7   0   8       13.84       11.86      2.88 o 
  -4   1   8       21.68       17.50      2.35 o 
  -3   1   8       10.32        8.16      1.25 o 
  -2   1   8      891.97      904.46     61.46 o 
  -1   1   8      507.48      525.35     20.31 o 
   0   1   8       43.15       40.99      3.33 o 
   1   1   8       59.57       64.76      4.36 o 
   2   1   8        5.64        7.80      3.23 o 
   3   1   8        2.21        2.43      0.80 o 
   4   1   8      732.36      733.93     45.41 o 
   5   1   8        3.18        1.44      1.06 o 
   6   1   8       72.20       63.45      7.04 o 
   7   1   8       24.95       27.14      3.10 o 
  -4   2   8        0.13        0.02      0.69 o 
  -3   2   8        5.61        5.85      1.47 o 
  -2   2   8        9.98       10.99      1.83 o 
  -1   2   8      206.73      196.43      8.14 o 
   0   2   8      147.92      150.10      9.39 o 
   1   2   8        0.06       -0.45      0.80 o 
   2   2   8       92.13       94.39      5.50 o 
   3   2   8        0.00        0.76      1.13 o 
   4   2   8       11.26       10.96      1.92 o 
   5   2   8      137.87      140.97      7.20 o 
   6   2   8        0.07       -1.16      1.59 o 
   7   2   8        6.49        6.49      2.57 o 
  -3   3   8       39.73       37.69      3.51 o 
  -2   3   8       63.99       63.52      3.61 o 
  -1   3   8        8.67        5.46      1.30 o 
   0   3   8      738.40      786.15     32.59 o 
   1   3   8      209.52      218.18     14.93 o 
   2   3   8       21.12       22.93      2.72 o 
   3   3   8       30.20       23.76      2.57 o 
   4   3   8       22.28       21.86      2.60 o 
   5   3   8       35.50       35.43      3.31 o 
   6   3   8      191.79      188.28     12.66 o 
   7   3   8        7.08        6.75      2.24 o 
  -3   4   8       56.27       66.92      4.92 o 
  -2   4   8        0.84        0.70      0.92 o 
  -1   4   8      211.61      206.46      8.92 o 
   0   4   8      154.29      146.84     10.41 o 
   1   4   8       31.87       28.77      4.53 o 
   2   4   8      208.04      188.31     12.29 o 
   3   4   8      207.21      212.94     13.37 o 
   4   4   8       17.71       15.33      3.37 o 
   5   4   8        0.26        2.05      1.38 o 
   6   4   8       37.14       30.14      3.15 o 
   7   4   8       13.28        8.49      2.67 o 
  -2   5   8       83.03       95.02      6.04 o 
  -1   5   8       99.48       99.01      7.09 o 
   0   5   8       66.19       69.35      4.63 o 
   1   5   8       88.49       86.42      8.19 o 
   2   5   8      217.52      234.85     14.61 o 
   3   5   8      175.53      174.89      7.16 o 
   4   5   8       45.76       40.46      5.13 o 
   5   5   8        0.21        0.40      1.38 o 
   6   5   8       60.30       75.81      8.03 o 
   7   5   8       86.83       84.93      8.57 o 
  -1   6   8       13.86       12.29      2.08 o 
   0   6   8        3.03        1.94      1.36 o 
   1   6   8      186.20      203.42      8.67 o 
   2   6   8       11.46        9.99      1.50 o 
   3   6   8       64.39       69.93      3.77 o 
   4   6   8       31.28       34.69      2.56 o 
   5   6   8       31.44       29.68      5.11 o 
   6   6   8        0.13       -2.37      2.69 o 
   7   6   8       44.14       48.64      6.72 o 
   0   7   8        0.77        0.40      1.44 o 
   1   7   8       39.19       39.72      5.85 o 
   2   7   8      118.47      112.31     10.39 o 
   3   7   8       11.58       14.02      3.62 o 
   4   7   8        0.74        1.99      2.05 o 
   5   7   8       47.21       56.17      7.42 o 
   6   7   8       29.78       31.03      5.55 o 
   2   8   8       13.66        7.92      3.01 o 
   3   8   8      211.79      231.89     16.44 o 
   4   8   8        4.69        5.95      3.35 o 
   5   8   8        6.72        5.99      2.54 o 
  -2  -7   9       10.44        7.92      3.05 o 
  -1  -7   9       29.51       25.63      5.17 o 
   0  -7   9        9.78       10.90      3.47 o 
   1  -7   9        1.24        0.51      1.61 o 
  -3  -6   9        4.27        5.63      2.60 o 
  -2  -6   9        0.06        2.27      1.95 o 
  -1  -6   9      156.30      179.90     13.59 o 
   0  -6   9       17.06       25.37      4.93 o 
   1  -6   9        0.05        0.30      1.50 o 
   2  -6   9        0.84       -0.36      2.12 o 
  -4  -5   9       20.93       24.42      4.51 o 
  -3  -5   9        5.11        8.22      2.56 o 
  -2  -5   9        3.88        5.67      2.56 o 
  -1  -5   9        0.12        0.93      1.55 o 
   0  -5   9        0.24        1.04      1.38 o 
   1  -5   9        0.31       -0.93      1.97 o 
   2  -5   9        0.21       -0.04      1.14 o 
   3  -5   9       20.30       18.87      4.24 o 
  -4  -4   9        1.71        5.31      2.14 o 
  -3  -4   9        4.02       -0.02      1.44 o 
  -2  -4   9        3.92        0.80      1.08 o 
  -1  -4   9       32.55       23.26      4.39 o 
   0  -4   9       12.36        9.78      2.82 o 
   1  -4   9      612.56      667.87     29.91 o 
   2  -4   9        9.40       10.52      3.41 o 
   3  -4   9        0.40        1.10      1.82 o 
   4  -4   9       14.71       16.35      3.81 o 
  -4  -3   9        0.26       -1.80      1.80 o 
  -3  -3   9        1.71        4.40      2.16 o 
  -2  -3   9        1.07        0.32      1.12 o 
  -1  -3   9       57.06       71.00      7.23 o 
   0  -3   9        6.15        6.18      2.05 o 
   1  -3   9      109.95      109.91      9.27 o 
   2  -3   9        8.99        5.51      2.44 o 
   3  -3   9       47.25       53.86      6.55 o 
   4  -3   9       34.19       29.02      4.66 o 
   5  -3   9        0.82        1.40      1.65 o 
  -4  -2   9       21.80       25.63      3.94 o 
  -3  -2   9        0.28        1.11      0.78 o 
  -2  -2   9       15.76       17.76      2.38 o 
  -1  -2   9       30.68       33.24      4.72 o 
   0  -2   9       15.13       19.97      3.79 o 
   1  -2   9        0.11       -1.99      1.99 o 
   2  -2   9       36.76       38.35      5.19 o 
   3  -2   9      105.91      104.37      9.12 o 
   4  -2   9       69.26       78.94      7.76 o 
   5  -2   9        6.52        9.87      2.90 o 
  -4  -1   9        7.04        6.03      2.05 o 
  -3  -1   9      301.95      318.48     11.33 o 
  -2  -1   9       25.66       26.49      2.84 o 
  -1  -1   9        9.46        8.32      1.69 o 
   0  -1   9       34.77       30.76      4.79 o 
   1  -1   9        0.28        1.21      0.95 o 
   2  -1   9       15.98       12.43      2.88 o 
   3  -1   9      774.93      783.36     32.65 o 
   4  -1   9       23.23       26.22      4.57 o 
   5  -1   9       37.60       37.94      5.15 o 
   6  -1   9       19.86       22.77      4.21 o 
  -4   0   9        1.12        0.81      1.15 o 
  -3   0   9       32.21       31.10      6.01 o 
  -2   0   9        1.81       -0.46      1.95 o 
  -1   0   9      296.32      297.91     36.05 o 
   0   0   9        2.47        0.66      1.38 o 
   1   0   9       13.41        9.11      2.77 o 
   2   0   9       67.80       67.52      4.73 o 
   3   0   9       75.50       72.33      7.08 o 
   4   0   9      193.19      176.37     11.98 o 
   5   0   9        0.19        1.52      1.21 o 
   6   0   9        5.04        6.06      2.01 o 
  -4   1   9        4.78        4.05      1.25 o 
  -3   1   9        0.14        1.86      1.22 o 
  -2   1   9        6.75        6.18      2.47 o 
  -1   1   9      349.24      350.07     65.57 o 
   0   1   9       10.89        7.57      1.69 o 
   1   1   9      255.55      240.08     13.96 o 
   2   1   9      120.74      129.14      9.85 o 
   3   1   9       47.55       48.98      4.04 o 
   4   1   9        6.49        2.86      1.97 o 
   5   1   9      238.33      231.81     14.14 o 
   6   1   9        0.46       -0.38      1.42 o 
  -3   2   9       12.41       17.81      2.65 o 
  -2   2   9      125.66      135.68      6.74 o 
  -1   2   9      253.46      254.41     17.64 o 
   0   2   9        0.93        2.07      1.59 o 
   1   2   9      162.82      155.61     10.79 o 
   2   2   9       71.43       61.19      6.57 o 
   3   2   9      119.63      109.67      6.07 o 
   4   2   9       69.30       77.21      5.19 o 
   5   2   9       16.74       14.92      2.42 o 
   6   2   9       52.22       46.87      5.81 o 
   7   2   9       17.49       12.96      3.22 o 
  -3   3   9       55.92       65.21      7.32 o 
  -2   3   9       46.38       45.41      4.05 o 
  -1   3   9        0.35        1.31      1.21 o 
   0   3   9      105.66       97.18      8.32 o 
   1   3   9       11.89       11.65      2.96 o 
   2   3   9        5.85        2.39      1.78 o 
   3   3   9      291.44      266.90     11.14 o 
   4   3   9       11.67       14.00      2.13 o 
   5   3   9       15.25       11.14      1.95 o 
   6   3   9       17.51       14.27      3.49 o 
   7   3   9      117.92       99.29      9.06 o 
  -2   4   9        0.90        2.31      1.27 o 
  -1   4   9       21.12       21.98      2.75 o 
   0   4   9       53.87       52.70      6.29 o 
   1   4   9      118.05      110.95      9.44 o 
   2   4   9        2.81        1.33      1.27 o 
   3   4   9       36.18       41.35      3.46 o 
   4   4   9        0.20       -1.04      1.04 o 
   5   4   9      173.02      174.05      8.08 o 
   6   4   9      196.67      227.79     15.02 o 
   7   4   9       40.94       47.81      6.59 o 
  -1   5   9        0.66        0.18      1.02 o 
   0   5   9        0.33        1.55      3.51 o 
   1   5   9        0.17       -1.12      1.67 o 
   2   5   9        0.03       -0.59      1.50 o 
   3   5   9       11.19        7.20      2.44 o 
   4   5   9        3.13        1.14      1.91 o 
   5   5   9      124.59      130.67     11.05 o 
   6   5   9      105.97      125.42     10.84 o 
   0   6   9        3.64        4.89      1.48 o 
   1   6   9       65.89       70.19      4.77 o 
   2   6   9      267.27      302.15     14.37 o 
   3   6   9       60.54       64.32      7.57 o 
   4   6   9        1.21       -0.23      1.33 o 
   5   6   9       22.95       32.64      5.46 o 
   6   6   9       55.17       49.78      6.93 o 
   1   7   9       20.51       18.09      4.34 o 
   2   7   9       14.59       11.37      3.49 o 
   3   7   9       31.43       39.63      6.21 o 
   4   7   9       41.62       45.72      6.78 o 
   5   7   9       49.87       46.44      6.93 o 
  -2  -6  10        6.09        6.08      1.91 o 
  -1  -6  10        3.90        5.19      2.96 o 
   0  -6  10       55.20       60.14      7.97 o 
   1  -6  10        0.00        0.76      2.03 o 
  -3  -5  10       24.63       27.53      5.17 o 
  -2  -5  10        0.01        1.08      1.48 o 
  -1  -5  10       22.14       27.09      5.04 o 
   0  -5  10       36.43       32.96      5.64 o 
   1  -5  10        3.93        5.21      2.56 o 
   2  -5  10        0.00       -0.55      2.22 o 
   3  -5  10       25.19       29.65      5.59 o 
  -3  -4  10        0.00        1.44      2.33 o 
  -2  -4  10        1.07        2.05      1.55 o 
  -1  -4  10        7.42        6.90      2.69 o 
   0  -4  10       14.08        9.89      3.18 o 
   1  -4  10      100.38      104.75      9.86 o 
   2  -4  10        0.31        0.59      1.86 o 
   3  -4  10       54.83       69.08      8.07 o 
   4  -4  10       15.18       12.88      3.45 o 
  -3  -3  10        0.52       -1.91      1.91 o 
  -2  -3  10       14.00       12.30      3.13 o 
  -1  -3  10        0.56       -0.85      1.59 o 
   0  -3  10        0.13       -0.19      1.44 o 
   1  -3  10       57.77       65.23      7.50 o 
   2  -3  10      133.64      140.06     11.25 o 
   3  -3  10        3.38        6.90      2.90 o 
   4  -3  10        5.74        6.84      2.46 o 
  -3  -2  10        1.73        4.42      2.16 o 
  -2  -2  10      100.93       87.04      8.27 o 
  -1  -2  10       14.63       11.12      3.24 o 
   0  -2  10       10.64       10.27      2.84 o 
   1  -2  10        2.43        1.21      1.78 o 
   2  -2  10        0.06        0.59      1.65 o 
   3  -2  10      250.65      256.96     15.95 o 
   4  -2  10        3.39       -0.06      1.38 o 
   5  -2  10        0.10       -1.69      2.24 o 
  -3  -1  10        0.07        0.13      0.85 o 
  -2  -1  10       64.46       55.26      6.49 o 
  -1  -1  10       16.10        8.45      2.52 o 
   0  -1  10      149.05      128.98     10.13 o 
   1  -1  10        4.49        6.03      2.67 o 
   2  -1  10       25.84       25.52      4.43 o 
   3  -1  10        6.36        8.30      2.65 o 
   4  -1  10       10.08       10.61      2.99 o 
   5  -1  10       52.21       46.91      6.29 o 
  -3   0  10       10.15        8.68      2.77 o 
  -2   0  10       76.62       38.20      6.38 o 
  -1   0  10        5.28        3.45      1.72 o 
   0   0  10        7.86       10.06      3.07 o 
   1   0  10       39.25       33.10      5.04 o 
   2   0  10      168.29      145.33     11.58 o 
   3   0  10        2.68        1.71      1.71 o 
   4   0  10       32.41       28.85      4.81 o 
   5   0  10       98.20       92.42      8.82 o 
   6   0  10        6.40        3.58      1.69 o 
  -3   1  10        0.00       -0.48      0.93 o 
  -2   1  10       57.97       59.27      6.61 o 
  -1   1  10       19.06       14.36      3.39 o 
   0   1  10       13.53        9.06      2.67 o 
   1   1  10       32.95       19.41      4.30 o 
   2   1  10      291.85      255.52     15.46 o 
   3   1  10        0.31       -0.42      1.42 o 
   4   1  10        2.74        2.33      1.38 o 
   5   1  10        1.95        0.57      1.06 o 
   6   1  10       23.92       23.17      4.41 o 
  -2   2  10       59.39       49.14      6.00 o 
  -1   2  10       10.83       11.41      2.86 o 
   0   2  10      128.57      123.11      9.93 o 
   1   2  10       24.50       22.60      4.15 o 
   2   2  10        7.87       13.28      3.45 o 
   3   2  10       10.83        8.17      2.65 o 
   4   2  10      185.19      190.72     13.45 o 
   5   2  10       45.26       48.18      6.29 o 
   6   2  10       58.69       51.28      6.53 o 
  -2   3  10       17.52       16.53      2.53 o 
  -1   3  10       40.35       36.99      5.19 o 
   0   3  10      150.74      157.26     11.57 o 
   1   3  10       40.40       35.34      5.25 o 
   2   3  10        0.27       -0.25      1.29 o 
   3   3  10       12.40       10.30      2.78 o 
   4   3  10       84.88       84.52      5.56 o 
   5   3  10       51.34       53.46      6.89 o 
   6   3  10        0.03       -1.82      1.82 o 
  -1   4  10       31.73       30.15      3.44 o 
   0   4  10      101.66       86.32      8.50 o 
   1   4  10       77.74       83.74      8.40 o 
   2   4  10      122.08      136.24     11.16 o 
   3   4  10       25.35       32.55      3.25 o 
   4   4  10        0.86        1.95      1.98 o 
   5   4  10      112.39      136.01     11.45 o 
   6   4  10      105.42      113.76     10.50 o 
   0   5  10        0.10        0.85      0.86 o 
   1   5  10       13.32        5.97      2.63 o 
   2   5  10      163.62      170.52     12.99 o 
   3   5  10       34.21       36.99      5.70 o 
   4   5  10       35.06       31.88      5.63 o 
   5   5  10       10.60       10.25      3.45 o 
   6   5  10        4.93       11.31      3.73 o 
   1   6  10       71.69       75.32      5.20 o 
   2   6  10       28.68       31.26      5.68 o 
   3   6  10        1.91        3.26      2.56 o 
   4   6  10       70.72       90.65      9.75 o 
   5   6  10       49.85       49.30      6.95 o 
   3   7  10       18.34       25.79      5.29 o 
   4   7  10       78.87       92.02     10.07 o 
  -1  -5  11        2.42       -1.06      1.99 o 
   0  -5  11       33.10       43.25      6.63 o 
   1  -5  11        5.62        4.11      2.31 o 
  -2  -4  11        4.71        3.24      1.67 o 
  -1  -4  11       11.80       13.95      3.79 o 
   0  -4  11        3.03        1.46      1.65 o 
   1  -4  11        0.25       -0.19      1.31 o 
   2  -4  11       55.48       62.72      8.01 o 
   3  -4  11        0.40        0.13      1.61 o 
  -2  -3  11       25.77       27.92      5.04 o 
  -1  -3  11       72.35       70.35      7.89 o 
   0  -3  11       43.81       50.51      6.65 o 
   1  -3  11        1.75        3.79      2.16 o 
   2  -3  11       53.74       64.00      7.76 o 
   3  -3  11        0.17       -0.93      1.21 o 
   4  -3  11       27.76       29.10      5.23 o 
  -3  -2  11       11.55       10.69      3.01 o 
  -2  -2  11        0.07        2.22      2.14 o 
  -1  -2  11       23.60       19.32      4.38 o 
   0  -2  11        0.03       -1.44      2.41 o 
   1  -2  11      125.83      151.26     12.01 o 
   2  -2  11        1.46        4.21      2.16 o 
   3  -2  11        1.59        4.87      2.41 o 
   4  -2  11       18.43       17.47      4.02 o 
  -2  -1  11        9.30        7.75      2.50 o 
  -1  -1  11       58.51       67.24      7.44 o 
   0  -1  11       26.17       24.99      4.51 o 
   1  -1  11      136.76      126.45     10.85 o 
   2  -1  11       14.76        6.78      2.56 o 
   3  -1  11        2.17        1.69      1.76 o 
   4  -1  11        3.67        5.86      3.09 o 
   5  -1  11        1.83        2.84      2.03 o 
  -2   0  11       59.52       49.72      6.72 o 
  -1   0  11       37.83       27.84      4.89 o 
   0   0  11        1.31        0.74      1.78 o 
   1   0  11       35.35       30.40      5.13 o 
   2   0  11        2.17        0.93      1.44 o 
   3   0  11       52.43       41.30      6.29 o 
   4   0  11        2.80        4.93      2.39 o 
   5   0  11       15.68       14.95      3.96 o 
  -2   1  11       10.44       12.09      3.24 o 
  -1   1  11       57.98       47.77      6.34 o 
   0   1  11        5.76        3.13      2.01 o 
   1   1  11        0.39        0.00      1.42 o 
   2   1  11        1.58       -0.51      1.76 o 
   3   1  11        0.47        3.51      2.24 o 
   4   1  11        6.94        6.92      2.43 o 
   5   1  11        8.36       10.80      3.39 o 
  -2   2  11        6.54        7.41      2.58 o 
  -1   2  11       12.66        9.15      2.99 o 
   0   2  11        1.75        1.57      1.65 o 
   1   2  11       33.12       33.64      5.13 o 
   2   2  11       18.10       18.38      4.00 o 
   3   2  11      183.60      175.93     13.19 o 
   4   2  11       23.24       17.33      4.05 o 
   5   2  11       53.56       55.45      7.14 o 
   6   2  11        7.45        7.92      3.07 o 
  -1   3  11        0.26        0.95      1.21 o 
   0   3  11        6.53        8.66      2.86 o 
   1   3  11       26.42       22.05      4.60 o 
   2   3  11        0.92        0.55      1.48 o 
   3   3  11        0.10        2.14      1.88 o 
   4   3  11        0.09        3.13      2.20 o 
   5   3  11        2.68        2.10      2.07 o 
   6   3  11       55.76       57.51      7.46 o 
   0   4  11       49.32       43.03      6.23 o 
   1   4  11        1.26       -0.97      1.57 o 
   2   4  11       45.02       62.02      7.61 o 
   3   4  11       58.68       59.63      7.61 o 
   4   4  11        8.50       12.15      3.60 o 
   5   4  11      101.00      122.74     11.30 o 
   1   5  11       37.01       34.42      5.76 o 
   2   5  11        7.96        6.80      3.09 o 
   3   5  11       10.29       14.57      3.98 o 
   4   5  11        0.01       -0.15      2.39 o 
   5   5  11       40.89       54.68      7.67 o 
   3   6  11        1.77        3.62      2.82 o 
   4   6  11       37.80       43.09      6.80 o 
   0  -4  12        0.48        2.99      1.69 o 
   1  -4  12        0.51        1.21      1.78 o 
  -1  -3  12        1.55        3.35      2.46 o 
   0  -3  12       26.23       18.70      4.26 o 
   1  -3  12        0.39        1.91      2.05 o 
   2  -3  12        0.85       -0.85      2.31 o 
  -1  -2  12       20.06       12.64      3.66 o 
   0  -2  12        6.65        4.11      2.39 o 
   1  -2  12        6.29        7.96      3.09 o 
   2  -2  12       19.74       22.70      4.68 o 
   3  -2  12       24.75       26.41      5.49 o 
  -1  -1  12        0.04        0.08      1.78 o 
   0  -1  12        1.01        0.34      1.33 o 
   1  -1  12       14.41        9.83      3.18 o 
   2  -1  12        1.69        4.13      2.46 o 
   3  -1  12        2.27        0.42      1.50 o 
   4  -1  12        0.04       -2.37      2.37 o 
  -1   0  12        3.84       -0.74      1.19 o 
   0   0  12       24.16       21.05      4.66 o 
   1   0  12       56.09       50.56      6.97 o 
   2   0  12      117.69       98.87     10.16 o 
   3   0  12        0.08       -0.74      1.29 o 
   4   0  12        0.90        0.02      1.74 o 
  -1   1  12       11.50        8.83      3.09 o 
   0   1  12        4.89        3.30      2.01 o 
   1   1  12        8.83       13.11      3.60 o 
   2   1  12       31.59       40.90      6.10 o 
   3   1  12        3.77       -1.14      1.86 o 
   4   1  12        2.41        0.21      2.52 o 
   5   1  12        7.23       12.53      3.58 o 
   0   2  12       12.48        9.30      3.32 o 
   1   2  12       81.54       81.89      8.99 o 
   2   2  12       55.33       45.01      6.95 o 
   3   2  12        0.00        0.70      2.18 o 
   4   2  12       68.95       69.75      8.65 o 
   5   2  12       48.53       55.57      7.59 o 
   0   3  12       17.32       20.01      4.45 o 
   1   3  12        8.70        5.44      2.41 o 
   2   3  12       30.60       21.33      4.45 o 
   3   3  12        4.26       12.03      3.94 o 
   4   3  12       67.51       78.88      9.01 o 
   1   4  12        1.05        3.35      1.88 o 
   2   4  12       11.07       11.12      3.75 o 
   3   4  12       53.51       65.47      8.16 o 
   4   4  12       51.04       64.65      8.28 o 
   1  -1  13        7.17       11.98      3.58 o 
   2  -1  13       27.93       30.35      5.63 o 
   1   0  13        4.01        3.92      2.16 o 
   2   0  13        3.96        7.45      3.77 o 
   3   0  13        9.10       10.38      3.45 o 
   1   1  13       28.79       23.21      5.17 o 
   2   1  13        0.90        1.14      1.55 o 
   3   1  13        4.46        5.36      2.33 o 
   2   2  13        4.84        1.61      1.86 o 
   3   2  13        8.84        8.47      3.13 o 
;                                                 

_shelx_hkl_checksum    6632
