# Supplementary material for: Molecular Crystal Forms of Antitubercular Ethionamide with Dicarboxylic Acids: Solid-State Properties and a Combined Structural and Spectroscopic Study
Source: Pharmaceutics. 2020 Aug 28;12(9):818. doi: 10.3390/pharmaceutics12090818 (PMC7559828; doi:10.3390/pharmaceutics12090818)
Supplement: Supplementary file 1 [file pharmaceutics-12-00818-s001.zip › pharmaceutics-900610-Supplementary/cif ETN-TAR.CIF]

 
data_preex3a 
 
_audit_creation_method            SHELXL-97 
_chemical_name_systematic 
; 
 ? 
; 
_chemical_name_common             ? 
_chemical_melting_point           ? 
_chemical_formula_moiety          "C12 H16 N2 O6 S, C8 H11 N2 S, C4 H5 O6" 
_chemical_formula_sum 
 'C24 H32 N4 O12 S2 ' 
_chemical_formula_weight          632.66
_chemical_absolute_configuration syn

loop_ 
 _atom_type_symbol 
 _atom_type_description 
 _atom_type_scat_dispersion_real 
 _atom_type_scat_dispersion_imag 
 _atom_type_scat_source 
 'C'  'C'   0.0033   0.0016 
 'International Tables Vol C Tables 4.2.6.8 and 6.1.1.4' 
 'H'  'H'   0.0000   0.0000 
 'International Tables Vol C Tables 4.2.6.8 and 6.1.1.4' 
 'N'  'N'   0.0061   0.0033 
 'International Tables Vol C Tables 4.2.6.8 and 6.1.1.4' 
 'O'  'O'   0.0106   0.0060 
 'International Tables Vol C Tables 4.2.6.8 and 6.1.1.4' 
 'S'  'S'   0.1246   0.1234 
 'International Tables Vol C Tables 4.2.6.8 and 6.1.1.4' 
 
_symmetry_cell_setting            monoclinic
_symmetry_space_group_name_H-M    P2(1)
 
loop_ 
 _symmetry_equiv_pos_as_xyz 
 'x, y, z' 
 '-x, y+1/2, -z' 
 
_cell_length_a                    4.8561(3) 
_cell_length_b                    24.2003(13) 
_cell_length_c                    12.1304(6) 
_cell_angle_alpha                 90.00 
_cell_angle_beta                  92.671(5) 
_cell_angle_gamma                 90.00 
_cell_volume                      1424.00(14) 
_cell_formula_units_Z             2
_cell_measurement_temperature     293(2) 
_cell_measurement_reflns_used   3556
_cell_measurement_theta_min     3.3558
_cell_measurement_theta_max     29.4728
 
_exptl_crystal_description        prism 
_exptl_crystal_colour             yellow 
_exptl_crystal_size_max           0.42
_exptl_crystal_size_mid           0.41 
_exptl_crystal_size_min           0.21
_exptl_crystal_density_diffrn      	1.475
_exptl_crystal_density_method     'not measured' 
_exptl_crystal_F_000               	664.0
_exptl_absorpt_coefficient_mu     0.257
_exptl_absorpt_correction_type            'multi-scan' 
_exptl_absorpt_correction_T_min                   0.98594
_exptl_absorpt_correction_T_max                   1.00000
_exptl_absorpt_process_details
;
CrysAlisPro, Agilent Technologies,
Version 1.171.36.20 (release 27-06-2012 CrysAlis171 .NET)
(compiled Jul 11 2012,15:38:31)
Empirical absorption correction using spherical harmonics,
 implemented in SCALE3 ABSPACK scaling algorithm.
;

_diffrn_ambient_temperature       293(2) 
_diffrn_radiation_wavelength      0.71073 
_diffrn_radiation_type            MoK\a 
_diffrn_radiation_source          'fine-focus sealed tube' 
_diffrn_radiation_monochromator   graphite 
_diffrn_measurement_device_type  'Xcalibur, Ruby, Gemini ultra'  
_diffrn_measurement_method        '\w scans'
_diffrn_detector_area_resol_mean  10.2890 
_diffrn_standards_number          13196 
_diffrn_reflns_number             11036 
_diffrn_reflns_av_R_equivalents   0.0420 
_diffrn_reflns_av_sigmaI/netI     0.0581 
_diffrn_reflns_limit_h_min        -4 
_diffrn_reflns_limit_h_max        5 
_diffrn_reflns_limit_k_min        -28 
_diffrn_reflns_limit_k_max        26 
_diffrn_reflns_limit_l_min        -14 
_diffrn_reflns_limit_l_max        14 
_diffrn_reflns_theta_min          3.36 
_diffrn_reflns_theta_max          25.02 
_reflns_number_total              4925 
_reflns_number_gt                 3977 
_reflns_threshold_expression      >2sigma(I) 
 
_computing_data_collection        
;
CrysAlisPro, Oxford Diffraction Ltd.,
Version 1.171.36.20 (release 27-06-2012 CrysAlis171 .NET)
(compiled Jul 11 2012,15:38:31)
;
_computing_cell_refinement        
;
CrysAlisPro, Oxford Diffraction Ltd.,
Version 1.171.36.20 (release 27-06-2012 CrysAlis171 .NET)
(compiled Jul 11 2012,15:38:31)
; 
_computing_data_reduction         
;
CrysAlisPro, Oxford Diffraction Ltd.,
Version 1.171.36.20 (release 27-06-2012 CrysAlis171 .NET)
(compiled Jul 11 2012,15:38:31)
;
_computing_structure_solution     'SHELXS-97 (Sheldrick, 1990)' 
_computing_structure_refinement   'SHELXL-97 (Sheldrick, 1997)' 
_computing_molecular_graphics     'SHELXP-97 (Sheldrick, 1997)'  
 
_refine_special_details 
; 
 Refinement of F^2^ against ALL reflections.  The weighted R-factor wR and 
 goodness of fit S are based on F^2^, conventional R-factors R are based 
 on F, with F set to zero for negative F^2^. The threshold expression of 
 F^2^ > 2sigma(F^2^) is used only for calculating R-factors(gt) etc. and is 
 not relevant to the choice of reflections for refinement.  R-factors based 
 on F^2^ are statistically about twice as large as those based on F, and R- 
 factors based on ALL data will be even larger. 
; 
 
_refine_ls_structure_factor_coef  Fsqd  
_refine_ls_matrix_type            full 
_refine_ls_weighting_scheme       calc  
_refine_ls_weighting_details 
 'calc w=1/[\s^2^(Fo^2^)+(0.0351P)^2^+0.0314P] where P=(Fo^2^+2Fc^2^)/3' 
_atom_sites_solution_primary      direct 
_atom_sites_solution_secondary    difmap 
_atom_sites_solution_hydrogens    geom 
_refine_ls_hydrogen_treatment     mixed 
_refine_ls_extinction_method      none 
_refine_ls_extinction_coef        ? 
_refine_ls_abs_structure_details 
 'Flack H D (1983), Acta Cryst. A39, 876-881' 
_refine_ls_abs_structure_Flack    0.07(7) 
_refine_ls_number_reflns          4925 
_refine_ls_number_parameters      395 
_refine_ls_number_restraints      1 
_refine_ls_R_factor_all           0.0659 
_refine_ls_R_factor_gt            0.0475 
_refine_ls_wR_factor_ref          0.0918 
_refine_ls_wR_factor_gt           0.0852 
_refine_ls_goodness_of_fit_ref    1.036 
_refine_ls_restrained_S_all       1.036 
_refine_ls_shift/su_max           0.001 
_refine_ls_shift/su_mean          0.000 
 
loop_ 
 _atom_site_label 
 _atom_site_type_symbol 
 _atom_site_fract_x 
 _atom_site_fract_y 
 _atom_site_fract_z 
 _atom_site_U_iso_or_equiv 
 _atom_site_adp_type 
 _atom_site_occupancy 
 _atom_site_symmetry_multiplicity 
 _atom_site_calc_flag 
 _atom_site_refinement_flags 
 _atom_site_disorder_assembly 
 _atom_site_disorder_group 
S11 S 0.2296(2) 0.76226(4) -0.24033(8) 0.0519(3) Uani 1 1 d . . . 
S11A S 0.9409(2) 0.90564(4) 0.83221(9) 0.0670(4) Uani 1 1 d . . . 
O5A' O 0.8474(5) 0.95709(10) 0.35005(19) 0.0479(7) Uani 1 1 d . . . 
O10A' O 0.8083(4) 1.04262(9) 0.11354(18) 0.0389(6) Uani 1 1 d . . . 
H10 H 0.9529 1.0409 0.1511 0.058 Uiso 1 1 calc R . . 
O7A' O 0.3824(5) 1.02240(10) -0.03311(19) 0.0458(7) Uani 1 1 d . . . 
N5 N 0.9176(5) 0.70556(12) 0.0912(2) 0.0392(7) Uani 1 1 d . . . 
N5A N 0.1962(6) 0.95328(12) 0.5160(2) 0.0415(7) Uani 1 1 d . . . 
N10 N 0.1898(6) 0.65675(12) -0.1981(2) 0.0434(8) Uani 1 1 d . . . 
H10A H 0.2365 0.6274 -0.1619 0.052 Uiso 1 1 calc R . . 
H10B H 0.0645 0.6551 -0.2505 0.052 Uiso 1 1 calc R . . 
O8A' O 0.3284(6) 0.93826(11) 0.0367(2) 0.0613(8) Uani 1 1 d . . . 
H8AC H 0.2303 0.9335 -0.0194 0.092 Uiso 1 1 calc R . . 
C2 C 0.5259(6) 0.70327(14) -0.0810(3) 0.0325(8) Uani 1 1 d . . . 
O9A' O 0.3173(4) 1.04447(10) 0.23420(19) 0.0429(6) Uani 1 1 d . . . 
H9AD H 0.3657 1.0664 0.2830 0.064 Uiso 1 1 calc R . . 
C2A C 0.5861(7) 0.96029(15) 0.6864(3) 0.0351(8) Uani 1 1 d . . . 
O6A' O 0.7060(5) 1.04121(11) 0.39623(19) 0.0531(7) Uani 1 1 d . . . 
C1A C 0.8040(7) 0.96309(14) 0.7783(3) 0.0359(8) Uani 1 1 d . . . 
C1 C 0.3088(6) 0.70365(13) -0.1736(3) 0.0334(8) Uani 1 1 d . . . 
C3A C 0.5148(8) 0.91024(16) 0.6385(3) 0.0472(10) Uani 1 1 d . . . 
H3AA H 0.6002 0.8782 0.6650 0.057 Uiso 1 1 calc R . . 
N10A N 0.8811(6) 1.01228(12) 0.8106(2) 0.0485(9) Uani 1 1 d . . . 
H1AA H 0.8078 1.0410 0.7795 0.058 Uiso 1 1 calc R . . 
H1AB H 1.0053 1.0160 0.8630 0.058 Uiso 1 1 calc R . . 
C3 C 0.6616(7) 0.75128(14) -0.0513(3) 0.0422(9) Uani 1 1 d . . . 
H3 H 0.6222 0.7837 -0.0902 0.051 Uiso 1 1 calc R . . 
C2A' C 0.4949(6) 0.99830(14) 0.2380(3) 0.0347(8) Uani 1 1 d . . . 
H2A' H 0.3817 0.9650 0.2439 0.042 Uiso 1 1 calc R . . 
C4 C 0.8568(7) 0.75187(14) 0.0361(3) 0.0413(9) Uani 1 1 d . . . 
C4A' C 0.4415(7) 0.98815(14) 0.0340(3) 0.0333(8) Uani 1 1 d . . . 
C6A C 0.2565(7) 1.00184(16) 0.5621(3) 0.0446(9) Uani 1 1 d . . . 
H6AA H 0.1646 1.0333 0.5359 0.054 Uiso 1 1 calc R . . 
C3A' C 0.6487(7) 0.99446(13) 0.1311(3) 0.0333(8) Uani 1 1 d . . . 
H3A' H 0.7704 0.9621 0.1345 0.040 Uiso 1 1 calc R . . 
C6 C 0.7921(7) 0.65839(14) 0.0618(3) 0.0447(10) Uani 1 1 d . . . 
H6 H 0.8395 0.6263 0.1004 0.054 Uiso 1 1 calc R . . 
C7A C 0.4499(7) 1.00685(15) 0.6469(3) 0.0446(10) Uani 1 1 d . . . 
H7A H 0.4894 1.0413 0.6778 0.054 Uiso 1 1 calc R . . 
C7 C 0.5962(7) 0.65534(14) -0.0230(3) 0.0423(9) Uani 1 1 d . . . 
H7 H 0.5119 0.6219 -0.0414 0.051 Uiso 1 1 calc R . . 
C1A' C 0.7006(7) 0.99977(15) 0.3378(2) 0.0348(8) Uani 1 1 d . . . 
C4A C 0.3193(8) 0.90659(16) 0.5519(3) 0.0464(10) Uani 1 1 d . . . 
C8A C 0.2335(10) 0.85269(17) 0.4971(4) 0.0716(14) Uani 1 1 d . . . 
H8AA H 0.2799 0.8224 0.5468 0.086 Uiso 1 1 calc R . . 
H8AB H 0.0352 0.8526 0.4833 0.086 Uiso 1 1 calc R . . 
C8 C 1.0021(9) 0.80391(16) 0.0740(3) 0.0641(13) Uani 1 1 d . . . 
H8A H 1.1802 0.7945 0.1084 0.077 Uiso 1 1 calc R . . 
H8B H 1.0331 0.8272 0.0106 0.077 Uiso 1 1 calc R . . 
C9 C 0.8404(11) 0.8345(2) 0.1527(5) 0.112(2) Uani 1 1 d . . . 
H9A H 0.6832 0.8509 0.1146 0.169 Uiso 1 1 calc R . . 
H9B H 0.9525 0.8629 0.1869 0.169 Uiso 1 1 calc R . . 
H9C H 0.7795 0.8096 0.2082 0.169 Uiso 1 1 calc R . . 
C9A C 0.3659(14) 0.8440(2) 0.3939(5) 0.117(2) Uani 1 1 d . . . 
H9AA H 0.3332 0.8753 0.3466 0.176 Uiso 1 1 calc R . . 
H9AB H 0.2916 0.8114 0.3585 0.176 Uiso 1 1 calc R . . 
H9AC H 0.5607 0.8394 0.4082 0.176 Uiso 1 1 calc R . . 
O7' O 1.7038(4) 0.65352(10) 0.64536(18) 0.0418(6) Uani 1 1 d . . . 
O6' O 1.2598(5) 0.71147(10) 0.2566(2) 0.0540(7) Uani 1 1 d . . . 
O3' O 1.7648(4) 0.62396(10) 0.3818(2) 0.0472(7) Uani 1 1 d . . . 
H3' H 1.9150 0.6312 0.4121 0.071 Uiso 1 1 calc R . . 
O8' O 1.8039(5) 0.73554(10) 0.5701(2) 0.0489(7) Uani 1 1 d . . . 
H8' H 1.9205 0.7368 0.6211 0.073 Uiso 1 1 calc R . . 
O5' O 1.3396(5) 0.62207(10) 0.23338(19) 0.0457(6) Uani 1 1 d . . . 
C1' C 1.3876(7) 0.66580(14) 0.2795(3) 0.0358(8) Uani 1 1 d . . . 
C4' C 1.6643(7) 0.68865(14) 0.5753(3) 0.0356(8) Uani 1 1 d . . . 
O10' O 1.2590(4) 0.64252(10) 0.5004(2) 0.0432(6) Uani 1 1 d . . . 
H10' H 1.3371 0.6151 0.5264 0.065 Uiso 1 1 calc R . . 
C2' C 1.6049(6) 0.67220(14) 0.3731(3) 0.0333(8) Uani 1 1 d . . . 
H2' H 1.7239 0.7037 0.3578 0.040 Uiso 1 1 calc R . . 
C3' C 1.4542(6) 0.68325(13) 0.4801(3) 0.0323(8) Uani 1 1 d . . . 
H11 H 1.3573 0.7186 0.4717 0.039 Uiso 1 1 calc R . . 
H2A H 1.104(9) 0.7079(19) 0.177(4) 0.102(16) Uiso 1 1 d . . . 
H4C H 0.033(10) 0.956(2) 0.448(4) 0.103(15) Uiso 1 1 d . . . 
 
loop_ 
 _atom_site_aniso_label 
 _atom_site_aniso_U_11 
 _atom_site_aniso_U_22 
 _atom_site_aniso_U_33 
 _atom_site_aniso_U_23 
 _atom_site_aniso_U_13 
 _atom_site_aniso_U_12 
S11 0.0618(6) 0.0440(5) 0.0469(5) 0.0072(5) -0.0295(5) -0.0053(5) 
S11A 0.0873(8) 0.0413(6) 0.0676(7) 0.0058(5) -0.0494(7) -0.0013(5) 
O5A' 0.0585(16) 0.0379(14) 0.0446(15) -0.0009(12) -0.0248(13) 0.0083(13) 
O10A' 0.0267(12) 0.0423(13) 0.0464(14) 0.0037(11) -0.0119(11) -0.0051(11) 
O7A' 0.0513(16) 0.0487(15) 0.0355(13) 0.0038(12) -0.0176(13) 0.0028(11) 
N5 0.0374(16) 0.0471(18) 0.0317(16) 0.0035(14) -0.0128(14) -0.0014(14) 
N5A 0.0411(17) 0.0459(19) 0.0360(16) -0.0024(15) -0.0157(14) 0.0008(14) 
N10 0.0429(17) 0.0452(19) 0.0400(16) 0.0051(14) -0.0200(14) -0.0042(14) 
O8A' 0.081(2) 0.0485(16) 0.0503(17) 0.0075(12) -0.0388(15) -0.0194(14) 
C2 0.0304(18) 0.0386(19) 0.0282(17) -0.0009(15) -0.0032(15) 0.0021(16) 
O9A' 0.0328(13) 0.0509(15) 0.0437(14) -0.0066(12) -0.0104(12) 0.0117(12) 
C2A 0.0360(19) 0.043(2) 0.0259(16) 0.0022(15) -0.0070(15) 0.0001(16) 
O6A' 0.0599(17) 0.0531(16) 0.0444(14) -0.0164(14) -0.0183(13) 0.0111(13) 
C1A 0.0341(19) 0.045(2) 0.0286(17) 0.0010(16) -0.0056(15) -0.0018(16) 
C1 0.0322(18) 0.039(2) 0.0285(17) -0.0039(15) -0.0027(15) -0.0018(16) 
C3A 0.056(2) 0.041(2) 0.043(2) 0.0019(18) -0.0160(19) 0.0026(19) 
N10A 0.052(2) 0.0440(19) 0.0468(17) 0.0001(14) -0.0263(16) 0.0024(14) 
C4 0.049(2) 0.038(2) 0.0388(19) 0.0097(16) -0.0117(17) -0.0026(16) 
C6 0.049(2) 0.038(2) 0.0388(19) 0.0097(16) -0.0117(17) -0.0026(16) 
C2A' 0.0285(18) 0.0360(19) 0.0388(19) 0.0000(15) -0.0074(15) -0.0029(15) 
C3 0.046(2) 0.040(2) 0.0368(18) 0.0053(16) -0.0118(17) -0.0078(17) 
C4A' 0.0288(18) 0.039(2) 0.0319(19) -0.0036(16) -0.0022(15) 0.0019(15) 
C6A 0.046(2) 0.045(2) 0.041(2) -0.0026(18) -0.0152(18) 0.0046(18) 
C3A' 0.0304(18) 0.0318(19) 0.0365(19) 0.0010(15) -0.0121(15) 0.0061(15) 
C7 0.056(2) 0.035(2) 0.041(2) 0.0060(16) -0.0194(19) 0.0024(17) 
C7A 0.047(2) 0.041(2) 0.043(2) -0.0014(17) -0.0165(18) 0.0029(17) 
C3 0.049(2) 0.037(2) 0.0393(19) -0.0046(16) -0.0119(17) -0.0023(17) 
C1A' 0.040(2) 0.038(2) 0.0267(18) 0.0021(16) -0.0040(15) -0.0071(17) 
C4A 0.052(2) 0.048(2) 0.038(2) 0.0010(18) -0.0171(18) -0.0025(19) 
C8A 0.093(3) 0.051(3) 0.068(3) 0.000(2) -0.031(3) -0.008(2) 
C8 0.074(3) 0.049(2) 0.066(3) 0.010(2) -0.037(2) -0.015(2) 
C9 0.099(4) 0.067(3) 0.168(6) -0.052(4) -0.031(4) 0.013(3) 
C9A 0.181(6) 0.073(4) 0.098(4) -0.033(3) 0.006(4) -0.014(4) 
O7' 0.0348(13) 0.0538(15) 0.0356(13) 0.0110(12) -0.0118(11) -0.0052(11) 
O6' 0.0721(17) 0.0381(15) 0.0482(16) -0.0032(12) -0.0357(15) 0.0055(13) 
O3' 0.0298(13) 0.0476(15) 0.0620(16) -0.0101(12) -0.0200(12) 0.0008(11) 
O8' 0.0539(16) 0.0494(15) 0.0410(14) 0.0068(12) -0.0239(12) -0.0161(13) 
O5' 0.0509(15) 0.0377(15) 0.0466(14) -0.0029(12) -0.0191(12) -0.0072(12) 
C1' 0.039(2) 0.035(2) 0.0318(18) 0.0036(16) -0.0076(17) -0.0091(16) 
C4' 0.035(2) 0.040(2) 0.0309(18) 0.0029(16) -0.0034(15) 0.0010(16) 
O10' 0.0293(12) 0.0503(15) 0.0486(15) 0.0156(12) -0.0132(11) -0.0093(11) 
C2' 0.0291(18) 0.0350(19) 0.0348(19) 0.0019(15) -0.0104(15) -0.0038(15) 
C3' 0.0275(17) 0.0329(18) 0.0355(18) 0.0065(15) -0.0103(15) -0.0049(14) 
 
_geom_special_details 
; 
 All esds (except the esd in the dihedral angle between two l.s. planes) 
 are estimated using the full covariance matrix.  The cell esds are taken 
 into account individually in the estimation of esds in distances, angles 
 and torsion angles; correlations between esds in cell parameters are only 
 used when they are defined by crystal symmetry.  An approximate (isotropic) 
 treatment of cell esds is used for estimating esds involving l.s. planes. 
; 
 
loop_ 
 _geom_bond_atom_site_label_1 
 _geom_bond_atom_site_label_2 
 _geom_bond_distance 
 _geom_bond_site_symmetry_2 
 _geom_bond_publ_flag 
S11 C1 1.669(3) . ? 
S11A C1A 1.662(3) . ? 
O5A' C1A' 1.260(4) . ? 
O10A' C3A' 1.421(4) . ? 
O7A' C4A' 1.188(4) . ? 
N5 C4 1.331(4) . ? 
N5 C6 1.335(4) . ? 
N5A C6A 1.328(5) . ? 
N5A C4A 1.342(5) . ? 
N10 C1 1.302(4) . ? 
O8A' C4A' 1.327(4) . ? 
C2 C3 1.375(4) . ? 
C2 C7 1.391(4) . ? 
C2 C1 1.504(4) . ? 
O9A' C2A' 1.411(4) . ? 
C2A C7A 1.381(5) . ? 
C2A C3A 1.381(5) . ? 
C2A C1A 1.503(4) . ? 
O6A' C1A' 1.228(4) . ? 
C1A N1A 1.303(4) . ? 
C3A C4A 1.385(4) . ? 
C4 C3 1.389(4) . ? 
C2A' C3A' 1.530(5) . ? 
C2A' C1A' 1.533(4) . ? 
C9 C8 1.465(7) . ? 
C4A' C3A' 1.520(4) . ? 
C6A C7A 1.366(4) . ? 
C6 C7 1.370(4) . ? 
C4A C8A 1.514(5) . ? 
C8A C9A 1.449(7) . ? 
O7' C4' 1.211(4) . ? 
O6' C1' 1.292(4) . ? 
O3' C2' 1.403(4) . ? 
O8' C4' 1.325(4) . ? 
O5' C1' 1.215(4) . ? 
C1' C2' 1.521(4) . ? 
C4' C3' 1.510(4) . ? 
O10' C3' 1.397(4) . ? 
C2' C3' 1.543(5) . ? 
 
loop_ 
 _geom_angle_atom_site_label_1 
 _geom_angle_atom_site_label_2 
 _geom_angle_atom_site_label_3 
 _geom_angle 
 _geom_angle_site_symmetry_1 
 _geom_angle_site_symmetry_3 
 _geom_angle_publ_flag 
C4 N5 C6 119.9(2) . . ? 
C6A N5A C4A 121.5(3) . . ? 
C3 C2 C7 118.0(3) . . ? 
C3 C2 C1 120.0(3) . . ? 
C7 C2 C1 122.0(3) . . ? 
C7A C2A C3A 117.6(3) . . ? 
C7A C2A C1A 122.0(3) . . ? 
C3A C2A C1A 120.4(3) . . ? 
N1A C1A C2A 116.5(3) . . ? 
N1A C1A S11A 122.8(2) . . ? 
C2A C1A S11A 120.6(3) . . ? 
N10 C1 C2 116.9(3) . . ? 
N10 C1 S11 122.7(2) . . ? 
C2 C1 S11 120.3(2) . . ? 
C2A C3A C4A 121.6(3) . . ? 
C2 C3 C4 120.7(3) . . ? 
O9A' C2A' C3A' 110.0(3) . . ? 
O9A, C2A' C1A' 112.5(3) . . ? 
C3A' C2A' C1A' 110.2(3) . . ? 
N5 C4 C3 120.2(3) . . ? 
N5 C6 C7 122.6(3) . . ? 
C3 C4 C8 122.4(3) . . ? 
O7A' C4A' O8A' 124.3(3) . . ? 
O7A' C4A' C3A' 126.2(3) . . ? 
O8A' C4A' C3A' 109.4(3) . . ? 
N5A C6A C7A 121.8(3) . . ? 
O10A' C3A' C4A' 108.2(3) . . ? 
O10A' C3A' C2A' 111.6(3) . . ? 
C4A' C3A' C2A' 109.4(3) . . ? 
C6A C7A C2A 119.4(3) . . ? 
C6 C7 C2 118.7(3) . . ? 
O6A' C1A' O5A' 127.2(3) . . ? 
O6A' C1A' C2A' 118.0(3) . . ? 
O5A' C1A' C2A' 114.7(3) . . ? 
N5A C4A C3A 118.2(3) . . ? 
N5A C4A C8A 118.3(3) . . ? 
C3A C4A C8A 123.6(4) . . ? 
C9A C8A C4A 112.4(4) . . ? 
C9 C8 C4 111.4(4) . . ? 
O5' C1' O6' 124.5(3) . . ? 
O5' C1' C2' 123.0(3) . . ? 
O6' C1' C2' 112.5(3) . . ? 
O7' C4' O8' 124.8(3) . . ? 
O7' C4' C3' 123.7(3) . . ? 
O8' C4' C3' 111.5(3) . . ? 
O3' C2' C1' 109.5(3) . . ? 
O3' C2' C3' 111.3(3) . . ? 
C1' C2' C3' 107.8(3) . . ? 
O10' C3' C4' 111.5(3) . . ? 
O10' C3' C2' 112.2(3) . . ? 
C4' C3' C2' 109.2(3) . . ? 
 
_diffrn_measured_fraction_theta_max    0.998 
_diffrn_reflns_theta_full              25.02 
_diffrn_measured_fraction_theta_full   0.998 
_refine_diff_density_max    0.228 
_refine_diff_density_min   -0.216 
_refine_diff_density_rms    0.038 
# start Validation Reply Form
_vrf_PLAT353_preex3a
;
PROBLEM: Long    N-H (N0.87,N1.01A)  N5     -   H2A    ..       1.35 Ang.  
RESPONSE: disorder in the position of hydrogen bond due to resonance
;
_vrf_PLAT220_preex3a
;
PROBLEM: Non-Solvent Resd 1   C   Ueq(max)/Ueq(min) Range        3.5 Ratio 
RESPONSE: disorder in methyl group
;
_vrf_PLAT222_preex3a
;
PROBLEM: Non-Solvent Resd 1   H Uiso(max)/Uiso(min) Range        4.3 Ratio 
RESPONSE: disorder in methyl group
;
_vrf_PLAT250_preex3a
;
PROBLEM: Large U3/U1 Ratio for Average U(i,j) Tensor ....        2.3 Note  
RESPONSE: disorder in methyl group
;
_vrf_PLAT414_preex3a
;
PROBLEM: Short Intra D-H..H-X       H1A    ..  H3      ..       1.94 Ang.  
RESPONSE: conformation of molecule
;
# end Validation Reply Form

_shelx_hkl_file

;
   0 -28   0       67.48      130.25     27.47 o 
   1 -28   0       28.22       18.95      8.80 o 
   1 -27   0       36.16       62.57     17.41 o 
   2 -27   0       17.75       52.87     17.89 o 
   0 -26   0       41.35       45.50     17.96 o 
   1 -26   0       15.92       52.98     11.03 o 
   2 -26   0       73.58      100.11     28.25 o 
   1 -25   0        2.32       23.79     12.63 o 
   2 -25   0       52.26       67.80     14.01 o 
   0 -24   0      549.85      560.47     47.13 o 
   1 -24   0       16.24       20.99      8.16 o 
   2 -24   0       51.79       63.56     18.88 o 
   3 -24   0        5.19       13.18     10.40 o 
   1 -23   0      433.90      464.25     24.62 o 
   2 -23   0       18.16       31.18      7.46 o 
   3 -23   0        6.55       21.23     11.49 o 
   0 -22   0      395.95      353.77     35.99 o 
   1 -22   0        8.08       14.62      7.49 o 
   2 -22   0       26.92       41.61     10.16 o 
   3 -22   0       45.57       47.62     11.93 o 
   1 -21   0       39.94       38.09      6.27 o 
   2 -21   0       30.29       25.12      7.08 o 
   3 -21   0      116.32      129.33     24.77 o 
   0 -20   0     2216.64     2248.41     88.37 o 
   1 -20   0      104.65       97.46     10.40 o 
   2 -20   0       35.01       25.66      6.81 o 
   3 -20   0       22.19       27.75     16.04 o 
   4 -20   0       35.87       70.20     20.87 o 
   1 -19   0      188.10      199.96     10.31 o 
   2 -19   0       40.13       45.01      6.90 o 
   3 -19   0      316.65      276.40     33.93 o 
   4 -19   0       15.07       37.76     17.75 o 
   0 -18   0       10.51        3.14      6.09 o 
   1 -18   0      160.93      175.04      8.85 o 
   2 -18   0      340.69      333.11     17.34 o 
   3 -18   0        7.16        6.41      7.40 o 
   4 -18   0       44.67       37.48     17.46 o 
   1 -17   0      394.99      404.68     23.68 o 
   2 -17   0      184.49      193.47     13.18 o 
   3 -17   0      183.98      175.13     17.16 o 
   4 -17   0       40.32       66.58     20.87 o 
   0 -16   0      493.37      479.81     24.26 o 
   1 -16   0      396.18      417.20     12.51 o 
   2 -16   0      113.38      117.25      9.26 o 
   3 -16   0       64.11       72.20     11.61 o 
   4 -16   0       26.45       49.62     15.47 o 
   1 -15   0       65.12       64.25      5.80 o 
   2 -15   0      231.24      235.57     13.96 o 
   3 -15   0      299.99      282.46     20.10 o 
   4 -15   0       23.58       24.04      8.96 o 
   0 -14   0      934.64      860.86     43.44 o 
   1 -14   0      127.83      133.85      8.58 o 
   2 -14   0       13.88       17.86      5.10 o 
   3 -14   0       42.53       67.28     11.22 o 
   4 -14   0      171.59      172.86     16.91 o 
   5 -14   0      139.85       98.24     24.63 o 
   1 -13   0     1770.92     1794.09     34.79 o 
   2 -13   0       36.13       43.48      8.18 o 
   3 -13   0       36.38       36.30      6.67 o 
   4 -13   0      172.64      163.13     15.98 o 
   5 -13   0       24.62       38.76     17.53 o 
   0 -12   0       55.12       45.07     11.14 o 
   1 -12   0      523.53      532.40     15.11 o 
   2 -12   0      398.65      428.69     21.89 o 
   3 -12   0        4.41        6.46     13.10 o 
   4 -12   0       29.10       24.30      4.76 o 
   5 -12   0        0.19        9.80     15.83 o 
   1 -11   0       49.32       41.69      5.02 o 
   2 -11   0      248.30      284.09     13.57 o 
   3 -11   0        1.83        4.55      2.52 o 
   4 -11   0       59.24       49.83      5.88 o 
   5 -11   0       43.54       83.55     21.22 o 
   0 -10   0     2780.02     2649.58    154.21 o 
   1 -10   0      213.01      250.65      9.67 o 
   2 -10   0     4452.58     4657.23     64.47 o 
   3 -10   0      262.52      271.21     16.01 o 
   4 -10   0       13.64       18.75      7.49 o 
   5 -10   0      260.69      250.92     34.28 o 
   1  -9   0       15.14       20.90      3.92 o 
   2  -9   0     1456.69     1391.56     32.80 o 
   3  -9   0       31.82       35.16      5.28 o 
   4  -9   0      611.92      572.53     29.22 o 
   5  -9   0      140.53      150.34     27.68 o 
   0  -8   0     4288.52     4292.96     90.86 o 
   1  -8   0       61.38       64.70      5.28 o 
   2  -8   0      466.14      488.67     10.41 o 
   3  -8   0      262.21      252.12     11.51 o 
   4  -8   0       77.54       87.68     14.05 o 
   5  -8   0        3.33        9.44     12.35 o 
   1  -7   0       88.53       73.94      5.72 o 
   2  -7   0     1116.65     1153.57     21.23 o 
   3  -7   0       10.03       22.06      4.81 o 
   4  -7   0       52.09       35.12     15.69 o 
   5  -7   0       75.37       70.84     12.55 o 
   0  -6   0     6737.88     5770.28    287.65 o 
   1  -6   0     3192.64     3117.00     41.12 o 
   2  -6   0      417.91      414.70     12.00 o 
   3  -6   0      100.61      100.03      7.37 o 
   4  -6   0       31.69       34.18      7.82 o 
   5  -6   0      118.96      115.00     15.11 o 
   1  -5   0       54.20       50.74      3.77 o 
   2  -5   0       28.46       25.02      3.93 o 
   3  -5   0      883.12      898.77     24.31 o 
   4  -5   0        2.75        6.40      6.33 o 
   5  -5   0       89.97       97.00     14.37 o 
   1  -4   0      895.87      908.47     14.03 o 
   2  -4   0      155.00      147.33      7.29 o 
   3  -4   0      331.89      317.88     13.84 o 
   4  -4   0        7.65       12.00      7.98 o 
   5  -4   0        0.66       14.03      8.00 o 
   1  -3   0      921.18      909.85     14.17 o 
   2  -3   0      508.37      518.35     15.59 o 
   3  -3   0       18.85       14.40      4.59 o 
   4  -3   0        4.16        6.36      5.72 o 
   5  -3   0      111.83      120.34     15.82 o 
   1  -2   0     3722.29     3906.86     43.75 o 
   2  -2   0     2231.96     2286.08     32.11 o 
   3  -2   0       60.65       69.74      6.50 o 
   4  -2   0       51.31       45.82      7.73 o 
   5  -2   0        3.45       16.67      8.75 o 
   1  -1   0      222.96      225.09      9.53 o 
   2  -1   0     2338.23     2305.88     37.26 o 
   3  -1   0      906.26      857.38     20.74 o 
   4  -1   0        9.97       15.08      6.13 o 
   5  -1   0       37.63       40.06      9.87 o 
   1   0   0     2957.95     2937.11     43.52 o 
   2   0   0     7853.50     7771.32    104.50 o 
   3   0   0       11.70        9.76      3.81 o 
   4   0   0       80.87       81.80     15.44 o 
   5   0   0        2.70        2.85      7.28 o 
   1   1   0      220.56      214.26      8.08 o 
   2   1   0     2334.72     2262.85     78.75 o 
   3   1   0      898.89      877.74     20.83 o 
   4   1   0        9.91       14.80      5.32 o 
   5   1   0       38.60       65.09     11.67 o 
   1   2   0     3688.89     3849.25     51.40 o 
   2   2   0     2198.62     2229.47     41.13 o 
   3   2   0       63.20       70.94      7.42 o 
   4   2   0       50.33       43.99      6.49 o 
   5   2   0        3.54        2.06      9.80 o 
   1   3   0      955.95      945.22     18.44 o 
   2   3   0      521.65      531.84     17.53 o 
   3   3   0       19.19       13.95      4.74 o 
   4   3   0        4.19        6.03      4.83 o 
   5   3   0      109.95      116.27     13.97 o 
   1   4   0      876.63      885.89     18.16 o 
   2   4   0      151.97      147.82      9.52 o 
   3   4   0      326.65      286.15     13.25 o 
   4   4   0        8.42        6.40      5.14 o 
   5   4   0        0.82        6.53      7.75 o 
   1   5   0       47.51       43.00      4.57 o 
   2   5   0       25.82       27.68      5.32 o 
   3   5   0      876.21      882.31     23.58 o 
   4   5   0        3.27        5.41      5.53 o 
   5   5   0       90.39      119.02     13.95 o 
   0   6   0     6719.70     6401.53     98.45 o 
   1   6   0     3214.92     3170.85     44.87 o 
   2   6   0      419.34      430.14     19.91 o 
   3   6   0      100.33      100.52      8.32 o 
   4   6   0       32.57       51.78      7.87 o 
   5   6   0      120.14       98.40     13.21 o 
   1   7   0       90.74       93.45      4.92 o 
   2   7   0     1109.95     1177.38     23.28 o 
   3   7   0       11.59       18.26      4.75 o 
   4   7   0       50.69       55.36      7.69 o 
   5   7   0       75.19       68.65     11.18 o 
   0   8   0     4292.04     4317.52     71.12 o 
   1   8   0       65.85       58.20      3.17 o 
   2   8   0      470.01      495.57     14.69 o 
   3   8   0      260.64      257.96     11.50 o 
   4   8   0       76.65       78.77     10.70 o 
   5   8   0        3.49        4.08      6.57 o 
   1   9   0       15.72       29.88      3.70 o 
   2   9   0     1473.17     1443.52     28.67 o 
   3   9   0       31.58       33.57      5.71 o 
   4   9   0      610.49      629.10     20.01 o 
   5   9   0      142.68      133.35     15.07 o 
   0  10   0     2777.26     2879.15     53.87 o 
   1  10   0      221.66      256.49      8.77 o 
   2  10   0     4408.33     4463.74     69.00 o 
   3  10   0      262.22      277.11     17.13 o 
   4  10   0       13.36       24.16      7.23 o 
   5  10   0      260.03      276.85     21.51 o 
   1  11   0       50.35       37.91      4.78 o 
   2  11   0      248.95      247.67     12.03 o 
   3  11   0        1.63        2.78      3.33 o 
   4  11   0       59.42       53.00      6.93 o 
   5  11   0       42.29       59.60     12.04 o 
   0  12   0       55.78       53.52      6.18 o 
   1  12   0      508.76      503.98     13.78 o 
   2  12   0      413.24      416.80     13.70 o 
   3  12   0        4.00        7.70      3.74 o 
   4  12   0       28.60       27.40      5.66 o 
   5  12   0        0.17       25.18     10.47 o 
   1  13   0     1789.67     1739.32     44.22 o 
   2  13   0       36.62       38.68      4.60 o 
   3  13   0       40.19       54.49      6.05 o 
   4  13   0      174.94      175.31     12.50 o 
   5  13   0       24.31       33.94     14.05 o 
   0  14   0      937.27      864.27     25.70 o 
   1  14   0      120.06      117.42      6.82 o 
   2  14   0       13.91       19.96      3.47 o 
   3  14   0       42.60       40.82      5.68 o 
   4  14   0      175.16      186.23     12.98 o 
   5  14   0      138.87       93.85     13.36 o 
   1  15   0       69.48       68.13      6.27 o 
   2  15   0      227.95      220.60     12.23 o 
   3  15   0      302.42      281.17     18.26 o 
   4  15   0       23.88       27.60      6.77 o 
   0  16   0      491.88      450.45     17.96 o 
   1  16   0      392.20      391.19     15.73 o 
   2  16   0      117.44      105.23      9.96 o 
   3  16   0       65.76       64.34      9.30 o 
   4  16   0       26.18       26.70     13.45 o 
   1  17   0      401.45      397.03     16.12 o 
   2  17   0      185.01      196.75     14.21 o 
   3  17   0      184.03      196.11     11.20 o 
   4  17   0       39.39       44.31     10.77 o 
   0  18   0       10.21       11.07      4.26 o 
   1  18   0      163.70      160.01     19.70 o 
   2  18   0      343.89      325.80     24.91 o 
   3  18   0        7.72        9.20      7.22 o 
   4  18   0       44.53       51.40     12.60 o 
   1  19   0      187.82      196.87     12.01 o 
   2  19   0       38.98       35.49      9.16 o 
   3  19   0      315.28      262.00     20.09 o 
   4  19   0       14.72        9.01     10.79 o 
   0  20   0     2195.00     2104.24     47.56 o 
   1  20   0      105.69       99.54      9.13 o 
   2  20   0       33.75       48.84     13.42 o 
   3  20   0       21.71       26.80     13.34 o 
   4  20   0       34.80       47.56     12.19 o 
   1  21   0       39.49       36.26      9.19 o 
   2  21   0       30.88       23.49     10.29 o 
   3  21   0      115.47      116.27     15.01 o 
   1  22   0        8.88        6.53      5.96 o 
   2  22   0       27.72       21.44     10.29 o 
   3  22   0       45.54       44.58     15.83 o 
   1  23   0      437.43      457.48     27.82 o 
   2  23   0       18.63        6.32     10.36 o 
   3  23   0        6.49       25.98     12.71 o 
   1  24   0       15.02       14.62      7.31 o 
   2  24   0       48.87       48.84     14.20 o 
   3  24   0        4.85       -1.63     10.29 o 
   2  25   0       51.47       73.47     15.83 o 
   2  26   0       75.69       86.10     17.60 o 
  -1 -28   1       22.44       35.13     11.92 o 
   0 -28   1       31.77       23.27     17.43 o 
   1 -28   1       38.35       46.70     10.67 o 
  -1 -27   1       10.61       40.35     13.69 o 
   0 -27   1      210.17      236.57     24.04 o 
   1 -27   1       35.61       53.95     10.95 o 
  -2 -26   1       14.00       16.47     10.37 o 
  -1 -26   1       60.65       60.80     18.17 o 
   0 -26   1       91.35      135.95     20.27 o 
   1 -26   1       67.50       73.49     10.87 o 
   2 -26   1       56.93       87.11     16.79 o 
  -2 -25   1       14.27       14.31      9.55 o 
  -1 -25   1       50.95       47.65     20.58 o 
   0 -25   1       82.94      102.44     16.90 o 
   1 -25   1       29.77       23.02      8.25 o 
   2 -25   1      127.23      169.84     22.11 o 
  -3 -24   1        2.68       22.29     13.70 o 
  -2 -24   1       61.08       56.08     13.01 o 
  -1 -24   1        4.15        8.96      7.26 o 
   0 -24   1       53.64       60.15     13.08 o 
   1 -24   1       87.78      104.80     13.46 o 
   2 -24   1       39.08       25.97     10.74 o 
   3 -24   1       13.00        8.15     10.16 o 
  -3 -23   1       34.17       73.18     21.08 o 
  -2 -23   1       60.06       76.63     10.72 o 
  -1 -23   1       83.59       90.62      9.57 o 
   0 -23   1       56.66       65.92     13.12 o 
   1 -23   1       30.03       38.68      9.26 o 
   2 -23   1       18.89       22.75      6.70 o 
   3 -23   1       30.51       49.50     24.81 o 
  -3 -22   1       50.72       64.17     21.37 o 
  -2 -22   1       76.93       72.90      9.96 o 
  -1 -22   1       85.61       92.00      8.40 o 
   0 -22   1      680.10      670.98     35.05 o 
   1 -22   1      197.24      201.73     19.97 o 
   2 -22   1       19.07       18.83      7.05 o 
   3 -22   1       17.28       18.79     18.21 o 
  -3 -21   1       53.48       53.24     18.38 o 
  -2 -21   1       59.81       59.62      9.42 o 
  -1 -21   1       41.74       37.32      5.86 o 
   0 -21   1       76.79       94.39     13.58 o 
   1 -21   1      369.21      373.93     25.55 o 
   2 -21   1       50.73       45.92      8.80 o 
   3 -21   1       46.76       34.98     18.38 o 
  -4 -20   1       12.06       13.56     16.11 o 
  -3 -20   1       74.90       61.04     17.53 o 
  -2 -20   1      100.25       75.80     17.71 o 
  -1 -20   1        8.47       15.68      4.89 o 
   0 -20   1       74.57      109.74     14.86 o 
   1 -20   1      147.95      144.14     10.16 o 
   2 -20   1       57.64       53.07      7.39 o 
   3 -20   1       82.17       79.66     15.44 o 
   4 -20   1        6.76       19.80     17.25 o 
  -4 -19   1       15.10        7.67     14.41 o 
  -3 -19   1       21.58       56.50     17.67 o 
  -2 -19   1      227.62      222.22     17.57 o 
  -1 -19   1      575.14      558.02     16.94 o 
   0 -19   1     1968.96     2073.25     47.18 o 
   1 -19   1      109.32      106.65      8.72 o 
   2 -19   1       85.95       93.20      8.85 o 
   3 -19   1       51.90       65.23     10.05 o 
   4 -19   1       20.67       46.49     19.45 o 
  -4 -18   1       18.44       18.88     16.11 o 
  -3 -18   1       89.06      114.56     23.21 o 
  -2 -18   1      249.30      253.53     15.30 o 
  -1 -18   1      816.71      810.15     23.29 o 
   0 -18   1      952.17     1036.31     29.12 o 
   1 -18   1       25.15       18.78      5.98 o 
   2 -18   1       36.00       48.12      8.84 o 
   3 -18   1       70.47       77.87     12.63 o 
   4 -18   1        0.85       -6.53     11.57 o 
  -4 -17   1       30.27       35.92     16.25 o 
  -3 -17   1        7.24       18.25      8.30 o 
  -2 -17   1      190.17      209.74     13.84 o 
  -1 -17   1      179.79      172.37      8.54 o 
   0 -17   1      420.84      458.21     17.33 o 
   1 -17   1       92.47      102.19      7.37 o 
   2 -17   1      205.57      201.24     11.89 o 
   3 -17   1        3.39        9.63      6.61 o 
   4 -17   1       19.14       19.59     12.00 o 
  -4 -16   1       32.35       23.35     14.91 o 
  -3 -16   1       69.32       66.24     19.80 o 
  -2 -16   1       13.18       11.19      7.54 o 
  -1 -16   1      503.47      516.32     15.08 o 
   0 -16   1       32.24       34.84      6.06 o 
   1 -16   1      112.30      125.46      7.94 o 
   2 -16   1       23.56       27.26      5.28 o 
   3 -16   1       31.21       26.82      8.02 o 
   4 -16   1        2.55        6.53     13.42 o 
  -4 -15   1       12.41       16.51      8.32 o 
  -3 -15   1        6.47        1.35      6.56 o 
  -2 -15   1      104.57      107.32      9.88 o 
  -1 -15   1      321.87      347.66     13.20 o 
   0 -15   1      399.69      372.80     20.04 o 
   1 -15   1      365.82      341.90     17.95 o 
   2 -15   1      320.23      330.88     14.19 o 
   3 -15   1       57.08       72.36     10.88 o 
   4 -15   1       14.93       28.94      8.39 o 
  -5 -14   1        5.33       49.26     20.94 o 
  -4 -14   1       90.57       82.54     16.98 o 
  -3 -14   1       47.19       51.53      8.38 o 
  -2 -14   1      398.97      436.42     18.47 o 
  -1 -14   1       75.70       87.16      6.99 o 
   0 -14   1       17.02       18.49      3.36 o 
   1 -14   1      854.70      852.23     23.49 o 
   2 -14   1       68.27       69.25      9.28 o 
   3 -14   1      554.18      551.58     43.19 o 
   4 -14   1       20.36       31.24      8.98 o 
   5 -14   1        5.89       38.68     19.31 o 
  -5 -13   1       16.68        6.10     12.63 o 
  -4 -13   1       10.85       12.22      8.82 o 
  -3 -13   1       49.69       48.40     10.47 o 
  -2 -13   1       20.83       17.40      5.69 o 
  -1 -13   1       87.34       98.43     10.93 o 
   0 -13   1      332.56      352.04     18.82 o 
   1 -13   1     1197.86     1240.02     34.91 o 
   2 -13   1      160.14      180.24     12.37 o 
   3 -13   1       40.46       30.55     16.93 o 
   4 -13   1      219.39      249.52     33.50 o 
   5 -13   1       36.61       32.94     16.89 o 
  -5 -12   1       66.55       80.14     22.50 o 
  -4 -12   1        5.22       14.25      4.91 o 
  -3 -12   1       72.31       65.83      5.92 o 
  -2 -12   1      337.22      317.56     18.70 o 
  -1 -12   1      408.10      393.41     17.49 o 
   0 -12   1       54.89       56.43      7.71 o 
   1 -12   1      987.87     1030.72     22.38 o 
   2 -12   1      882.95      958.53     25.56 o 
   3 -12   1      143.24      166.73     15.93 o 
   4 -12   1       69.33       92.63     20.87 o 
   5 -12   1        7.15       11.57     13.20 o 
  -5 -11   1        0.91        8.38     11.64 o 
  -4 -11   1      460.26      439.02     17.42 o 
  -3 -11   1       10.34        7.85      3.51 o 
  -2 -11   1     1164.05     1186.92     50.29 o 
  -1 -11   1       40.33       38.80      5.44 o 
   0 -11   1     1293.21     1388.31     25.28 o 
   1 -11   1      991.55     1118.10     21.69 o 
   2 -11   1      128.79      125.71      9.20 o 
   3 -11   1       88.31       76.34      9.63 o 
   4 -11   1       72.16       52.02      7.97 o 
   5 -11   1       14.91       20.73     13.27 o 
  -5 -10   1        3.91       34.50     17.53 o 
  -4 -10   1       57.59       57.34     11.13 o 
  -3 -10   1        4.62        4.66      4.31 o 
  -2 -10   1     2553.28     2659.04     35.91 o 
  -1 -10   1      956.85      968.94     22.22 o 
   0 -10   1      536.53      537.30     12.79 o 
   1 -10   1      343.29      352.42     10.26 o 
   2 -10   1     1037.59     1068.50     31.21 o 
   3 -10   1       93.88       84.94      6.26 o 
   4 -10   1      334.77      327.72     22.13 o 
   5 -10   1       29.87       27.92     15.44 o 
  -5  -9   1      147.13      142.32     26.41 o 
  -4  -9   1        1.68        7.22      9.33 o 
  -3  -9   1       33.01       29.69      9.97 o 
  -2  -9   1      557.18      549.40     13.95 o 
  -1  -9   1      323.93      331.18     12.21 o 
   0  -9   1     4828.81     4803.39     64.90 o 
   1  -9   1     2212.68     2241.86     30.97 o 
   2  -9   1     3832.63     3919.23     46.31 o 
   3  -9   1      100.71      103.95      8.81 o 
   4  -9   1      195.01      183.71     17.11 o 
   5  -9   1        0.91       15.90     10.93 o 
  -5  -8   1       78.65       90.29     19.80 o 
  -4  -8   1      249.74      250.21     30.10 o 
  -3  -8   1      154.96      142.47     14.37 o 
  -2  -8   1      826.38      890.98     20.57 o 
  -1  -8   1     1579.78     1608.82     28.31 o 
   0  -8   1      641.36      661.71     14.94 o 
   1  -8   1     1786.39     1783.74     35.24 o 
   2  -8   1       92.44      101.08      6.18 o 
   3  -8   1      898.13      863.48     39.42 o 
   4  -8   1      900.90      916.01     30.09 o 
   5  -8   1      226.88      194.29     28.07 o 
  -5  -7   1       68.67       64.45     17.25 o 
  -4  -7   1      160.80      145.30     23.14 o 
  -3  -7   1      245.15      252.30     18.27 o 
  -2  -7   1      282.11      325.67     13.49 o 
  -1  -7   1      595.62      621.92     28.38 o 
   0  -7   1     1757.06     1736.15     27.68 o 
   1  -7   1      410.50      397.51      9.91 o 
   2  -7   1      543.85      560.51     15.77 o 
   3  -7   1       11.34       10.08      3.72 o 
   4  -7   1      106.05      121.93     11.54 o 
   5  -7   1       26.31       23.64      9.16 o 
  -5  -6   1       47.19       68.50     18.38 o 
  -4  -6   1       37.77       47.70     15.90 o 
  -3  -6   1      867.60      851.25     21.56 o 
  -2  -6   1      320.98      325.85     13.32 o 
  -1  -6   1     1467.22     1398.40     22.67 o 
   0  -6   1      559.62      574.59     12.82 o 
   1  -6   1      185.73      191.89      8.08 o 
   2  -6   1      944.11      978.40     20.30 o 
   3  -6   1        6.65       10.69      3.66 o 
   4  -6   1       11.60       -0.44      5.63 o 
   5  -6   1       23.79       27.99      9.68 o 
  -5  -5   1      333.55      299.68     31.44 o 
  -4  -5   1       62.12       74.38      9.64 o 
  -3  -5   1       10.16       12.57      4.56 o 
  -2  -5   1      229.24      211.82     10.49 o 
  -1  -5   1       14.28       17.00      3.63 o 
   0  -5   1     8020.86     8115.95    213.05 o 
   1  -5   1     1377.86     1299.48     15.84 o 
   2  -5   1     1266.95     1247.37     22.45 o 
   3  -5   1      663.01      643.16     21.88 o 
   4  -5   1      262.92      243.80     17.80 o 
   5  -5   1        3.72       -4.85      7.24 o 
  -5  -4   1       11.40       14.93     18.35 o 
  -4  -4   1      108.72       92.97     12.19 o 
  -3  -4   1       79.64       69.71      7.17 o 
  -2  -4   1      169.90      163.24      7.86 o 
  -1  -4   1     3375.25     3482.06     82.30 o 
   0  -4   1     3285.71     3159.88     65.23 o 
   1  -4   1      535.71      523.92      9.94 o 
   2  -4   1      705.06      698.84     14.81 o 
   3  -4   1      145.71      162.31     11.31 o 
   4  -4   1      111.97      104.08     10.24 o 
   5  -4   1      144.66      168.49     21.90 o 
  -5  -3   1       22.47       12.38     18.81 o 
  -4  -3   1      107.72       69.86     11.32 o 
  -3  -3   1      329.12      315.78     13.41 o 
  -2  -3   1      745.38      705.74     16.15 o 
  -1  -3   1     1726.20     1781.02     35.63 o 
   1  -3   1      548.53      545.53      9.62 o 
   2  -3   1     1797.49     1778.08     27.34 o 
   3  -3   1      105.02      125.93     13.70 o 
   4  -3   1      103.58      115.84     17.43 o 
   5  -3   1       48.52       50.30     10.70 o 
  -5  -2   1       79.86       91.22     13.35 o 
  -4  -2   1       37.91       33.34      8.76 o 
  -3  -2   1      468.33      480.72     15.87 o 
  -2  -2   1      605.82      601.26     28.72 o 
  -1  -2   1      383.43      354.13     12.75 o 
   1  -2   1     1156.37     1069.37     22.38 o 
   2  -2   1     1354.75     1522.32     24.52 o 
   3  -2   1      115.53      106.17      9.15 o 
   4  -2   1      152.46      158.83     12.11 o 
   5  -2   1       86.76       74.98     11.58 o 
  -5  -1   1      123.57      117.98     18.03 o 
  -4  -1   1       99.74      104.18     12.64 o 
  -3  -1   1      275.09      279.12     19.26 o 
  -2  -1   1      239.27      270.48     13.83 o 
  -1  -1   1      482.29      497.94     14.77 o 
   1  -1   1     1850.06     1762.46     30.04 o 
   2  -1   1     3676.86     3768.34     44.14 o 
   3  -1   1      347.55      330.93     32.50 o 
   4  -1   1      121.82      118.35     10.27 o 
   5  -1   1       26.64       38.62      9.64 o 
  -5   0   1        0.22        9.11     21.76 o 
  -4   0   1       10.71        6.92      6.75 o 
  -3   0   1      647.24      611.25     17.83 o 
  -2   0   1      192.11      192.24     11.59 o 
  -1   0   1      275.24      250.52     10.01 o 
   1   0   1     2893.65     2712.20     40.46 o 
   2   0   1     6368.66     6439.93     72.58 o 
   3   0   1      585.34      603.23     18.80 o 
   4   0   1      952.68      924.38     48.40 o 
   5   0   1       21.01       24.70      8.83 o 
  -5   1   1      124.06      128.41     15.38 o 
  -4   1   1       99.51      113.69     12.92 o 
  -3   1   1      272.99      276.63     21.48 o 
  -2   1   1      243.55      259.20     17.85 o 
  -1   1   1      491.17      477.26     13.75 o 
   1   1   1     1849.26     1707.74     42.02 o 
   2   1   1     3663.99     3698.09     47.40 o 
   3   1   1      343.84      356.25     14.27 o 
   4   1   1      119.22      121.03     10.42 o 
   5   1   1       27.36       44.86     10.19 o 
  -5   2   1       79.68       86.63     13.52 o 
  -4   2   1       36.35       36.39      7.06 o 
  -3   2   1      478.19      478.86     21.55 o 
  -2   2   1      608.82      596.59     20.73 o 
  -1   2   1      365.91      332.51     11.37 o 
   1   2   1     1156.52     1029.73     29.46 o 
   2   2   1     1351.92     1472.77     25.19 o 
   3   2   1      110.24      110.79      9.39 o 
   4   2   1      152.60      151.44     10.00 o 
   5   2   1       84.04      107.60     13.14 o 
  -5   3   1       23.44       23.98      8.46 o 
  -4   3   1      104.32       88.51     13.78 o 
  -3   3   1      325.86      321.08     14.51 o 
  -2   3   1      729.99      696.05     21.60 o 
  -1   3   1     1741.67     1741.57     30.54 o 
   1   3   1      551.34      548.14     10.15 o 
   2   3   1     1843.91     1833.84     34.44 o 
   3   3   1       98.73      122.59      8.40 o 
   4   3   1      105.84      116.00     12.17 o 
   5   3   1       47.67       46.40     10.22 o 
  -5   4   1       11.05       24.77      9.86 o 
  -4   4   1      108.06       89.56      9.67 o 
  -3   4   1       80.25       90.12      8.47 o 
  -2   4   1      178.94      183.94     11.16 o 
  -1   4   1     3364.44     3445.22     50.15 o 
   0   4   1     3294.15     3349.83     66.01 o 
   1   4   1      552.85      535.27     10.57 o 
   2   4   1      706.49      699.86     16.23 o 
   3   4   1      148.55      161.84     19.22 o 
   4   4   1      110.65       99.71      8.32 o 
   5   4   1      148.73      149.27     14.95 o 
  -5   5   1      333.47      326.93     23.36 o 
  -4   5   1       62.38       70.91      9.72 o 
  -3   5   1        9.71       10.07      4.70 o 
  -2   5   1      227.46      215.92     13.06 o 
  -1   5   1       15.34       23.32      4.90 o 
   0   5   1     8010.02     7686.24    102.39 o 
   1   5   1     1349.32     1256.01     18.79 o 
   2   5   1     1242.82     1246.30     23.21 o 
   3   5   1      668.28      664.26     25.82 o 
   4   5   1      262.14      247.66     13.80 o 
   5   5   1        3.73        4.81      7.77 o 
  -5   6   1       46.58       46.53     10.28 o 
  -4   6   1       37.43       43.02      7.86 o 
  -3   6   1      881.53      886.18     39.29 o 
  -2   6   1      312.65      309.48     14.51 o 
  -1   6   1     1475.02     1398.63     29.57 o 
   0   6   1      560.42      581.11     14.78 o 
   1   6   1      182.53      172.94      6.33 o 
   2   6   1      946.10      984.44     17.84 o 
   3   6   1        5.03       10.18      4.37 o 
   4   6   1       12.75       14.10      9.79 o 
   5   6   1       24.49       32.35      8.95 o 
  -5   7   1       68.41       73.58     12.92 o 
  -4   7   1      163.41      179.98     13.13 o 
  -3   7   1      243.37      233.00     11.25 o 
  -2   7   1      286.43      306.23     14.30 o 
  -1   7   1      594.71      626.76     19.21 o 
   0   7   1     1764.60     1611.20     86.81 o 
   1   7   1      399.86      388.14     14.32 o 
   2   7   1      543.66      555.51     13.29 o 
   3   7   1       10.86       14.04      3.73 o 
   4   7   1      105.73      131.29     10.47 o 
   5   7   1       26.23       29.93      8.44 o 
  -5   8   1       77.46       96.81     14.34 o 
  -4   8   1      254.84      243.09     14.98 o 
  -3   8   1      150.95      161.33     10.88 o 
  -2   8   1      813.84      884.36     25.00 o 
  -1   8   1     1579.07     1574.01     25.45 o 
   0   8   1      644.89      628.89     17.67 o 
   1   8   1     1816.12     1773.00     22.28 o 
   2   8   1       91.50      100.59      6.56 o 
   3   8   1      902.21      865.53     20.66 o 
   4   8   1      897.74      912.00     25.00 o 
   5   8   1      229.38      213.49     17.33 o 
  -5   9   1      146.41      148.24     18.99 o 
  -4   9   1        2.00        0.34      5.89 o 
  -3   9   1       33.04       17.98      7.55 o 
  -2   9   1      568.39      564.87     24.95 o 
  -1   9   1      325.67      317.53     10.58 o 
   0   9   1     4829.85     4736.14     67.89 o 
   1   9   1     2176.59     2238.61     34.99 o 
   2   9   1     3863.02     3908.85     50.75 o 
   3   9   1      102.65      115.86      7.93 o 
   4   9   1      192.62      192.43     10.79 o 
   5   9   1        0.91        6.27     12.17 o 
  -5  10   1        3.66       19.37     10.48 o 
  -4  10   1       56.79       63.97      8.99 o 
  -3  10   1        4.62        5.41      3.77 o 
  -2  10   1     2550.19     2631.67     49.00 o 
  -1  10   1      950.67      960.98     19.73 o 
   0  10   1      537.58      544.69     16.80 o 
   1  10   1      356.18      361.27     13.04 o 
   2  10   1     1031.63     1033.39     21.67 o 
   3  10   1       94.51       82.41      7.81 o 
   4  10   1      335.60      335.57     19.81 o 
   5  10   1       28.85       39.80      9.23 o 
  -5  11   1        1.09        8.93      7.92 o 
  -4  11   1      461.36      436.46     24.81 o 
  -3  11   1       10.63        9.57      3.99 o 
  -2  11   1     1162.63     1190.63     25.83 o 
  -1  11   1       40.19       43.59      5.70 o 
   0  11   1     1290.89     1385.50     39.68 o 
   1  11   1     1008.88     1094.46     39.89 o 
   2  11   1      117.24      112.18      8.05 o 
   3  11   1       86.31       90.57      7.17 o 
   4  11   1       70.66       62.22      7.37 o 
   5  11   1       15.21       34.42     11.82 o 
  -5  12   1       67.45       93.60     15.12 o 
  -4  12   1        5.36       19.96      6.77 o 
  -3  12   1       74.66       81.03      8.29 o 
  -2  12   1      337.64      319.90     12.85 o 
  -1  12   1      405.91      402.95     12.99 o 
   0  12   1       56.12       59.11      6.50 o 
   1  12   1      980.75      988.91     38.26 o 
   2  12   1      888.68      899.79     20.26 o 
   3  12   1      140.96      138.14      8.58 o 
   4  12   1       69.71       75.39      8.96 o 
   5  12   1        6.57       17.04     15.05 o 
  -5  13   1       16.27       31.44     11.12 o 
  -4  13   1       10.31       17.70      6.38 o 
  -3  13   1       50.05       57.34      6.57 o 
  -2  13   1       20.67       20.17      4.33 o 
  -1  13   1       88.58       81.86     10.00 o 
   0  13   1      324.55      305.01     15.76 o 
   1  13   1     1202.60     1214.85     43.72 o 
   2  13   1      154.49      173.75     13.25 o 
   3  13   1       42.18       43.98      5.56 o 
   4  13   1      217.29      219.38     12.06 o 
   5  13   1       37.17       36.56     19.59 o 
  -5  14   1        5.27       20.08      8.69 o 
  -4  14   1       87.95       73.75      9.65 o 
  -3  14   1       44.16       53.87      6.60 o 
  -2  14   1      403.69      426.50     13.19 o 
  -1  14   1       76.49       68.14      8.38 o 
   0  14   1       18.65       22.71      5.47 o 
   1  14   1      852.91      784.77     34.99 o 
   2  14   1       68.20       49.33     11.76 o 
   3  14   1      556.99      539.47     16.55 o 
   4  14   1       20.83       18.79      6.63 o 
   5  14   1        5.93       45.00     19.66 o 
  -4  15   1       12.56        4.46      5.59 o 
  -3  15   1        6.10       12.17      5.25 o 
  -2  15   1      101.64       98.70      6.48 o 
  -1  15   1      320.23      330.37     11.66 o 
   0  15   1      392.23      394.37     18.53 o 
   1  15   1      377.93      314.02     22.00 o 
   2  15   1      311.79      326.01     15.89 o 
   3  15   1       55.51       51.95      5.79 o 
   4  15   1       15.68       43.20     14.69 o 
  -4  16   1       33.48       33.51      9.73 o 
  -3  16   1       66.53       61.75      7.33 o 
  -2  16   1       11.53        9.91      3.08 o 
  -1  16   1      504.41      442.67     21.87 o 
   0  16   1       30.79       28.46      6.32 o 
   1  16   1      109.51      104.27     13.27 o 
   2  16   1       24.35       15.26      5.60 o 
   3  16   1       32.72       42.00      5.54 o 
   4  16   1        2.20       -0.32      6.61 o 
  -4  17   1       30.89       35.75      9.95 o 
  -3  17   1        6.95       20.29      5.35 o 
  -2  17   1      190.74      190.99      8.08 o 
  -1  17   1      182.78      161.28      8.79 o 
   0  17   1      423.57      409.70     19.66 o 
   1  17   1       88.45       77.58     11.78 o 
   2  17   1      211.64      199.81     23.07 o 
   3  17   1        3.15        6.76      4.53 o 
   4  17   1       19.46       13.43      7.80 o 
  -4  18   1       18.46       24.49     10.29 o 
  -3  18   1       87.73       80.85      7.60 o 
  -2  18   1      251.40      245.88     17.68 o 
  -1  18   1      821.75      783.28     21.72 o 
   0  18   1      955.89      916.23     31.44 o 
   1  18   1       25.58       17.67      7.10 o 
   2  18   1       35.48       40.18     12.49 o 
   3  18   1       71.71       56.53     10.47 o 
   4  18   1        0.90        8.07     10.65 o 
  -4  19   1       15.19       44.63     12.28 o 
  -3  19   1       22.09       23.99      4.69 o 
  -2  19   1      225.91      212.83     17.10 o 
  -1  19   1      573.20      550.43     20.55 o 
   0  19   1     1963.21     1934.74     50.47 o 
   2  19   1       81.01       80.85     15.90 o 
   3  19   1       52.67       48.91     16.04 o 
   4  19   1       21.16       18.47      8.24 o 
  -4  20   1       12.81       11.18      7.99 o 
  -3  20   1       75.54       86.05     13.71 o 
  -2  20   1       98.76       94.19     12.07 o 
  -1  20   1        9.20       11.65      5.47 o 
   0  20   1       74.30       86.38      9.23 o 
   2  20   1       57.37       74.89     15.62 o 
   3  20   1       81.15       93.77     19.80 o 
   4  20   1        6.20       61.68     21.22 o 
  -3  21   1       53.22       54.53     11.50 o 
  -2  21   1       58.40       49.37     10.86 o 
  -1  21   1       43.98       58.65      8.27 o 
   0  21   1       83.35       72.12      8.66 o 
   2  21   1       50.68       30.24     11.50 o 
   3  21   1       45.81       24.56     14.05 o 
  -3  22   1       51.37       46.42     10.66 o 
  -2  22   1       77.16       74.84     12.23 o 
  -1  22   1       85.97       84.33     13.42 o 
   0  22   1      674.87      657.36     25.34 o 
   2  22   1       19.11       12.14     10.36 o 
   3  22   1       17.18       20.51     13.91 o 
  -3  23   1       33.66       39.03     17.28 o 
  -2  23   1       60.48       38.19     12.00 o 
  -1  23   1       81.93       93.27     13.98 o 
   0  23   1       59.14       69.06      8.02 o 
   2  23   1       19.72       12.99      9.94 o 
   3  23   1       31.23       40.67     16.11 o 
  -3  24   1        2.76        4.08      8.08 o 
  -2  24   1       59.27       53.52     13.34 o 
  -1  24   1        4.04        4.97      7.95 o 
   0  24   1       54.29       52.03      6.89 o 
   1  24   1       85.54       90.71     12.63 o 
   2  24   1       38.57       60.12     14.91 o 
   3  24   1       12.60       12.42     12.21 o 
  -2  25   1       15.07        3.05      9.09 o 
   2  25   1      129.29      165.67     22.36 o 
   2  26   1       57.16       67.50     15.05 o 
  -1 -28   2       25.75       67.52     15.94 o 
   0 -28   2       20.65       38.22     11.15 o 
   1 -28   2       30.70       62.68     11.30 o 
  -1 -27   2       37.22       40.46     11.34 o 
   0 -27   2        9.97       11.72     10.72 o 
   1 -27   2       56.81       81.09     12.88 o 
  -2 -26   2       48.00       45.61     12.43 o 
  -1 -26   2       22.95       32.15     11.27 o 
   0 -26   2       21.45        7.87      9.65 o 
   1 -26   2      106.62      125.36     14.69 o 
   2 -26   2       10.78        7.47      8.98 o 
  -2 -25   2       22.21       33.23     10.65 o 
  -1 -25   2        0.30       -1.94      8.19 o 
   0 -25   2       69.98       82.73     16.89 o 
   1 -25   2        2.86        1.85     12.32 o 
   2 -25   2       12.64        6.64     20.34 o 
  -3 -24   2       44.48       94.26     24.28 o 
  -2 -24   2       19.07       35.03     11.08 o 
  -1 -24   2      249.77      251.50     23.00 o 
   0 -24   2      235.21      246.76     22.92 o 
   1 -24   2       21.36       25.89     21.26 o 
   2 -24   2      146.94      150.69     40.25 o 
   3 -24   2       28.96       57.02     14.34 o 
  -3 -23   2       18.61       30.95     14.62 o 
  -2 -23   2       75.23       70.90      9.98 o 
  -1 -23   2      569.20      527.45     39.20 o 
   0 -23   2       60.62       48.54     11.35 o 
   1 -23   2       18.13       22.14      8.87 o 
   2 -23   2      127.76      130.71     16.99 o 
   3 -23   2       62.06       79.36     14.81 o 
  -3 -22   2       17.89       49.47     19.31 o 
  -2 -22   2       15.46        6.08      7.00 o 
  -1 -22   2      152.02      148.70     11.31 o 
   0 -22   2      111.79      119.28     18.60 o 
   1 -22   2      120.26      122.83     15.91 o 
   2 -22   2      281.15      270.21     29.70 o 
   3 -22   2        1.74        2.50      9.06 o 
  -3 -21   2       14.49       13.34     12.28 o 
  -2 -21   2       14.68       11.82      7.15 o 
  -1 -21   2      397.13      389.10     17.70 o 
   0 -21   2      123.00      122.04     15.47 o 
   1 -21   2      408.75      398.37     28.25 o 
   2 -21   2      165.77      154.44     13.50 o 
   3 -21   2        8.44       21.44      9.10 o 
  -4 -20   2       10.10       21.15     15.69 o 
  -3 -20   2       35.76       63.53     19.59 o 
  -2 -20   2      196.23      174.64     16.04 o 
  -1 -20   2       47.55       50.60      7.62 o 
   0 -20   2      811.48      870.66     37.84 o 
   1 -20   2       19.06       41.47      8.37 o 
   2 -20   2      105.27      107.09      9.73 o 
   3 -20   2       14.87       19.16      8.90 o 
   4 -20   2        4.48       20.04     11.32 o 
  -4 -19   2        8.64       20.30     14.98 o 
  -3 -19   2       44.68       59.91     20.02 o 
  -2 -19   2       39.72       60.74     13.49 o 
  -1 -19   2     1170.29     1164.07     35.02 o 
   0 -19   2       58.21       56.61     12.84 o 
   1 -19   2      168.60      171.69     13.28 o 
   2 -19   2        5.13        6.91      4.70 o 
   3 -19   2       55.43       70.18     10.14 o 
   4 -19   2       70.79       76.38     14.58 o 
  -4 -18   2       66.33      100.86     24.70 o 
  -3 -18   2       12.41       22.64     14.62 o 
  -2 -18   2       58.53       60.50     10.51 o 
  -1 -18   2      338.37      360.30     14.50 o 
   0 -18   2      273.92      305.90     14.95 o 
   1 -18   2      399.17      389.51     21.41 o 
   2 -18   2     1142.26     1143.02     28.63 o 
   3 -18   2       11.77       28.12      7.45 o 
   4 -18   2       39.61       24.98     10.72 o 
  -4 -17   2       49.38       45.50     17.32 o 
  -3 -17   2       56.77       70.06     18.24 o 
  -2 -17   2      110.54      110.17     10.64 o 
  -1 -17   2      792.28      805.31     33.29 o 
   0 -17   2      355.69      366.23     15.71 o 
   1 -17   2       30.46       26.95      5.41 o 
   2 -17   2       15.32       28.02      5.94 o 
   3 -17   2       15.62       23.14      7.01 o 
   4 -17   2      188.34      238.64     32.94 o 
  -4 -16   2      132.90      125.78     24.42 o 
  -3 -16   2      112.33      124.43     23.35 o 
  -2 -16   2      264.96      263.77     16.80 o 
  -1 -16   2      459.06      426.35     16.86 o 
   0 -16   2      251.13      223.32      9.34 o 
   1 -16   2       98.95       84.98      6.83 o 
   2 -16   2       92.96       97.77      7.57 o 
   3 -16   2      185.87      187.16     13.37 o 
   4 -16   2       38.02       47.27     14.69 o 
  -4 -15   2       28.27       44.86     15.69 o 
  -3 -15   2      125.51      129.46     14.89 o 
  -2 -15   2       26.43       18.63      5.89 o 
  -1 -15   2       17.40       14.61      4.62 o 
   0 -15   2      631.83      589.07     23.16 o 
   1 -15   2      220.73      211.73     12.65 o 
   2 -15   2       96.98       97.68      8.87 o 
   3 -15   2      172.48      184.69     25.84 o 
   4 -15   2      179.41      149.84     24.49 o 
  -5 -14   2       38.18       40.53     17.96 o 
  -4 -14   2       41.15       47.54     12.21 o 
  -3 -14   2       83.53      117.19     11.53 o 
  -2 -14   2      232.62      238.67     13.90 o 
  -1 -14   2        2.94        2.45      4.21 o 
   0 -14   2      762.23      699.77     16.95 o 
   1 -14   2      218.94      219.32     10.84 o 
   2 -14   2      241.32      253.51     12.57 o 
   3 -14   2       23.51       23.18     17.99 o 
   4 -14   2      155.33      150.48     26.05 o 
  -5 -13   2       24.48       29.39     17.04 o 
  -4 -13   2       56.16       67.71      9.61 o 
  -3 -13   2      227.59      227.87     16.24 o 
  -2 -13   2      305.40      329.14     16.04 o 
  -1 -13   2      106.18      105.74      8.11 o 
   0 -13   2      110.12      103.07      6.31 o 
   1 -13   2     1158.36     1211.90     22.01 o 
   2 -13   2      139.70      135.12      7.90 o 
   3 -13   2       73.38       71.83      6.82 o 
   4 -13   2       73.45       79.34     11.37 o 
   5 -13   2       21.20       38.33     16.47 o 
  -5 -12   2        5.42       24.77     17.11 o 
  -4 -12   2       76.08       86.79      9.07 o 
  -3 -12   2      404.36      391.52     14.39 o 
  -2 -12   2      299.48      308.17     15.05 o 
  -1 -12   2      537.92      559.98     21.25 o 
   0 -12   2       94.60      106.93     11.50 o 
   1 -12   2      230.75      233.54     10.19 o 
   2 -12   2      194.40      182.62      7.33 o 
   3 -12   2      183.65      188.89      9.91 o 
   4 -12   2      130.40      139.05     10.60 o 
   5 -12   2        9.37       28.67     10.97 o 
  -5 -11   2        5.71       27.19     15.26 o 
  -4 -11   2      113.34      130.41     10.83 o 
  -3 -11   2       73.22       59.34      6.26 o 
  -2 -11   2       36.11       45.07      7.75 o 
  -1 -11   2     1334.02     1364.72     46.17 o 
   0 -11   2      179.12      204.16      9.39 o 
   1 -11   2       95.27      109.39      6.86 o 
   2 -11   2      731.31      738.11     16.27 o 
   3 -11   2      165.82      161.64      9.23 o 
   4 -11   2      662.61      622.08     29.99 o 
   5 -11   2       29.73       30.92     10.85 o 
  -5 -10   2      111.66      101.57     24.13 o 
  -4 -10   2      100.75      108.06     14.60 o 
  -3 -10   2       37.68       46.24      5.55 o 
  -2 -10   2      653.38      665.41     19.02 o 
  -1 -10   2      193.40      188.01     11.68 o 
   0 -10   2      579.22      591.70     16.12 o 
   1 -10   2      937.42      907.52     13.03 o 
   2 -10   2      130.28      112.42      5.98 o 
   3 -10   2       10.86       15.26      8.66 o 
   4 -10   2       73.41       73.53     14.24 o 
   5 -10   2       32.88       30.22     10.78 o 
  -5  -9   2       59.72       70.91     20.66 o 
  -4  -9   2       27.00       27.79      9.45 o 
  -3  -9   2      219.20      222.97     13.91 o 
  -2  -9   2       29.03       28.83      4.94 o 
  -1  -9   2      566.65      507.61     19.08 o 
   0  -9   2       29.93       37.91      5.43 o 
   1  -9   2      948.02      938.77     13.35 o 
   2  -9   2      360.37      374.48     10.33 o 
   3  -9   2       45.53       46.34      5.45 o 
   4  -9   2      536.13      521.92     22.40 o 
   5  -9   2       14.28       30.78     10.34 o 
  -5  -8   2       35.17       24.56     13.70 o 
  -4  -8   2       99.18       97.84     13.27 o 
  -3  -8   2      366.62      388.74     17.82 o 
  -2  -8   2      205.19      251.77     10.10 o 
  -1  -8   2      362.85      367.01     12.26 o 
   0  -8   2      364.10      363.21     12.01 o 
   1  -8   2      909.29      966.41     13.42 o 
   2  -8   2       58.32       74.06      4.76 o 
   3  -8   2      103.55      118.10      7.52 o 
   4  -8   2      346.04      348.25     18.14 o 
   5  -8   2        8.94       28.64     11.24 o 
  -5  -7   2       71.82       73.18     19.87 o 
  -4  -7   2      116.88      113.50     21.93 o 
  -3  -7   2     1347.79     1412.51     43.51 o 
  -2  -7   2      150.69      168.06     10.36 o 
  -1  -7   2      838.47      899.46     19.17 o 
   0  -7   2      205.50      219.19     17.04 o 
   1  -7   2     4755.78     4784.54     39.33 o 
   2  -7   2        4.08        4.22      3.04 o 
   3  -7   2       15.23       21.38      4.62 o 
   4  -7   2      183.51      179.60     13.60 o 
   5  -7   2       16.88       19.23      8.28 o 
  -5  -6   2      112.19      109.95     22.43 o 
  -4  -6   2        2.11        9.01     13.27 o 
  -3  -6   2       37.77       36.67      9.03 o 
  -2  -6   2      111.71      123.47      8.88 o 
  -1  -6   2     2019.84     2018.83     34.94 o 
   0  -6   2      335.71      344.54     19.38 o 
   1  -6   2      674.23      721.69     10.07 o 
   2  -6   2      433.31      463.53     11.78 o 
   3  -6   2      238.44      236.12     13.40 o 
   4  -6   2      790.20      788.33     27.24 o 
   5  -6   2        3.94        8.55      8.16 o 
  -5  -5   2       80.96       80.63     19.02 o 
  -4  -5   2       13.23       45.85     13.98 o 
  -3  -5   2       93.82       92.85     11.63 o 
  -2  -5   2      901.73      940.33     23.51 o 
  -1  -5   2     1574.56     1585.55     26.05 o 
   1  -5   2     1096.74     1104.63     12.32 o 
   2  -5   2      743.60      785.25     17.98 o 
   3  -5   2      351.57      359.08     16.34 o 
   4  -5   2        7.60       14.06      7.31 o 
   5  -5   2       23.92       33.76      8.51 o 
  -5  -4   2       31.06       35.77     14.05 o 
  -4  -4   2      242.09      225.30     24.91 o 
  -3  -4   2       33.90       37.12      7.14 o 
  -2  -4   2      207.68      214.46     10.92 o 
  -1  -4   2      717.90      655.83     15.16 o 
   0  -4   2      541.45      541.94     18.53 o 
   1  -4   2      368.21      382.77      5.61 o 
   2  -4   2     1865.20     1756.72     37.10 o 
   3  -4   2      321.52      320.97     22.66 o 
   4  -4   2      335.75      290.02     19.06 o 
   5  -4   2       17.96       15.74      7.28 o 
  -5  -3   2       87.97      124.29     21.72 o 
  -4  -3   2       49.43       61.90     15.62 o 
  -3  -3   2      856.09      886.43     25.99 o 
  -2  -3   2       87.35       88.82     10.33 o 
  -1  -3   2    25813.45    27058.99    327.51 o 
   0  -3   2      431.72      408.50     13.91 o 
   1  -3   2     1078.49     1133.34     11.44 o 
   2  -3   2       64.56       70.23      5.57 o 
   3  -3   2       42.03       43.36     10.00 o 
   4  -3   2       45.47       45.58      8.49 o 
   5  -3   2       20.20       24.00      8.87 o 
  -5  -2   2       83.28       98.88     19.09 o 
  -4  -2   2      160.40      166.03     21.72 o 
  -3  -2   2      202.46      185.83     12.09 o 
  -2  -2   2      170.61      168.02      9.87 o 
  -1  -2   2     3711.93     3787.43     57.19 o 
   0  -2   2      418.79      379.04     11.64 o 
   1  -2   2     5544.93     5567.35     49.92 o 
   2  -2   2     5255.64     5444.72     57.24 o 
   3  -2   2      304.99      320.64     15.32 o 
   4  -2   2      193.24      185.87     12.18 o 
   5  -2   2       20.59       32.74      9.14 o 
  -5  -1   2      111.02      116.91     19.66 o 
  -4  -1   2      154.84      127.54     14.66 o 
  -3  -1   2      550.98      569.32     23.23 o 
  -2  -1   2       17.55       25.86      6.12 o 
  -1  -1   2    20674.61    21298.60    200.12 o 
   0  -1   2      340.90      297.20     12.35 o 
   1  -1   2     1377.31     1374.68     21.94 o 
   2  -1   2       62.76       61.50      6.16 o 
   3  -1   2       92.87       93.83      7.73 o 
   4  -1   2       16.64       24.73      7.65 o 
   5  -1   2       37.61       45.53      9.47 o 
  -5   0   2       70.01       64.31     17.82 o 
  -4   0   2        4.42       14.03      8.17 o 
  -3   0   2       11.96        2.07      4.89 o 
  -2   0   2       14.24       15.95      8.84 o 
  -1   0   2      597.61      655.80     26.26 o 
   0   0   2       62.98       57.35      6.74 o 
   1   0   2      165.00      173.89      6.04 o 
   2   0   2       87.06       83.96      7.95 o 
   3   0   2       45.01       39.57      5.39 o 
   4   0   2       92.46      125.29     14.88 o 
   5   0   2       22.03       33.79      9.09 o 
  -5   1   2      112.11      109.72     29.10 o 
  -4   1   2      151.23      140.79     17.96 o 
  -3   1   2      564.17      561.68     24.01 o 
  -2   1   2       15.77       23.62      5.63 o 
  -1   1   2    20670.97    21141.03    346.18 o 
   0   1   2      329.43      283.00     11.61 o 
   1   1   2     1331.48     1362.30     50.93 o 
   2   1   2       60.44       60.35      4.44 o 
   3   1   2       92.31       84.24      6.93 o 
   4   1   2       15.97       27.86      5.86 o 
   5   1   2       36.57       41.18      8.57 o 
  -5   2   2       84.43       65.66     11.97 o 
  -4   2   2      161.00      148.29     21.76 o 
  -3   2   2      204.20      180.03     13.90 o 
  -2   2   2      168.28      171.82     17.60 o 
  -1   2   2     3699.58     3810.99     81.06 o 
   0   2   2      422.34      394.67     11.51 o 
   1   2   2     5584.68     5540.56    127.38 o 
   2   2   2     5245.02     5313.36     60.38 o 
   3   2   2      303.62      316.39     12.47 o 
   4   2   2      197.18      196.55     15.24 o 
   5   2   2       19.87       42.26     12.10 o 
  -5   3   2       88.96      108.57     15.28 o 
  -4   3   2       49.87       44.03      7.85 o 
  -3   3   2      852.61      844.82     29.65 o 
  -2   3   2       91.69       90.57      9.12 o 
  -1   3   2    25818.14    26844.46    434.83 o 
   0   3   2      438.33      456.91     13.15 o 
   1   3   2     1062.43     1139.75     32.30 o 
   2   3   2       63.74       65.75      4.40 o 
   3   3   2       39.05       35.16      5.31 o 
   4   3   2       45.69       42.89      5.75 o 
   5   3   2       21.79       19.90      6.98 o 
  -5   4   2       30.68       22.82     12.85 o 
  -4   4   2      237.30      213.11     14.52 o 
  -3   4   2       33.70       33.47      9.44 o 
  -2   4   2      202.26      208.45     12.64 o 
  -1   4   2      714.41      624.85     27.11 o 
   0   4   2      549.48      536.59     15.48 o 
   1   4   2      377.78      390.82     16.96 o 
   2   4   2     1872.51     1755.25     25.51 o 
   3   4   2      321.73      300.20     11.73 o 
   4   4   2      339.14      328.59     13.33 o 
   5   4   2       17.87       15.02      6.76 o 
  -5   5   2       80.95       93.79     14.80 o 
  -4   5   2       12.59       23.13      7.05 o 
  -3   5   2       94.29       93.41     11.89 o 
  -2   5   2      889.41      893.79     26.35 o 
  -1   5   2     1584.08     1713.21     48.84 o 
   0   5   2      405.55      396.07     13.83 o 
   1   5   2     1084.05     1035.05     29.95 o 
   2   5   2      741.96      775.06     14.10 o 
   3   5   2      349.63      339.30     12.12 o 
   4   5   2        6.99        6.85      4.00 o 
   5   5   2       22.41       37.16      7.93 o 
  -5   6   2      111.32      115.40     15.14 o 
  -4   6   2        2.32        9.05      7.42 o 
  -3   6   2       40.04       44.69      6.19 o 
  -2   6   2      118.84      123.07     10.30 o 
  -1   6   2     2010.14     2089.27     57.49 o 
   0   6   2      335.36      366.76     20.37 o 
   2   6   2      429.23      458.87     11.00 o 
   3   6   2      234.60      225.59      8.42 o 
   4   6   2      783.79      783.03     23.20 o 
   5   6   2        4.39        8.18      5.89 o 
  -5   7   2       70.99       64.35     12.81 o 
  -4   7   2      115.97      121.49     11.05 o 
  -3   7   2     1329.03     1336.33     28.42 o 
  -2   7   2      154.63      170.89     16.54 o 
  -1   7   2      839.50      900.76     23.30 o 
   0   7   2      206.32      202.62     20.98 o 
   1   7   2     4745.79     4759.87    102.64 o 
   2   7   2        3.72        1.13      2.62 o 
   3   7   2       17.40       13.60      3.39 o 
   4   7   2      185.21      180.69     11.22 o 
   5   7   2       17.13       12.21     13.84 o 
  -5   8   2       34.89       36.31     11.41 o 
  -4   8   2       97.52       91.92     10.13 o 
  -3   8   2      369.04      366.17     14.70 o 
  -2   8   2      203.38      232.40     13.44 o 
  -1   8   2      368.93      389.18     12.42 o 
   0   8   2      357.18      334.23     25.38 o 
   1   8   2      904.90      968.47     37.41 o 
   2   8   2       55.66       61.60      5.15 o 
   3   8   2      104.30      104.75      6.25 o 
   4   8   2      346.82      367.83     15.94 o 
   5   8   2        8.36       -2.41     10.79 o 
  -5   9   2       59.35       64.48     12.44 o 
  -4   9   2       26.50       36.40      9.47 o 
  -3   9   2      224.92      214.43     11.55 o 
  -2   9   2       30.16       35.92      6.58 o 
  -1   9   2      542.43      523.92     14.75 o 
   0   9   2       29.83       31.97      5.23 o 
   1   9   2      943.01      940.01     37.19 o 
   2   9   2      359.06      357.61     15.58 o 
   3   9   2       48.99       42.36      4.44 o 
   4   9   2      536.41      529.50     16.77 o 
   5   9   2       15.35       -5.47     10.58 o 
  -5  10   2      111.31      117.37     16.09 o 
  -4  10   2      104.27       85.50     10.04 o 
  -3  10   2       37.61       45.08      6.34 o 
  -2  10   2      664.51      685.38     19.91 o 
  -1  10   2      192.08      199.66      9.44 o 
   0  10   2      588.74      546.17     71.16 o 
   1  10   2      937.10      893.94     37.12 o 
   2  10   2      130.06      108.83      6.84 o 
   3  10   2        9.63       13.12      4.13 o 
   4  10   2       72.58       81.39      7.38 o 
   5  10   2       33.00       25.84     19.16 o 
  -5  11   2        6.12       21.84      9.30 o 
  -4  11   2      112.69      106.24     10.35 o 
  -3  11   2       73.69       66.66      7.37 o 
  -2  11   2       36.78       46.13      6.07 o 
  -1  11   2     1351.19     1382.33     26.64 o 
   0  11   2      175.14      190.05     27.65 o 
   1  11   2       92.84       89.22     12.42 o 
   2  11   2      733.63      743.02     16.27 o 
   3  11   2      172.12      147.59      9.94 o 
   4  11   2      661.73      650.30     19.16 o 
   5  11   2       28.42       31.80     19.52 o 
  -5  12   2        5.73       13.13     20.98 o 
  -4  12   2       76.17       84.57      9.87 o 
  -3  12   2      402.92      389.79     21.18 o 
  -2  12   2      308.45      312.45     22.01 o 
  -1  12   2      536.80      539.77     16.12 o 
   0  12   2       91.51      109.84      8.77 o 
   1  12   2      237.27      230.12     19.02 o 
   2  12   2      203.26      207.76     21.65 o 
   3  12   2      182.28      198.32      9.95 o 
   4  12   2      129.20      128.41      8.89 o 
   5  12   2        9.42       38.19     19.31 o 
  -5  13   2       24.84       41.17     11.43 o 
  -4  13   2       57.54       47.08      8.52 o 
  -3  13   2      225.43      232.48     12.26 o 
  -2  13   2      302.52      336.32     25.88 o 
  -1  13   2      102.44       95.65      7.21 o 
   0  13   2      117.03      101.87      8.69 o 
   1  13   2     1147.04     1175.88     45.29 o 
   2  13   2      138.20      125.71     17.75 o 
   3  13   2       76.57       73.39      6.55 o 
   4  13   2       71.58       54.60      6.73 o 
   5  13   2       21.85       -1.56     11.85 o 
  -5  14   2       38.03       51.39     12.04 o 
  -4  14   2       41.42       44.20      7.62 o 
  -3  14   2       83.44       78.63      8.59 o 
  -2  14   2      233.10      229.84     10.51 o 
  -1  14   2        3.24        8.18      5.24 o 
   0  14   2      766.62      732.86     39.61 o 
   1  14   2      216.92      223.59     19.45 o 
   2  14   2      241.45      211.03     22.86 o 
   3  14   2       22.63       28.08      5.00 o 
   4  14   2      151.96      181.44     10.85 o 
  -4  15   2       29.37       31.96      8.90 o 
  -3  15   2      126.14      118.12     10.26 o 
  -2  15   2       26.59       28.24      4.56 o 
  -1  15   2       19.40       20.65      3.68 o 
   0  15   2      620.27      560.76     34.18 o 
   1  15   2      225.79      216.00     19.52 o 
   2  15   2       98.73       80.35     15.19 o 
   3  15   2      170.21      179.92     14.91 o 
   4  15   2      180.56      174.14     21.33 o 
  -4  16   2      133.77      126.36     22.82 o 
  -3  16   2      112.68      109.84      9.61 o 
  -2  16   2      267.44      273.72     11.25 o 
  -1  16   2      461.64      389.03     30.53 o 
   0  16   2      256.23      219.40     15.83 o 
   2  16   2       86.35       43.58     12.85 o 
   3  16   2      188.99      184.50     17.20 o 
   4  16   2       39.78       74.10     21.15 o 
  -4  17   2       49.11       41.41     11.13 o 
  -3  17   2       56.68       59.42      7.55 o 
  -2  17   2      107.94      107.55      8.14 o 
  -1  17   2      777.79      780.11     36.96 o 
   0  17   2      354.99      348.09     19.80 o 
   2  17   2       14.96       20.44     11.36 o 
   3  17   2       15.29       13.06     12.92 o 
   4  17   2      188.80      209.54     29.95 o 
  -4  18   2       65.78       72.98     13.52 o 
  -3  18   2       12.33       20.28      5.74 o 
  -2  18   2       56.83       50.81      8.93 o 
  -1  18   2      337.86      316.20     12.09 o 
   0  18   2      279.17      239.70     16.75 o 
   2  18   2     1143.59     1108.02     53.87 o 
   3  18   2       10.44        9.09     11.92 o 
   4  18   2       40.04       36.20     16.11 o 
  -4  19   2        8.89        8.11      8.03 o 
  -3  19   2       46.59       21.36     21.33 o 
  -2  19   2       38.56       39.75      3.77 o 
  -1  19   2     1172.64     1119.99     24.00 o 
   0  19   2       60.32       55.79      8.73 o 
   2  19   2        5.46       -8.87      9.23 o 
   3  19   2       55.87       52.17     16.82 o 
   4  19   2       71.01       43.37     18.31 o 
  -4  20   2        9.86       38.21     12.13 o 
  -3  20   2       35.51       38.02     10.34 o 
  -2  20   2      199.50      175.36     23.68 o 
  -1  20   2       47.27       37.43      8.32 o 
   0  20   2      820.44      849.36     33.57 o 
   2  20   2      106.20       92.35     17.11 o 
   3  20   2       14.98        7.67     11.71 o 
   4  20   2        4.09       20.80     15.54 o 
  -3  21   2       14.59        9.87     12.60 o 
  -2  21   2       14.63       -2.63     10.79 o 
  -1  21   2      396.45      359.34     27.31 o 
   0  21   2      125.24      116.55     12.21 o 
   2  21   2      165.25      149.77     21.01 o 
   3  21   2        9.38        5.32     10.65 o 
  -3  22   2       18.38        6.40      8.60 o 
  -2  22   2       14.49       31.59     14.91 o 
  -1  22   2      151.35      122.40     41.63 o 
   0  22   2      114.18      114.00     12.21 o 
   2  22   2      281.01      237.36     25.91 o 
   3  22   2        1.50        2.06     10.79 o 
  -3  23   2       18.22       11.36     12.35 o 
  -2  23   2       77.03       75.88     18.53 o 
  -1  23   2      562.73      549.96     34.07 o 
   0  23   2       58.40       60.33      9.37 o 
   1  23   2       18.00       35.06     10.93 o 
   2  23   2      127.49      109.38     19.66 o 
   3  23   2       62.70       59.62     19.31 o 
  -3  24   2       44.34       59.55     19.73 o 
  -2  24   2       19.34       27.97     15.54 o 
  -1  24   2      250.60      236.44     23.49 o 
   0  24   2      232.30      219.97     15.90 o 
   1  24   2       20.07       34.92     10.93 o 
   2  24   2      143.29      120.88     20.23 o 
   3  24   2       29.13       64.81     18.53 o 
   0  25   2       69.95       69.42      9.30 o 
   1  25   2        2.58        5.47      8.52 o 
   2  25   2       12.50       -1.70     11.29 o 
   1  26   2      106.86      120.24     16.61 o 
   0 -28   3       25.67       30.78     11.46 o 
  -1 -27   3       44.28       28.90     11.82 o 
   0 -27   3       10.35       10.80     15.65 o 
   1 -27   3       10.61       12.92      8.68 o 
  -2 -26   3       14.51       39.89     13.57 o 
  -1 -26   3      106.23      117.49     17.61 o 
   0 -26   3       12.56       12.59      9.08 o 
   1 -26   3       77.38       93.97     19.59 o 
   2 -26   3        9.59       44.84     12.96 o 
  -2 -25   3       15.38       14.19      9.05 o 
  -1 -25   3        1.46       14.02      8.38 o 
   0 -25   3      104.69      131.19     14.39 o 
   1 -25   3       35.71       30.88     11.03 o 
   2 -25   3       11.43       25.50     11.47 o 
  -3 -24   3        0.72       -6.74     11.78 o 
  -2 -24   3        9.35       -1.70     13.06 o 
  -1 -24   3      383.36      356.88     27.32 o 
   0 -24   3       50.20       32.21      7.96 o 
   1 -24   3      320.91      334.85     26.47 o 
   2 -24   3        8.15       13.83      9.19 o 
  -3 -23   3        0.39       23.78     18.38 o 
  -2 -23   3       33.37       26.54      8.42 o 
  -1 -23   3      227.69      233.99     16.10 o 
   0 -23   3      140.20      167.55     19.13 o 
   1 -23   3       35.63       35.30     10.18 o 
   2 -23   3       37.84       37.07     10.75 o 
   3 -23   3       72.72       94.62     16.38 o 
  -3 -22   3        7.58       21.58     14.69 o 
  -2 -22   3       33.30       28.52      8.86 o 
  -1 -22   3       69.24       64.70      8.56 o 
   0 -22   3      210.27      237.43     21.53 o 
   1 -22   3        9.19        2.17     11.78 o 
   2 -22   3      115.08      105.80     12.87 o 
   3 -22   3       37.86       28.16     11.86 o 
  -3 -21   3       44.31       49.62     16.54 o 
  -2 -21   3      127.91      137.78     15.18 o 
  -1 -21   3      388.58      375.33     17.58 o 
   0 -21   3      101.81       97.79     14.46 o 
   1 -21   3        0.64       -8.87      8.87 o 
   2 -21   3       59.97       65.56      8.59 o 
   3 -21   3       31.07       45.62     12.20 o 
  -4 -20   3        0.29        1.28     11.14 o 
  -3 -20   3       51.70       40.18     14.55 o 
  -2 -20   3       66.30       59.06     15.94 o 
  -1 -20   3      270.77      268.19     26.87 o 
   0 -20   3       54.05       42.60     11.98 o 
   1 -20   3       96.08      110.00     13.91 o 
   2 -20   3      101.91       92.65      8.35 o 
   3 -20   3       36.05       44.52     11.48 o 
  -4 -19   3       30.23       31.52     18.95 o 
  -3 -19   3       21.63       37.48     18.10 o 
  -2 -19   3       45.85       50.29     13.84 o 
  -1 -19   3      515.18      510.25     37.76 o 
   0 -19   3      101.51       91.11     19.38 o 
   1 -19   3       17.66       12.84      6.45 o 
   2 -19   3      174.39      159.37     10.12 o 
   3 -19   3       74.71       85.07     10.17 o 
   4 -19   3       13.25        9.78     19.52 o 
  -4 -18   3       15.24       12.56     17.39 o 
  -3 -18   3       48.07       56.22     18.38 o 
  -2 -18   3       28.41       14.02      8.52 o 
  -1 -18   3      257.37      268.33     16.64 o 
   0 -18   3      120.08      110.80      9.94 o 
   1 -18   3       74.23       70.87      8.93 o 
   2 -18   3      188.11      171.99      9.99 o 
   3 -18   3       32.44       44.83     14.01 o 
   4 -18   3       41.59       74.17     17.89 o 
  -4 -17   3       49.50       43.80     17.60 o 
  -3 -17   3        3.98       -0.57     10.72 o 
  -2 -17   3       21.57       21.29      7.76 o 
  -1 -17   3      218.46      237.84     13.23 o 
   0 -17   3      112.94      113.16      6.24 o 
   1 -17   3       18.76       15.89      5.16 o 
   2 -17   3      281.58      273.62     12.11 o 
   3 -17   3       80.71       79.51      9.49 o 
   4 -17   3      106.95      101.10     16.96 o 
  -4 -16   3        7.15       10.01     13.42 o 
  -3 -16   3       77.47       67.22     19.24 o 
  -2 -16   3       90.09       96.28      9.78 o 
  -1 -16   3      892.29      879.41     25.05 o 
   0 -16   3      158.83      177.69      8.30 o 
   1 -16   3      278.71      254.21     12.80 o 
   2 -16   3      181.25      159.00      9.66 o 
   3 -16   3       70.83       81.69     34.50 o 
   4 -16   3       20.43       17.83      8.78 o 
  -4 -15   3       12.88       16.80      6.59 o 
  -3 -15   3      190.71      167.80     26.05 o 
  -2 -15   3      447.63      471.84     20.08 o 
  -1 -15   3      235.13      226.62     12.40 o 
   0 -15   3      231.54      223.81      9.92 o 
   1 -15   3       29.78       28.38      6.27 o 
   2 -15   3       92.87       92.87      7.40 o 
   3 -15   3      232.88      248.96     20.20 o 
   4 -15   3      172.20      192.77     13.82 o 
  -4 -14   3        3.57       23.67      9.16 o 
  -3 -14   3       90.91       87.04      8.86 o 
  -2 -14   3       13.44       10.67      5.87 o 
  -1 -14   3       30.97       33.80      6.20 o 
   0 -14   3      981.03     1057.12     25.93 o 
   1 -14   3       96.40      109.36      9.60 o 
   2 -14   3       86.62       83.90      4.69 o 
   3 -14   3      451.98      461.44     13.81 o 
   4 -14   3      258.41      249.30     15.54 o 
  -5 -13   3        3.20       21.29     14.41 o 
  -4 -13   3        6.23       16.02      6.58 o 
  -3 -13   3       21.66       31.28      5.79 o 
  -2 -13   3      218.99      225.59     13.72 o 
  -1 -13   3      220.49      209.77     13.58 o 
   0 -13   3       65.03       61.79      6.51 o 
   1 -13   3      187.78      203.08     10.23 o 
   2 -13   3      174.83      170.89      7.02 o 
   3 -13   3      263.54      274.16     10.53 o 
   4 -13   3       75.07       73.57     11.55 o 
  -5 -12   3        3.76       35.85     15.69 o 
  -4 -12   3        0.88        9.68      7.15 o 
  -3 -12   3       60.40       73.07      7.35 o 
  -2 -12   3       61.26       62.47      7.12 o 
  -1 -12   3      568.23      561.34     21.82 o 
   0 -12   3       96.56       91.73      7.48 o 
   1 -12   3     3878.41     3805.32     58.58 o 
   2 -12   3      121.23      130.36      6.11 o 
   3 -12   3      621.30      610.15     15.33 o 
   4 -12   3       24.82       32.26      7.43 o 
   5 -12   3        6.74       -0.26      8.40 o 
  -5 -11   3        4.61       12.69     20.90 o 
  -4 -11   3        3.49        4.28      6.41 o 
  -3 -11   3      110.21      110.87     11.43 o 
  -2 -11   3       61.90       48.92      5.84 o 
  -1 -11   3        8.13       10.95      4.90 o 
   0 -11   3     1902.53     2072.68     38.62 o 
   1 -11   3      321.89      349.43      8.51 o 
   2 -11   3     1477.41     1492.31     21.22 o 
   3 -11   3     1365.03     1339.42     25.65 o 
   4 -11   3      234.95      244.94     13.26 o 
   5 -11   3       17.25       33.63     11.34 o 
  -5 -10   3        6.30       -0.14     12.14 o 
  -4 -10   3       17.65       17.97      7.10 o 
  -3 -10   3      105.99      107.65      8.35 o 
  -2 -10   3      101.48       96.97      7.35 o 
  -1 -10   3     1670.89     1594.22     59.06 o 
   1 -10   3      358.49      359.19      8.60 o 
   2 -10   3      247.36      240.88      7.87 o 
   3 -10   3      842.08      812.13     17.51 o 
   4 -10   3      502.72      461.31     13.59 o 
   5 -10   3      118.12      104.53     29.24 o 
  -5  -9   3        6.83       35.77     18.38 o 
  -4  -9   3       21.97       24.89     10.08 o 
  -3  -9   3      181.24      190.84     10.82 o 
  -2  -9   3      103.71       97.69      9.70 o 
  -1  -9   3      801.67      769.63     32.65 o 
   0  -9   3      587.64      616.19     27.90 o 
   1  -9   3     3269.10     3377.10     32.21 o 
   2  -9   3      957.60      931.11     15.38 o 
   3  -9   3      266.72      262.55      8.08 o 
   4  -9   3       34.82       28.71      5.95 o 
   5  -9   3       12.83       41.72     16.86 o 
  -5  -8   3        8.53        0.99     12.49 o 
  -4  -8   3       13.27       35.41     10.54 o 
  -3  -8   3      148.54      161.59     12.31 o 
  -2  -8   3      285.42      284.62     12.93 o 
  -1  -8   3     1469.67     1463.66     27.47 o 
   0  -8   3       11.21       16.40      6.89 o 
   1  -8   3     1372.97     1404.06     17.65 o 
   2  -8   3      740.43      712.46     12.79 o 
   3  -8   3      105.75      112.55      5.91 o 
   4  -8   3       77.41       87.90      8.32 o 
   5  -8   3       17.05       26.01     12.07 o 
  -5  -7   3       21.63       32.72     15.12 o 
  -4  -7   3      189.29      214.72     28.82 o 
  -3  -7   3      658.75      674.85     26.73 o 
  -2  -7   3      900.15      859.82     42.51 o 
  -1  -7   3     1405.76     1363.35     26.12 o 
   0  -7   3     1431.11     1380.59     40.18 o 
   1  -7   3     1277.66     1332.64     26.53 o 
   2  -7   3      219.28      226.39      5.65 o 
   3  -7   3      246.47      254.71     11.55 o 
   4  -7   3      793.22      785.54     22.39 o 
   5  -7   3       39.65       36.52      9.57 o 
  -5  -6   3        2.05       11.00     12.56 o 
  -4  -6   3       22.72       45.00     14.05 o 
  -3  -6   3      387.66      369.27     17.64 o 
  -2  -6   3      135.11      145.67     17.43 o 
  -1  -6   3     2763.62     2780.06     40.14 o 
   0  -6   3     1345.12     1284.69     35.99 o 
   1  -6   3      874.15      842.69     12.13 o 
   2  -6   3      312.05      283.25      6.20 o 
   3  -6   3      109.15      102.86      8.29 o 
   4  -6   3      176.43      187.94     13.78 o 
   5  -6   3       55.54       73.74     11.74 o 
  -5  -5   3       72.56       86.81     21.29 o 
  -4  -5   3      227.24      214.29     26.62 o 
  -3  -5   3      840.66      878.76     27.18 o 
  -2  -5   3      345.79      334.27     14.32 o 
  -1  -5   3     1027.79     1075.07     25.20 o 
   0  -5   3     1230.37     1174.96     31.94 o 
   1  -5   3       47.22       53.82      3.44 o 
   2  -5   3     1730.52     1839.97     23.76 o 
   3  -5   3       31.91       30.56      4.16 o 
   4  -5   3       45.99       56.37      8.66 o 
   5  -5   3       21.36       35.52      9.05 o 
  -5  -4   3        1.66       27.26     13.77 o 
  -4  -4   3       23.94       29.88     13.34 o 
  -3  -4   3       42.76       54.10      6.47 o 
  -2  -4   3      394.56      399.89     15.53 o 
  -1  -4   3      188.88      176.57     12.28 o 
   0  -4   3      776.73      792.22     23.14 o 
   1  -4   3      642.24      642.27     10.26 o 
   2  -4   3      220.02      218.93      7.54 o 
   3  -4   3      301.42      299.11     12.47 o 
   4  -4   3      120.29      127.38     11.41 o 
   5  -4   3       60.09       75.26     22.75 o 
  -5  -3   3       72.74       62.53     17.75 o 
  -4  -3   3      118.57       93.41     18.46 o 
  -3  -3   3      718.15      674.46     28.38 o 
  -2  -3   3       89.54       88.51      8.03 o 
  -1  -3   3     6455.25     6526.39    126.84 o 
   0  -3   3      482.54      505.74     16.18 o 
   1  -3   3      704.82      758.42     10.33 o 
   2  -3   3       35.30       41.29      3.75 o 
   3  -3   3      213.96      220.29     10.75 o 
   4  -3   3      182.48      181.44     11.69 o 
   5  -3   3        0.59        7.98      6.87 o 
  -5  -2   3        4.14       16.33     13.34 o 
  -4  -2   3       65.87       66.37     15.83 o 
  -3  -2   3      313.05      303.43     19.00 o 
  -2  -2   3      303.12      337.42     13.92 o 
  -1  -2   3    14625.54    14666.18    248.43 o 
   0  -2   3      584.38      655.96     14.03 o 
   1  -2   3     5400.72     5381.82     36.87 o 
   2  -2   3      107.62      102.17      4.97 o 
   3  -2   3      425.89      405.94     14.36 o 
   4  -2   3        9.26        4.86      4.35 o 
   5  -2   3       23.49       34.34     11.36 o 
  -5  -1   3       34.33       21.22     14.34 o 
  -4  -1   3       19.07       14.48     10.43 o 
  -3  -1   3      417.82      353.51     20.38 o 
  -2  -1   3      222.84      207.56     13.64 o 
  -1  -1   3     9718.44     9753.56    180.15 o 
   0  -1   3      755.44      724.79     24.20 o 
   1  -1   3     2103.70     2081.03     20.23 o 
   2  -1   3      456.74      463.51      9.84 o 
   3  -1   3      360.11      356.44     11.66 o 
   4  -1   3      206.32      198.32     11.44 o 
   5  -1   3       83.99      107.09     11.75 o 
  -5   0   3       26.57       33.15     13.91 o 
  -4   0   3      150.39      144.66     21.08 o 
  -3   0   3       50.03       48.30      9.80 o 
  -2   0   3      370.13      361.92     17.57 o 
  -1   0   3    16371.19    16203.14    276.69 o 
   0   0   3      198.37      209.54     12.71 o 
   1   0   3      551.60      554.35      7.83 o 
   2   0   3      263.60      308.51     12.82 o 
   3   0   3      135.81      120.44      9.83 o 
   4   0   3        5.01       17.92      7.74 o 
   5   0   3       13.25       16.57      6.60 o 
  -5   1   3       34.80       26.76     14.20 o 
  -4   1   3       18.46       26.48     12.35 o 
  -3   1   3      416.15      398.62     21.10 o 
  -2   1   3      220.12      220.01     14.05 o 
  -1   1   3     9734.59     9981.76    180.15 o 
   0   1   3      772.48      761.58     13.39 o 
   1   1   3     2113.16     2043.98     41.88 o 
   2   1   3      459.14      444.74     17.20 o 
   3   1   3      362.88      373.10     16.88 o 
   4   1   3      198.02      179.83     10.27 o 
   5   1   3       85.12       93.98     22.50 o 
  -5   2   3        3.94        3.48     10.93 o 
  -4   2   3       64.94       58.35     14.69 o 
  -3   2   3      313.00      322.18     19.25 o 
  -2   2   3      293.95      308.30     16.04 o 
  -1   2   3    14697.15    14400.21    251.63 o 
   0   2   3      570.49      640.71     12.42 o 
   1   2   3     5398.54     5336.52     96.11 o 
   2   2   3      112.54      106.09      8.24 o 
   3   2   3      425.12      405.08     22.47 o 
   4   2   3        9.02       11.83      4.37 o 
   5   2   3       24.77      111.87     24.70 o 
  -5   3   3       71.08       63.39     16.89 o 
  -4   3   3      118.70      180.29     23.00 o 
  -3   3   3      720.07      663.85     27.48 o 
  -2   3   3       87.49      104.89     10.06 o 
  -1   3   3     6420.82     6599.35    130.46 o 
   0   3   3      499.74      532.73     11.67 o 
   1   3   3      699.28      777.81     25.27 o 
   2   3   3       28.37       32.17      4.15 o 
   3   3   3      214.98      207.64      6.91 o 
   4   3   3      184.52      173.09     11.95 o 
   5   3   3        0.68        9.37     11.00 o 
  -5   4   3        1.58       14.41     11.64 o 
  -4   4   3       23.31       18.03      9.01 o 
  -3   4   3       41.61       49.88     11.22 o 
  -2   4   3      403.42      389.90     22.89 o 
  -1   4   3      191.62      157.93     14.76 o 
   0   4   3      759.79      795.69     21.12 o 
   1   4   3      636.53      634.57     24.56 o 
   2   4   3      212.97      231.15      8.72 o 
   3   4   3      298.22      275.00     11.60 o 
   4   4   3      121.65      127.72      6.51 o 
   5   4   3       60.97       77.37     22.93 o 
  -5   5   3       73.87       91.14     18.60 o 
  -4   5   3      231.23      220.89     25.20 o 
  -3   5   3      839.42      832.87     30.84 o 
  -2   5   3      342.95      331.94     18.21 o 
  -1   5   3     1040.00     1050.21     27.27 o 
   0   5   3     1256.55     1194.13     27.78 o 
   1   5   3       48.66       60.61      6.74 o 
   2   5   3     1738.14     1839.96    108.64 o 
   3   5   3       30.57       28.00      2.74 o 
   4   5   3       44.09       39.73      4.03 o 
   5   5   3       22.02       28.75     16.61 o 
  -5   6   3        1.96        0.78      9.51 o 
  -4   6   3       21.84       21.65     10.72 o 
  -3   6   3      386.58      399.34     15.46 o 
  -2   6   3      137.22      139.51     11.78 o 
  -1   6   3     2739.08     2761.96     50.72 o 
   0   6   3     1316.58     1318.94     30.38 o 
   1   6   3      886.46      868.86     19.35 o 
   2   6   3      311.47      291.38     19.87 o 
   3   6   3      114.10      104.38      6.00 o 
   4   6   3      174.73      171.85      7.42 o 
   5   6   3       55.49       55.01     21.22 o 
  -5   7   3       22.01       45.07     15.05 o 
  -4   7   3      189.42      189.91     14.53 o 
  -3   7   3      658.55      685.81     20.49 o 
  -2   7   3      904.25      877.81     27.91 o 
  -1   7   3     1405.01     1449.88     34.52 o 
   0   7   3     1463.11     1460.70     33.27 o 
   1   7   3     1269.08     1316.79     25.53 o 
   2   7   3      221.63      244.74     17.39 o 
   3   7   3      240.67      252.77      8.20 o 
   4   7   3      811.04      815.45     31.19 o 
   5   7   3       40.12       50.33     19.66 o 
  -5   8   3        8.76        4.68      9.94 o 
  -4   8   3       13.40       19.95      7.04 o 
  -3   8   3      144.44      154.10     10.36 o 
  -2   8   3      289.76      283.15     15.82 o 
  -1   8   3     1449.35     1455.61     28.22 o 
   0   8   3       14.51       25.06      8.20 o 
   1   8   3     1370.84     1395.52     23.44 o 
   2   8   3      737.11      672.34     29.53 o 
   3   8   3      110.19       95.19      7.98 o 
   4   8   3       76.80       63.06      6.75 o 
   5   8   3       17.23       69.99     23.57 o 
  -5   9   3        7.16        6.81     12.00 o 
  -4   9   3       21.29       23.98     11.70 o 
  -3   9   3      178.62      181.19     17.53 o 
  -2   9   3      105.59      107.01     10.25 o 
  -1   9   3      804.48      844.22     25.61 o 
   0   9   3      574.82      640.96     17.38 o 
   1   9   3     3276.31     3280.98     50.45 o 
   2   9   3      956.91      913.18     44.72 o 
   3   9   3      264.06      268.97     18.98 o 
   4   9   3       32.58       31.58      5.15 o 
   5   9   3       12.63       13.77     17.25 o 
  -5  10   3        6.48        5.39     11.29 o 
  -4  10   3       17.27       25.69      8.68 o 
  -3  10   3      108.44      122.84      9.42 o 
  -2  10   3       97.23      102.48      8.66 o 
  -1  10   3     1700.71     1631.63     42.80 o 
   0  10   3      774.73      809.71     68.36 o 
   1  10   3      353.75      343.98     23.78 o 
   2  10   3      247.05      239.21     23.57 o 
   3  10   3      838.30      797.71     23.14 o 
   4  10   3      503.72      480.16     26.98 o 
   5  10   3      117.45      125.07     26.90 o 
  -5  11   3        4.81        8.94     11.78 o 
  -4  11   3        3.64       16.53      6.93 o 
  -3  11   3      110.51      114.80     10.41 o 
  -2  11   3       63.08       68.61      6.86 o 
  -1  11   3        9.29       16.05      5.89 o 
   0  11   3     1913.78     1885.70    110.62 o 
   1  11   3      320.02      361.65     24.84 o 
   2  11   3     1472.94     1327.28     57.28 o 
   3  11   3     1368.99     1403.99     85.53 o 
   4  11   3      237.46      245.47     20.45 o 
   5  11   3       17.11       38.47     19.80 o 
  -5  12   3        3.86       -5.54     11.64 o 
  -4  12   3        0.77       -2.00      6.28 o 
  -3  12   3       59.80       54.81      7.90 o 
  -2  12   3       63.10       62.11      6.58 o 
  -1  12   3      553.01      528.00     21.93 o 
   0  12   3       89.71       83.12      8.44 o 
   2  12   3      122.35      131.95     18.31 o 
   3  12   3      615.29      589.09     24.95 o 
   4  12   3       24.71       28.92     10.95 o 
   5  12   3        6.16        9.44     14.91 o 
  -5  13   3        3.13       21.22     13.91 o 
  -4  13   3        5.99        2.66      5.44 o 
  -3  13   3       22.40       24.93      7.16 o 
  -2  13   3      217.15      186.79     11.67 o 
  -1  13   3      222.78      218.60     16.22 o 
   0  13   3       59.99       57.72      6.69 o 
   2  13   3      177.88      150.27     20.02 o 
   3  13   3      266.78      279.98     16.77 o 
   4  13   3       70.71       69.43     16.28 o 
  -4  14   3        3.58       17.10      7.09 o 
  -3  14   3       91.94      102.16      9.93 o 
  -2  14   3       13.61       18.73      5.29 o 
  -1  14   3       30.80       35.09      7.40 o 
   0  14   3      991.07     1041.85     52.50 o 
   2  14   3       82.45       70.56     14.48 o 
   3  14   3      448.11      462.87     38.61 o 
   4  14   3      260.02      239.73     21.15 o 
  -4  15   3       13.42       20.02      8.28 o 
  -3  15   3      191.49      176.10     14.78 o 
  -2  15   3      451.88      462.73     18.03 o 
  -1  15   3      237.21      258.13     13.79 o 
   0  15   3      234.95      236.90     12.60 o 
   2  15   3       91.02       95.40     16.89 o 
   3  15   3      237.66      210.89     27.26 o 
   4  15   3      166.74      188.31     28.75 o 
  -4  16   3        7.50       -2.63     10.51 o 
  -3  16   3       76.65       99.11     11.37 o 
  -2  16   3       89.17      110.43     10.76 o 
  -1  16   3      884.02      837.79     24.84 o 
   0  16   3      157.02      162.81     15.39 o 
   2  16   3      186.43      165.17     21.79 o 
   3  16   3       71.66       62.61     17.53 o 
   4  16   3       20.09       22.86     15.62 o 
  -4  17   3       48.00       45.92     16.89 o 
  -3  17   3        3.79        0.88      5.77 o 
  -2  17   3       21.99       23.98      6.55 o 
  -1  17   3      219.71      207.03     20.23 o 
   0  17   3      110.48      109.55     10.90 o 
   2  17   3      284.72      222.24     24.91 o 
   3  17   3       77.43       68.92     17.96 o 
   4  17   3      107.99      120.95     26.55 o 
  -4  18   3       15.07       18.46     13.91 o 
  -3  18   3       47.18       47.14     11.07 o 
  -2  18   3       30.56       31.55      6.85 o 
  -1  18   3      247.62      221.43     11.36 o 
   0  18   3      120.80      106.84     15.33 o 
   1  18   3       73.68       51.46     11.57 o 
   2  18   3      183.89      131.95     20.37 o 
   3  18   3       34.12       24.99     13.98 o 
   4  18   3       41.85       59.41     19.80 o 
  -4  19   3       30.61       19.45     15.19 o 
  -3  19   3       21.63       50.54     18.60 o 
  -2  19   3       46.51       43.18      7.32 o 
  -1  19   3      510.47      488.14     22.99 o 
   0  19   3      104.21      114.78     13.70 o 
   1  19   3       18.45       25.06     10.93 o 
   2  19   3      176.37      155.45     21.44 o 
   3  19   3       73.62       84.33     19.31 o 
   4  19   3       13.55       20.94     15.83 o 
  -4  20   3        0.28        2.48     11.85 o 
  -3  20   3       52.17       66.94     18.74 o 
  -2  20   3       65.21       55.36      6.09 o 
  -1  20   3      275.85      276.84     12.89 o 
   0  20   3       50.56       36.84      8.73 o 
   1  20   3       94.36      112.65     17.18 o 
   2  20   3      105.08       83.12     16.11 o 
   3  20   3       36.81       16.82     11.64 o 
  -3  21   3       43.40       65.37     19.66 o 
  -2  21   3      128.69      121.33     22.77 o 
  -1  21   3      388.11      347.23     14.50 o 
   0  21   3       99.28      100.37     13.34 o 
   1  21   3        0.56        2.70      7.10 o 
   2  21   3       59.23       28.32     12.63 o 
   3  21   3       30.18       25.84     13.13 o 
  -3  22   3        7.30       41.24     17.89 o 
  -2  22   3       33.54       25.75      5.82 o 
  -1  22   3       66.87       70.78     11.85 o 
   0  22   3      213.92      231.04     19.38 o 
   1  22   3        8.77       -9.09      9.09 o 
   2  22   3      113.86      103.35     19.02 o 
   3  22   3       36.48       13.98     12.07 o 
  -3  23   3        0.36       -2.06     13.42 o 
  -2  23   3       33.50       20.44     12.35 o 
  -1  23   3      225.51      213.42     16.84 o 
   0  23   3      139.56      110.94     13.63 o 
   1  23   3       35.52       16.68     10.29 o 
   2  23   3       38.25       21.22     11.07 o 
   3  23   3       71.75       33.72     16.47 o 
  -3  24   3        0.81        4.12     12.71 o 
  -2  24   3        8.68       23.28     14.05 o 
  -1  24   3      393.64      346.23     48.20 o 
   0  24   3       48.46       32.51      8.23 o 
   1  24   3      321.29      327.65     27.19 o 
   2  24   3        8.08       11.00      9.37 o 
  -2  25   3       15.89        3.90     12.00 o 
   0  25   3      104.49      120.46     13.49 o 
   1  25   3       35.16       50.54     12.28 o 
   2  25   3       11.11       11.64     13.27 o 
  -2  26   3       14.91       18.88     14.13 o 
   1  26   3       76.95      119.04     17.82 o 
   2  26   3        9.36       19.45     11.64 o 
  -1 -27   4        3.54        5.78     11.96 o 
   0 -27   4        6.66        2.68     13.91 o 
   1 -27   4       12.64       35.30     10.96 o 
  -1 -26   4        1.36        3.39      9.63 o 
   0 -26   4       29.77       31.10     11.43 o 
   1 -26   4        4.53        3.46      7.65 o 
  -2 -25   4       29.00       24.28     14.98 o 
  -1 -25   4       43.58       36.22     11.77 o 
   0 -25   4       25.11       42.50     21.47 o 
   1 -25   4       53.45       62.72     13.78 o 
   2 -25   4        4.24       17.25      8.70 o 
  -2 -24   4       10.18       19.45     14.91 o 
  -1 -24   4        7.88       15.26      9.85 o 
   0 -24   4      145.66      159.09     18.82 o 
   1 -24   4       35.73       56.03     12.02 o 
   2 -24   4      188.11      192.51     17.55 o 
  -3 -23   4        5.30       -4.61     12.85 o 
  -2 -23   4       84.03       98.95     22.79 o 
  -1 -23   4       69.56       70.05     13.93 o 
   0 -23   4       56.14       46.96     11.33 o 
   1 -23   4       20.89       12.77      9.07 o 
   2 -23   4       23.23       27.21      8.83 o 
   3 -23   4       35.89       24.91     13.88 o 
  -3 -22   4       13.88        5.25     13.13 o 
  -2 -22   4       36.18       40.57      9.53 o 
  -1 -22   4       32.45       34.09      7.77 o 
   0 -22   4      119.49      129.93     16.23 o 
   1 -22   4      101.01      118.31     16.50 o 
   2 -22   4       21.01       25.00      8.02 o 
   3 -22   4        0.81        6.81      9.08 o 
  -3 -21   4       18.30       35.70     17.46 o 
  -2 -21   4        5.52        4.08      6.46 o 
  -1 -21   4      120.71      120.06     12.78 o 
   0 -21   4      188.09      137.60     28.23 o 
   1 -21   4      976.25      986.37     41.53 o 
   2 -21   4        5.11       18.18      6.23 o 
   3 -21   4       41.72       44.46     12.14 o 
  -3 -20   4       57.65       87.45     21.79 o 
  -2 -20   4      558.99      547.78     28.44 o 
  -1 -20   4       38.43       61.23      9.03 o 
   0 -20   4       74.86       61.06     11.92 o 
   1 -20   4        8.56       13.93      6.78 o 
   2 -20   4      114.31      113.84     10.49 o 
   3 -20   4       30.31       25.32     16.15 o 
  -4 -19   4        2.76        6.74     12.28 o 
  -3 -19   4       24.67       37.05     17.25 o 
  -2 -19   4      163.42      162.18     16.06 o 
  -1 -19   4      575.80      560.58     24.42 o 
   0 -19   4      163.16      167.57      8.44 o 
   1 -19   4      130.11      132.80     12.25 o 
   2 -19   4      106.79      117.33     11.63 o 
   3 -19   4       55.87       65.56     12.39 o 
  -4 -18   4        1.93       27.26     16.75 o 
  -3 -18   4        0.02        1.56     10.15 o 
  -2 -18   4      128.56      113.05     21.61 o 
  -1 -18   4      295.93      266.21     16.69 o 
   0 -18   4      223.42      231.66     15.50 o 
   1 -18   4      274.18      247.12     15.35 o 
   2 -18   4       53.15       61.87      7.50 o 
   3 -18   4       78.76       71.49     17.07 o 
   4 -18   4       24.64       32.96     10.62 o 
  -4 -17   4        0.98        6.39     11.92 o 
  -3 -17   4      196.74      194.49     27.68 o 
  -2 -17   4      328.75      307.70     20.78 o 
  -1 -17   4      430.93      444.32     21.39 o 
   0 -17   4      110.33      106.71      7.09 o 
   1 -17   4       20.46       23.22      5.60 o 
   2 -17   4       65.64       68.61      6.72 o 
   3 -17   4      171.84      168.66     10.52 o 
   4 -17   4        6.79       33.66     10.96 o 
  -4 -16   4        6.78        8.38      9.09 o 
  -3 -16   4      105.01      143.10     25.77 o 
  -2 -16   4      531.14      542.86     26.92 o 
  -1 -16   4       59.80       59.03      7.69 o 
   0 -16   4      288.20      284.66     12.18 o 
   1 -16   4        6.72       17.98      5.19 o 
   2 -16   4      270.50      260.57     11.85 o 
   3 -16   4       76.99       77.58      7.79 o 
   4 -16   4       82.22      122.79     11.29 o 
  -4 -15   4       10.00       -2.38      6.57 o 
  -3 -15   4       64.82       55.58     17.04 o 
  -2 -15   4       47.79       54.52      8.41 o 
  -1 -15   4      126.70      115.67      9.49 o 
   0 -15   4       75.24       82.50      6.99 o 
   1 -15   4     1135.88     1061.97     30.83 o 
   2 -15   4      401.40      425.94     18.46 o 
   3 -15   4       32.19       34.54      5.58 o 
   4 -15   4       44.04       48.58      8.81 o 
  -4 -14   4       10.69        6.65      7.93 o 
  -3 -14   4       24.78       25.32     13.88 o 
  -2 -14   4       21.53       36.13      7.21 o 
  -1 -14   4      129.12      122.81      9.69 o 
   0 -14   4       38.22       40.46      5.49 o 
   1 -14   4       37.26       30.88      6.65 o 
   2 -14   4      123.80      124.87      5.96 o 
   3 -14   4       80.06       88.57      6.38 o 
   4 -14   4      146.40      172.71     12.99 o 
  -4 -13   4        7.14        0.65      6.08 o 
  -3 -13   4      232.34      247.07     17.78 o 
  -2 -13   4       99.53      100.85     10.09 o 
  -1 -13   4      115.71      114.99     11.11 o 
   0 -13   4      121.24      115.94     13.49 o 
   1 -13   4       84.81      100.20      5.82 o 
   2 -13   4       74.14       78.10      6.01 o 
   3 -13   4      417.84      413.07     12.55 o 
   4 -13   4       31.19       40.53      7.63 o 
  -5 -12   4        3.50       17.79     11.34 o 
  -4 -12   4       25.84       28.16      8.92 o 
  -3 -12   4      255.67      230.70     15.81 o 
  -2 -12   4       32.75       40.21      5.57 o 
  -1 -12   4      164.63      162.04     12.58 o 
   0 -12   4      269.59      260.57     20.94 o 
   1 -12   4       49.30       60.96      4.72 o 
   2 -12   4      360.70      364.15      9.51 o 
   3 -12   4      172.96      173.07      7.89 o 
   4 -12   4       28.83       38.72      8.72 o 
  -5 -11   4       19.43       15.85      9.03 o 
  -4 -11   4       34.02       36.36     26.65 o 
  -3 -11   4       54.11       59.31      7.83 o 
  -2 -11   4       89.49       93.96      8.02 o 
  -1 -11   4      395.74      384.28     17.99 o 
   0 -11   4      391.95      377.48     23.92 o 
   1 -11   4      162.92      176.20      7.16 o 
   2 -11   4      121.41      116.90      5.33 o 
   3 -11   4      884.70      898.65     24.61 o 
   4 -11   4      208.63      210.69     10.37 o 
   5 -11   4       14.67       19.92      9.02 o 
  -5 -10   4        8.77       32.35     10.87 o 
  -4 -10   4       56.67       62.56     10.71 o 
  -3 -10   4      269.08      289.19     13.77 o 
  -2 -10   4       92.09       87.94      7.60 o 
  -1 -10   4      405.32      372.96     17.51 o 
   0 -10   4     1333.76     1418.49     46.56 o 
   1 -10   4       15.29       17.76      3.02 o 
   2 -10   4       10.40       11.10      2.31 o 
   3 -10   4      966.98      950.60     17.31 o 
   4 -10   4      243.41      233.91      7.84 o 
   5 -10   4       13.08       21.64      9.96 o 
  -5  -9   4        0.86       15.19     16.18 o 
  -4  -9   4       24.91       13.42     10.86 o 
  -3  -9   4       24.85       20.78      5.22 o 
  -2  -9   4      178.73      177.02      9.98 o 
  -1  -9   4      715.13      690.39     19.41 o 
   0  -9   4      740.89      754.96     31.37 o 
   1  -9   4      140.14      166.61      8.44 o 
   2  -9   4      107.44      105.70      5.23 o 
   3  -9   4     2361.41     2359.68     36.55 o 
   4  -9   4        6.56        7.97      2.94 o 
   5  -9   4       99.68      101.19     15.12 o 
  -5  -8   4       11.11       29.17     19.16 o 
  -4  -8   4       16.22       19.80     14.34 o 
  -3  -8   4       80.08       77.82      9.47 o 
  -2  -8   4        4.40        5.04      4.31 o 
  -1  -8   4       48.28       59.00      6.57 o 
   0  -8   4      429.20      451.94     22.57 o 
   1  -8   4      340.32      352.42     10.62 o 
   2  -8   4        9.74       16.58      2.54 o 
   3  -8   4      203.60      209.79     10.89 o 
   4  -8   4       17.63       18.72      3.51 o 
   5  -8   4       33.89       22.09     10.14 o 
  -5  -7   4       10.66       20.02     16.68 o 
  -4  -7   4        3.29       17.53     12.92 o 
  -3  -7   4       63.51       81.31     11.27 o 
  -2  -7   4      263.00      301.18     12.34 o 
  -1  -7   4      593.96      595.99     27.75 o 
   0  -7   4       79.36       67.43      8.87 o 
   1  -7   4     2777.72     2770.07    125.74 o 
   2  -7   4      280.70      264.97      6.12 o 
   3  -7   4     1063.29     1038.82     15.99 o 
   4  -7   4       60.74       70.14      7.38 o 
   5  -7   4       99.69      103.58     25.27 o 
  -5  -6   4       15.70       21.86     14.62 o 
  -4  -6   4        0.22       14.69     13.20 o 
  -3  -6   4      105.24      107.65     10.67 o 
  -2  -6   4     1738.31     1674.35     57.01 o 
  -1  -6   4      328.90      328.80     15.61 o 
   0  -6   4     1186.18     1157.28     33.65 o 
   1  -6   4      419.26      470.66     16.78 o 
   2  -6   4      124.70      111.74      4.98 o 
   3  -6   4      482.15      466.16     16.00 o 
   4  -6   4       45.76       39.62      5.80 o 
   5  -6   4       20.89       19.09     15.54 o 
  -5  -5   4       25.39       48.34     18.67 o 
  -4  -5   4       68.76       67.15     17.53 o 
  -3  -5   4       32.75       34.54      6.21 o 
  -2  -5   4      652.80      680.61     26.02 o 
  -1  -5   4     1018.64      970.99     27.05 o 
   0  -5   4     2173.10     2246.70     50.61 o 
   1  -5   4      876.70      965.53     49.62 o 
   2  -5   4       45.67       39.42      2.82 o 
   3  -5   4     1050.32     1030.39     17.07 o 
   4  -5   4       92.78       97.74     10.35 o 
   5  -5   4       14.32       28.68     15.97 o 
  -5  -4   4       48.90       39.04     14.41 o 
  -4  -4   4       97.28       97.53     19.38 o 
  -3  -4   4      184.49      191.33     11.41 o 
  -2  -4   4     1658.44     1615.98     42.08 o 
  -1  -4   4      218.27      193.50     16.40 o 
   0  -4   4      565.85      555.90     15.55 o 
   1  -4   4      473.42      478.81     13.05 o 
   2  -4   4      332.92      341.32      7.19 o 
   3  -4   4      147.02      144.86      7.94 o 
   4  -4   4       91.45       86.55      8.20 o 
   5  -4   4      118.16       95.04     22.29 o 
  -5  -3   4        0.58        5.39     11.36 o 
  -4  -3   4       46.80       37.05     14.76 o 
  -3  -3   4       28.40       43.27      7.42 o 
  -2  -3   4       14.45       15.06      7.03 o 
  -1  -3   4     2362.05     2294.97     60.76 o 
   0  -3   4     1108.10     1069.01     24.07 o 
   1  -3   4    10397.29    11182.49     84.79 o 
   2  -3   4     3731.08     3734.62     30.59 o 
   3  -3   4      961.90      906.87     21.69 o 
   4  -3   4       21.20       24.85      5.09 o 
   5  -3   4       44.52       49.19     18.53 o 
  -5  -2   4        0.17       17.04     12.63 o 
  -4  -2   4       56.14       83.40     18.53 o 
  -3  -2   4       39.09       47.84      7.96 o 
  -2  -2   4     1106.35     1190.87     34.68 o 
  -1  -2   4      741.21      759.71     33.79 o 
   0  -2   4      818.17      823.06     21.44 o 
   1  -2   4       93.77       87.75      3.88 o 
   2  -2   4      725.46      686.67     15.73 o 
   3  -2   4      144.01      144.11      6.68 o 
   4  -2   4       75.14       89.15      8.00 o 
   5  -2   4       87.28      101.43     22.50 o 
  -5  -1   4       31.60        7.52     13.13 o 
  -4  -1   4        3.95        1.92     11.29 o 
  -3  -1   4      127.42      145.61     11.59 o 
  -2  -1   4      319.75      298.98     30.70 o 
  -1  -1   4      973.60      992.68     39.11 o 
   0  -1   4     3702.43     3540.05     71.41 o 
   1  -1   4    16694.21    17236.05    136.63 o 
   2  -1   4      326.82      384.34      8.69 o 
   3  -1   4      243.91      227.29      7.07 o 
   4  -1   4       31.98       31.30      3.66 o 
   5  -1   4      329.71      323.18     36.98 o 
  -5   0   4       44.23       40.96     15.62 o 
  -4   0   4        4.38       20.73     13.49 o 
  -3   0   4      130.69      153.23     12.96 o 
  -2   0   4     2864.05     2872.87     58.15 o 
  -1   0   4      363.39      429.71     16.98 o 
   0   0   4      315.62      306.68     12.47 o 
   1   0   4      954.89      954.35     13.02 o 
   2   0   4      289.29      346.17     12.76 o 
   3   0   4      336.09      295.93     22.83 o 
   4   0   4       96.08       93.68      4.89 o 
   5   0   4        4.23       34.71     19.59 o 
  -5   1   4       31.20       18.88     12.92 o 
  -4   1   4        4.22        3.19     10.86 o 
  -3   1   4      125.68      128.42     10.75 o 
  -2   1   4      322.47      306.47     17.43 o 
  -1   1   4      984.43      939.22     25.58 o 
   0   1   4     3690.09     3649.46     43.24 o 
   1   1   4    16693.70    16740.09    179.66 o 
   2   1   4      336.62      407.26     16.04 o 
   3   1   4      246.58      221.82     13.10 o 
   4   1   4       32.32       24.72      5.70 o 
   5   1   4      325.65      337.66     38.47 o 
  -5   2   4        0.15        8.30     12.99 o 
  -4   2   4       57.55       54.51     15.12 o 
  -3   2   4       38.35       55.84     10.57 o 
  -2   2   4     1106.84     1123.66     33.55 o 
  -1   2   4      758.56      717.38     38.26 o 
   0   2   4      810.82      843.31     16.73 o 
   1   2   4       94.10       90.89      4.92 o 
   2   2   4      733.78      678.18     21.62 o 
   3   2   4      147.85      129.11      5.46 o 
   4   2   4       76.17       78.35     13.79 o 
   5   2   4       86.09      101.65     23.78 o 
  -5   3   4        0.60        1.70     11.36 o 
  -4   3   4       48.16       54.09     16.89 o 
  -3   3   4       30.15       43.49      7.45 o 
  -2   3   4       13.10       30.73     10.65 o 
  -1   3   4     2310.24     2316.15     44.61 o 
   0   3   4     1126.34     1109.57     19.39 o 
   1   3   4    10392.99    11000.52    148.60 o 
   2   3   4     3689.17     3709.84     93.27 o 
   3   3   4      942.66      855.51     35.53 o 
   4   3   4       21.57       22.87      4.21 o 
   5   3   4       44.00       50.89     21.22 o 
  -5   4   4       47.89       64.45     17.46 o 
  -4   4   4       95.75      118.47     20.94 o 
  -3   4   4      185.85      207.22     16.65 o 
  -2   4   4     1654.53     1760.27     61.47 o 
  -1   4   4      222.62      224.52     12.57 o 
   0   4   4      546.90      555.96     13.51 o 
   1   4   4      472.30      480.00     11.92 o 
   2   4   4      350.02      366.34     23.85 o 
   3   4   4      142.42      156.21     14.63 o 
   4   4   4       90.43       93.61     10.29 o 
   5   4   4      117.83      114.85     25.27 o 
  -5   5   4       25.13       36.34     15.19 o 
  -4   5   4       68.62       58.70     15.76 o 
  -3   5   4       32.64       32.28      7.83 o 
  -2   5   4      643.88      648.03     25.65 o 
  -1   5   4     1044.69     1010.26     27.86 o 
   0   5   4     2185.13     2349.00     44.88 o 
   1   5   4      872.25      923.76     18.02 o 
   2   5   4       47.29       34.71      9.58 o 
   3   5   4     1068.06     1085.88     59.30 o 
   4   5   4       90.37       92.40      7.80 o 
   5   5   4       13.36       19.87     13.98 o 
  -5   6   4       16.05       36.41     14.76 o 
  -4   6   4        0.16        2.77     11.78 o 
  -3   6   4      103.68       98.58      9.89 o 
  -2   6   4     1738.77     1723.74     46.88 o 
  -1   6   4      324.65      344.40     16.36 o 
   0   6   4     1190.78     1179.95     30.40 o 
   1   6   4      422.77      442.67     12.31 o 
   3   6   4      481.60      492.35     24.40 o 
   4   6   4       47.77       47.79      6.35 o 
   5   6   4       21.18       16.61     14.20 o 
  -5   7   4       10.26       20.16     13.91 o 
  -4   7   4        3.44        3.83      9.58 o 
  -3   7   4       64.03       73.29      8.84 o 
  -2   7   4      263.45      292.83     34.60 o 
  -1   7   4      598.26      625.40     22.47 o 
   0   7   4       86.19       84.31      7.01 o 
   1   7   4     2780.77     2640.94     37.36 o 
   3   7   4     1063.66     1009.42     35.18 o 
   4   7   4       60.66       60.48      6.56 o 
   5   7   4      102.00      122.44     25.27 o 
  -5   8   4       10.81       -0.21     10.72 o 
  -4   8   4       15.89       40.74     14.13 o 
  -3   8   4       78.09       83.46      9.38 o 
  -2   8   4        3.32        5.77      5.40 o 
  -1   8   4       46.99       41.67      6.04 o 
   0   8   4      426.96      443.76     15.40 o 
   1   8   4      342.78      324.47     13.25 o 
   3   8   4      203.76      222.94     16.47 o 
   4   8   4       15.31        9.56     10.65 o 
   5   8   4       35.19       31.52     16.75 o 
  -5   9   4        0.95       -8.38     11.78 o 
  -4   9   4       24.57       44.93     16.40 o 
  -3   9   4       25.08       34.01      7.36 o 
  -2   9   4      175.47      181.19     14.85 o 
  -1   9   4      699.18      706.55     20.24 o 
   0   9   4      737.84      834.74     21.94 o 
   1   9   4      143.26      165.84      9.57 o 
   2   9   4      114.04      135.15     18.38 o 
   3   9   4     2348.53     2369.24     56.63 o 
   4   9   4        5.94       15.42      9.21 o 
   5   9   4       98.23       95.19     22.29 o 
  -5  10   4        9.04        3.83     10.36 o 
  -4  10   4       57.03       87.59     18.53 o 
  -3  10   4      269.87      280.46     19.26 o 
  -2  10   4       90.64       88.91     13.38 o 
  -1  10   4      410.81      405.16     19.40 o 
   0  10   4     1325.82     1430.90     30.55 o 
   1  10   4       15.24       12.74      4.37 o 
   2  10   4        8.97       19.73     11.64 o 
   3  10   4      975.03      989.38     34.05 o 
   4  10   4      244.80      218.40     32.79 o 
   5  10   4       12.58       41.74     23.78 o 
  -5  11   4       19.24       23.00     14.34 o 
  -4  11   4       34.23       36.27     13.77 o 
  -3  11   4       53.95       56.54     10.20 o 
  -2  11   4       88.69      105.19     12.07 o 
  -1  11   4      400.01      399.77     19.62 o 
   0  11   4      392.11      394.32     13.45 o 
   1  11   4      165.44      157.21      9.69 o 
   2  11   4      117.52      115.20     18.03 o 
   3  11   4      867.68      885.71     52.88 o 
   4  11   4      209.79      227.97     19.35 o 
   5  11   4       14.44       41.95     19.73 o 
  -5  12   4        3.72       29.88     16.18 o 
  -4  12   4       25.22       13.06     12.00 o 
  -3  12   4      257.51      258.36     18.15 o 
  -2  12   4       30.13       33.21      7.96 o 
  -1  12   4      158.25      167.98     13.34 o 
   0  12   4      270.64      265.70     12.25 o 
   1  12   4       49.16       51.11     13.06 o 
   2  12   4      368.56      348.02     29.88 o 
   3  12   4      170.44      147.78     22.43 o 
   4  12   4       28.66       36.24      9.94 o 
  -4  13   4        6.82       -7.99      7.99 o 
  -3  13   4      235.79      247.94     18.42 o 
  -2  13   4      101.38      120.57     13.78 o 
  -1  13   4      116.95      122.34     12.04 o 
   0  13   4      119.53      116.00      9.65 o 
   2  13   4       69.45       57.49     13.56 o 
   3  13   4      422.90      416.45     37.12 o 
   4  13   4       30.39       28.57     17.39 o 
  -4  14   4       10.59       12.63     11.07 o 
  -3  14   4       26.58       31.80      8.65 o 
  -2  14   4       20.67       29.13     10.68 o 
  -1  14   4      127.59      124.54     14.65 o 
   0  14   4       37.59       45.20      5.74 o 
   2  14   4      127.53      112.72     18.67 o 
   3  14   4       80.36      102.14     21.79 o 
   4  14   4      151.89      158.00     27.26 o 
  -4  15   4        9.72        7.74     13.49 o 
  -3  15   4       66.37       94.06     11.79 o 
  -2  15   4       48.38       50.40     14.84 o 
  -1  15   4      130.79      138.79     13.42 o 
   0  15   4       79.30       83.46      7.36 o 
   1  15   4     1136.36     1053.08     47.84 o 
   2  15   4      400.99      378.05     31.94 o 
   3  15   4       34.35       36.56     15.33 o 
   4  15   4       44.62       26.33     13.34 o 
  -4  16   4        6.94       34.64     18.24 o 
  -3  16   4      102.28      116.89     13.39 o 
  -2  16   4      533.53      510.14     39.32 o 
  -1  16   4       62.81       67.63      8.61 o 
   0  16   4      289.98      299.28     16.11 o 
   1  16   4        6.78       -2.06      7.95 o 
   2  16   4      275.37      267.74     27.47 o 
   3  16   4       74.99       74.81     18.67 o 
   4  16   4       81.76      112.93     25.48 o 
  -4  17   4        0.97       -4.40     13.20 o 
  -3  17   4      196.56      199.27     17.82 o 
  -2  17   4      332.71      330.06     32.94 o 
  -1  17   4      425.85      413.45     29.92 o 
   0  17   4      107.12      100.22     10.32 o 
   1  17   4       20.55       15.54      8.94 o 
   2  17   4       66.30       53.02     14.13 o 
   3  17   4      174.66      202.44     26.69 o 
   4  17   4        6.32       33.72     20.09 o 
  -4  18   4        1.87        5.18     12.99 o 
  -3  18   4        0.03       16.40      7.63 o 
  -2  18   4      128.23      116.55     21.01 o 
  -1  18   4      295.62      250.08     15.34 o 
   0  18   4      221.13      238.12     20.66 o 
   1  18   4      274.79      225.08     22.79 o 
   2  18   4       49.92       77.09     16.33 o 
   3  18   4       78.94       74.81     18.31 o 
   4  18   4       25.50       30.88     16.40 o 
  -4  19   4        2.90       -7.24     12.78 o 
  -3  19   4       23.85       49.19     16.89 o 
  -2  19   4      160.83      167.37     25.13 o 
  -1  19   4      587.69      555.26     35.68 o 
   0  19   4      162.48      180.06     21.40 o 
   1  19   4      126.71      128.48     17.75 o 
   2  19   4      109.18      103.77     19.59 o 
   3  19   4       54.54       81.42     18.95 o 
  -3  20   4       56.32       49.33     17.32 o 
  -2  20   4      558.97      562.81     24.79 o 
  -1  20   4       37.50       41.20      6.85 o 
   0  20   4       75.39       93.64     20.83 o 
   1  20   4        8.25       13.91      9.87 o 
   2  20   4      116.40       92.77     18.10 o 
   3  20   4       31.31      -14.13     14.13 o 
  -3  21   4       18.16       45.00     16.25 o 
  -2  21   4        5.41       17.97      4.75 o 
  -1  21   4      120.49      134.03     10.15 o 
   1  21   4      971.91      851.71     46.21 o 
   2  21   4        4.48        0.57      9.94 o 
   3  21   4       41.35       34.71     16.04 o 
  -3  22   4       14.32       35.63     15.40 o 
  -2  22   4       34.21       27.28      8.55 o 
  -1  22   4       32.75       33.89      7.91 o 
   1  22   4      100.09       88.58     15.97 o 
   2  22   4       21.56       18.17     11.64 o 
   3  22   4        0.73       -5.61     12.21 o 
  -3  23   4        5.72       15.19     14.27 o 
  -2  23   4       83.81       76.94     20.16 o 
  -1  23   4       72.88       79.67      8.58 o 
   1  23   4       22.95       24.20     10.29 o 
   2  23   4       21.77       15.33     12.49 o 
   3  23   4       33.64       56.71     19.45 o 
  -2  24   4       10.02       24.91     16.40 o 
  -1  24   4        6.99        3.22      5.32 o 
   1  24   4       35.79       20.58      9.80 o 
   2  24   4      190.42      145.94     23.07 o 
  -2  25   4       29.53       19.16     13.49 o 
  -1  25   4       41.75       76.16     20.16 o 
   1  25   4       53.91       39.18     12.85 o 
   2  25   4        4.11      -12.28     12.28 o 
   1  26   4        4.46        9.44      9.44 o 
   0 -27   5       25.27       30.07     15.15 o 
  -1 -26   5       54.45       70.23     14.62 o 
   0 -26   5        5.75        6.73      8.37 o 
   1 -26   5       59.54       70.64     14.45 o 
  -2 -25   5       55.51       76.73     22.43 o 
  -1 -25   5       33.85       40.77     11.47 o 
   0 -25   5      124.43      153.57     20.80 o 
   1 -25   5       49.24       41.38     18.38 o 
  -2 -24   5       33.15       31.02     15.90 o 
  -1 -24   5       77.26       85.19     15.67 o 
   0 -24   5       15.08       16.56      9.16 o 
   1 -24   5      118.08      125.14     23.42 o 
   2 -24   5       18.62       18.58      9.17 o 
  -2 -23   5       37.51       26.26     16.25 o 
  -1 -23   5       25.01       26.55     13.49 o 
   0 -23   5        7.42       15.11     25.59 o 
   1 -23   5       13.39        7.31     11.71 o 
   2 -23   5       75.79       74.53     18.74 o 
  -3 -22   5        8.85        7.52     11.85 o 
  -2 -22   5       67.86       67.50     19.09 o 
  -1 -22   5       46.82       35.27      8.35 o 
   0 -22   5        1.70        2.11      3.86 o 
   1 -22   5       11.21       24.13     14.05 o 
   2 -22   5      123.33      130.97     13.41 o 
   3 -22   5       12.56       11.57      8.86 o 
  -3 -21   5       12.49       21.44     16.40 o 
  -2 -21   5      202.35      213.73     46.00 o 
  -1 -21   5       22.97       24.44      7.32 o 
   0 -21   5       56.20       55.36      5.77 o 
   1 -21   5      156.42      131.24     22.86 o 
   2 -21   5      166.87      184.98     15.80 o 
   3 -21   5        3.39        4.12     19.24 o 
  -3 -20   5        7.34       35.85     16.82 o 
  -2 -20   5       16.80       34.81     11.57 o 
  -1 -20   5       89.77       73.63     10.33 o 
   0 -20   5       31.19       29.24      5.41 o 
   1 -20   5      393.55      433.47     25.63 o 
   2 -20   5      150.79      142.85     11.15 o 
   3 -20   5       59.69       52.86     24.81 o 
  -3 -19   5       47.48       68.36     22.36 o 
  -2 -19   5      393.30      386.07     24.20 o 
  -1 -19   5      297.64      280.38     18.18 o 
   0 -19   5        3.01        3.09      4.59 o 
   1 -19   5      165.12      155.15     15.21 o 
   2 -19   5       16.17       17.47      8.70 o 
   3 -19   5        4.96       16.53      8.80 o 
  -4 -18   5       20.98       35.92     20.23 o 
  -3 -18   5       79.47       85.25     20.30 o 
  -2 -18   5       91.65      101.74     13.32 o 
  -1 -18   5      263.64      260.90     24.17 o 
   0 -18   5       35.24       37.81      6.34 o 
   1 -18   5      127.01      113.15     13.14 o 
   2 -18   5       53.86       55.56      7.50 o 
   3 -18   5      179.57      215.40     19.54 o 
  -4 -17   5        6.93       14.41     15.12 o 
  -3 -17   5       34.71       23.28     14.76 o 
  -2 -17   5        9.84       16.57      8.66 o 
  -1 -17   5      262.49      258.97     17.09 o 
   0 -17   5       19.78       25.47      5.82 o 
   1 -17   5       28.25       26.52      2.93 o 
   2 -17   5       48.29       43.95      4.24 o 
   3 -17   5        3.85       10.62      4.56 o 
   4 -17   5       37.80       31.20     20.05 o 
  -4 -16   5       30.34       32.63     10.29 o 
  -3 -16   5        1.93        5.96     13.56 o 
  -2 -16   5      351.57      339.89     34.04 o 
  -1 -16   5      169.42      154.40     13.57 o 
   0 -16   5        3.75        9.74      4.29 o 
   1 -16   5      634.01      610.81     18.11 o 
   2 -16   5       69.19       57.80      5.76 o 
   3 -16   5      112.78      116.57      7.72 o 
   4 -16   5      109.17      114.40     34.36 o 
  -4 -15   5       40.88       47.74     10.65 o 
  -3 -15   5        4.88       10.18      8.26 o 
  -2 -15   5      251.24      275.98     19.83 o 
  -1 -15   5       91.98      103.24      9.72 o 
   0 -15   5      542.61      557.48     19.53 o 
   1 -15   5       84.13       98.78      7.48 o 
   2 -15   5       10.06        8.64      4.17 o 
   3 -15   5      348.25      366.76     18.84 o 
   4 -15   5       77.89       81.96      9.64 o 
  -4 -14   5       26.38       33.93      9.31 o 
  -3 -14   5       32.59       37.90     10.22 o 
  -2 -14   5      234.03      221.63     17.39 o 
  -1 -14   5       18.03       20.38      5.35 o 
   0 -14   5      188.52      175.34     10.34 o 
   1 -14   5       84.71       93.60      7.42 o 
   2 -14   5      235.94      236.86      8.72 o 
   3 -14   5      230.30      234.74      9.52 o 
   4 -14   5       24.79       42.64      7.65 o 
  -4 -13   5       29.87       42.56     17.64 o 
  -3 -13   5      107.96       95.27     12.44 o 
  -2 -13   5      528.95      505.19     17.85 o 
  -1 -13   5       84.40      100.75      9.84 o 
   0 -13   5       36.18       39.47      7.89 o 
   1 -13   5      146.09      152.82      8.15 o 
   2 -13   5     1055.82     1084.07     18.69 o 
   3 -13   5      848.74      851.11     17.73 o 
   4 -13   5       48.74       73.03      8.83 o 
  -4 -12   5       38.51       17.44     10.19 o 
  -3 -12   5      105.05      100.39     12.55 o 
  -2 -12   5      135.38      139.43      9.68 o 
  -1 -12   5      458.35      471.94     30.63 o 
   0 -12   5      388.06      348.52     18.38 o 
   1 -12   5     1712.97     1736.37     31.22 o 
   2 -12   5      832.46      809.92     20.12 o 
   3 -12   5     1002.37      994.03     18.27 o 
   4 -12   5      213.89      210.77     13.65 o 
  -5 -11   5       13.06       25.09      9.74 o 
  -4 -11   5       14.90       22.30     10.75 o 
  -3 -11   5      181.40      172.59     15.84 o 
  -2 -11   5      327.55      336.71     19.30 o 
  -1 -11   5      162.97      151.06     12.47 o 
   0 -11   5     1005.61      936.86     77.05 o 
   1 -11   5       49.42       57.67      6.47 o 
   2 -11   5       60.06       61.32      4.39 o 
   3 -11   5      406.85      395.91     13.70 o 
   4 -11   5       44.91       43.31      5.34 o 
  -5 -10   5       21.31       53.94     13.02 o 
  -4 -10   5        1.68        0.81      9.30 o 
  -3 -10   5      198.26      181.08     16.15 o 
  -2 -10   5      116.42      115.78      8.78 o 
  -1 -10   5       87.36       87.37      8.27 o 
   0 -10   5      313.99      319.55     16.21 o 
   1 -10   5      594.07      610.50     21.73 o 
   2 -10   5      147.29      145.93      5.86 o 
   3 -10   5      806.47      828.62     20.55 o 
   4 -10   5       78.53       70.76      6.33 o 
  -5  -9   5        0.96       18.81     17.46 o 
  -4  -9   5       86.21       91.81     10.93 o 
  -3  -9   5       66.88       55.13      8.66 o 
  -2  -9   5      184.36      184.71     10.55 o 
  -1  -9   5      105.53      110.36     15.08 o 
   0  -9   5      827.29      831.16     39.11 o 
   1  -9   5     1218.61     1324.07     32.97 o 
   2  -9   5     1008.27      969.87     16.94 o 
   3  -9   5     2602.20     2534.50     33.69 o 
   4  -9   5       49.80       55.88      4.55 o 
   5  -9   5       13.19       28.41     20.05 o 
  -5  -8   5       18.04       20.94     11.64 o 
  -4  -8   5       24.02       33.22     16.47 o 
  -3  -8   5      190.80      195.74     12.17 o 
  -2  -8   5       19.77       16.81      4.97 o 
  -1  -8   5     1457.24     1515.60     61.47 o 
   0  -8   5     1419.42     1471.67     34.01 o 
   1  -8   5     2755.39     2800.31     51.72 o 
   2  -8   5      573.79      580.50     10.58 o 
   3  -8   5      583.68      564.26     12.07 o 
   4  -8   5       10.11        9.70      3.26 o 
   5  -8   5       25.44       35.01     10.44 o 
  -5  -7   5        5.47        0.07     10.43 o 
  -4  -7   5        1.36        7.95     11.85 o 
  -3  -7   5      265.16      255.26     21.45 o 
  -2  -7   5      707.52      698.96     22.37 o 
  -1  -7   5      183.36      194.92     14.59 o 
   0  -7   5      198.70      186.99     10.87 o 
   1  -7   5      309.81      271.60     13.95 o 
   2  -7   5      169.45      153.74     10.18 o 
   3  -7   5      179.87      182.00      6.75 o 
   4  -7   5      481.71      456.98     11.62 o 
   5  -7   5      173.89      165.32     26.69 o 
  -5  -6   5        9.97       19.16     14.62 o 
  -4  -6   5       82.17       83.26     18.10 o 
  -3  -6   5       91.18       90.50      8.90 o 
  -2  -6   5       41.36       46.06      7.30 o 
  -1  -6   5       34.39       38.38      7.21 o 
   0  -6   5      124.41      124.91     15.30 o 
   1  -6   5      639.80      543.40     26.34 o 
   2  -6   5       11.47       10.77      2.26 o 
   3  -6   5     1397.38     1379.72     20.26 o 
   4  -6   5       11.04       11.74      2.84 o 
   5  -6   5       71.66       79.78     19.59 o 
  -5  -5   5       15.37       12.21     14.13 o 
  -4  -5   5       87.98       87.80     20.58 o 
  -3  -5   5      107.99      118.73     11.18 o 
  -2  -5   5     3136.40     3123.97     79.82 o 
  -1  -5   5      462.35      480.83     26.19 o 
   0  -5   5     1559.46     1525.48     30.63 o 
   1  -5   5      144.22      136.58      7.22 o 
   2  -5   5       39.70       38.20      3.23 o 
   3  -5   5       48.33       44.25      3.94 o 
   4  -5   5       27.32       26.92      3.06 o 
   5  -5   5       59.44       79.64     21.44 o 
  -5  -4   5        9.88       15.62     14.76 o 
  -4  -4   5      107.51       97.67     19.73 o 
  -3  -4   5        9.17       18.18      5.75 o 
  -2  -4   5      511.79      516.20     23.94 o 
  -1  -4   5      789.71      841.78     26.20 o 
   0  -4   5       50.05       64.63      5.13 o 
   1  -4   5       93.33       95.26      5.84 o 
   2  -4   5      274.61      256.15      7.09 o 
   3  -4   5      192.95      196.27      7.37 o 
   4  -4   5      117.08      127.30     12.14 o 
   5  -4   5       51.45       40.81     15.69 o 
  -5  -3   5       37.68       41.52     14.69 o 
  -4  -3   5       17.25        7.38     11.64 o 
  -3  -3   5       21.59       31.76      7.04 o 
  -2  -3   5      178.29      188.85     14.83 o 
  -1  -3   5      145.16      154.60     16.82 o 
   0  -3   5     1151.06     1165.08     28.52 o 
   1  -3   5      913.75      959.68     16.63 o 
   2  -3   5      175.65      174.74      5.80 o 
   3  -3   5       63.05       54.30      4.42 o 
   4  -3   5       88.92       82.04      5.48 o 
   5  -3   5      108.26       90.71     21.15 o 
  -5  -2   5       23.99       23.99     12.99 o 
  -4  -2   5        7.22       19.80     11.57 o 
  -3  -2   5      124.71      118.85     11.15 o 
  -2  -2   5     1404.21     1430.65     58.35 o 
  -1  -2   5      370.11      333.90     23.78 o 
   0  -2   5      215.13      235.89     12.44 o 
   1  -2   5     1098.77     1160.83     15.82 o 
   2  -2   5      106.06      102.19      4.43 o 
   3  -2   5      306.79      286.48      8.77 o 
   4  -2   5      110.95       93.60      4.79 o 
   5  -2   5       91.39       86.60     21.44 o 
  -5  -1   5       21.97       35.56     17.18 o 
  -4  -1   5       52.25       56.64     16.04 o 
  -3  -1   5       47.43       49.63      8.23 o 
  -2  -1   5     4170.77     4160.52     76.73 o 
  -1  -1   5      866.97      846.74     38.83 o 
   0  -1   5       79.81       84.82      8.11 o 
   1  -1   5       42.09       39.92      3.05 o 
   2  -1   5      604.42      562.86     10.47 o 
   3  -1   5      178.16      168.35     10.82 o 
   4  -1   5        3.76        6.46     14.69 o 
   5  -1   5       99.44      146.93     28.11 o 
  -5   0   5       22.69       26.41     15.12 o 
  -4   0   5       18.00       23.78     12.21 o 
  -3   0   5      147.57      149.00     13.66 o 
  -2   0   5     1837.19     1909.15     46.95 o 
  -1   0   5      650.83      673.67     22.63 o 
   0   0   5     1489.51     1423.35     35.38 o 
   1   0   5      905.12     1008.44     22.37 o 
   2   0   5      490.93      536.25     30.88 o 
   3   0   5       28.04       30.44      5.94 o 
   4   0   5        0.32       10.43      7.95 o 
   5   0   5       47.32       26.05     17.75 o 
  -5   1   5       22.28       16.11     14.20 o 
  -4   1   5       51.85       47.56     13.42 o 
  -3   1   5       44.67       41.77      7.61 o 
  -2   1   5     4210.06     4158.42     98.74 o 
  -1   1   5      857.34      856.75     25.65 o 
   0   1   5       82.50       86.72      6.83 o 
   1   1   5       44.88       56.49      6.12 o 
   2   1   5      610.09      613.28     35.70 o 
   3   1   5      178.66      161.92     10.99 o 
   4   1   5        3.88        8.43      9.83 o 
   5   1   5       98.47      133.52     26.33 o 
  -5   2   5       24.28       24.49     14.41 o 
  -4   2   5        7.66       -4.12     10.72 o 
  -3   2   5      121.97       98.63     10.19 o 
  -2   2   5     1394.49     1469.76     81.17 o 
  -1   2   5      380.92      372.07     16.51 o 
   0   2   5      220.30      233.28      7.82 o 
   1   2   5     1103.73     1138.31     20.48 o 
   3   2   5      310.40      297.09     19.92 o 
   4   2   5      111.88      115.98     13.90 o 
   5   2   5       89.33       90.08     23.78 o 
  -5   3   5       37.09       51.82     18.31 o 
  -4   3   5       17.86       49.47     16.33 o 
  -3   3   5       21.40       30.39      7.00 o 
  -2   3   5      180.90      205.51     15.03 o 
  -1   3   5      135.87      141.66     10.61 o 
   0   3   5     1163.60     1107.78     18.44 o 
   1   3   5      903.42      971.97     16.91 o 
   3   3   5       62.01       57.10      7.60 o 
   4   3   5       90.18       73.48     11.27 o 
   5   3   5      109.08      116.13     25.84 o 
  -5   4   5       10.00       26.33     15.26 o 
  -4   4   5      107.93      128.55     22.43 o 
  -3   4   5        8.36       22.50      7.12 o 
  -2   4   5      507.93      493.29     22.94 o 
  -1   4   5      809.96      865.79     57.53 o 
   0   4   5       49.94       61.59      5.17 o 
   1   4   5       91.41       89.68      5.44 o 
   3   4   5      188.11      204.28     16.49 o 
   4   4   5      118.16      116.30     14.12 o 
   5   4   5       50.19       57.21     18.24 o 
  -5   5   5       15.09       19.02     12.92 o 
  -4   5   5       86.81       85.60     20.37 o 
  -3   5   5      105.26      106.11     10.55 o 
  -2   5   5     3163.02     3188.31     65.14 o 
  -1   5   5      458.50      447.45     18.94 o 
   0   5   5     1554.50     1477.09     28.20 o 
   1   5   5      142.32      126.53      6.38 o 
   3   5   5       47.88       43.93      9.52 o 
   4   5   5       29.49       33.28      9.39 o 
   5   5   5       58.52       79.71     22.64 o 
  -5   6   5        9.89        6.67     10.22 o 
  -4   6   5       81.41       87.59     19.59 o 
  -3   6   5       92.20       97.78     10.25 o 
  -2   6   5       39.11       48.57     14.52 o 
  -1   6   5       35.28       33.69      6.74 o 
   0   6   5      123.79      122.81     10.43 o 
   1   6   5      650.47      570.99     13.79 o 
   3   6   5     1408.06     1383.11     43.10 o 
   4   6   5       11.78       14.84     13.49 o 
   5   6   5       73.87      102.99     24.56 o 
  -5   7   5        5.33       28.25     14.62 o 
  -4   7   5        1.32       -1.28     12.42 o 
  -3   7   5      270.85      303.64     16.87 o 
  -2   7   5      688.34      678.00     27.95 o 
  -1   7   5      184.68      194.28     21.51 o 
   0   7   5      196.98      196.73     10.83 o 
   1   7   5      302.14      282.02      9.83 o 
   3   7   5      180.42      173.83     24.42 o 
   4   7   5      481.69      477.07     42.38 o 
   5   7   5      174.69      182.28     30.95 o 
  -5   8   5       18.45       19.38     12.99 o 
  -4   8   5       23.61       27.75     14.91 o 
  -3   8   5      193.14      199.13     14.08 o 
  -2   8   5       21.08       11.11      6.95 o 
  -1   8   5     1470.48     1553.38     40.00 o 
   0   8   5     1412.44     1508.48     31.48 o 
   1   8   5     2755.60     2672.67     40.31 o 
   2   8   5      564.42      605.40     38.54 o 
   3   8   5      591.24      589.15     42.94 o 
   4   8   5        9.22       39.54     17.67 o 
   5   8   5       24.45       23.35     16.33 o 
  -5   9   5        0.97       -5.96     10.72 o 
  -4   9   5       84.81       83.47     19.45 o 
  -3   9   5       67.84       61.66     10.74 o 
  -2   9   5      180.35      196.41     15.96 o 
  -1   9   5      100.88       94.13      8.44 o 
   0   9   5      823.00      817.84     22.91 o 
   1   9   5     1221.81     1235.60     25.35 o 
   2   9   5     1021.44      914.95     49.05 o 
   3   9   5     2597.38     2483.28     94.12 o 
   4   9   5       47.84       49.76     11.01 o 
   5   9   5       13.07       14.48     17.53 o 
  -5  10   5       21.20       37.48     14.98 o 
  -4  10   5        1.63       -1.85     11.64 o 
  -3  10   5      200.07      204.07     16.71 o 
  -2  10   5      118.11      132.57     13.61 o 
  -1  10   5       88.24       82.10      8.16 o 
   0  10   5      317.49      325.60     14.69 o 
   1  10   5      593.80      608.53     21.23 o 
   2  10   5      141.62      145.23     20.16 o 
   3  10   5      825.00      824.52     52.46 o 
   4  10   5       76.59       64.31     20.23 o 
  -5  11   5       13.17       42.59     17.11 o 
  -4  11   5       15.53       54.94     18.46 o 
  -3  11   5      182.20      160.42     15.87 o 
  -2  11   5      324.06      336.63     42.13 o 
  -1  11   5      169.44      180.46     15.13 o 
   0  11   5     1004.33      982.62     44.50 o 
   1  11   5       49.38       51.18      5.30 o 
   2  11   5       58.50       57.85     13.49 o 
   3  11   5      408.72      519.23     41.38 o 
   4  11   5       45.42       62.04     19.80 o 
  -4  12   5       39.18       16.18     13.49 o 
  -3  12   5      105.51      123.45     13.87 o 
  -2  12   5      136.73      155.86     15.32 o 
  -1  12   5      450.98      460.57     22.71 o 
   0  12   5      389.44      401.35     17.15 o 
   1  12   5     1706.96     1709.44     32.93 o 
   2  12   5      844.27      817.21     47.13 o 
   3  12   5      977.86      910.90     56.36 o 
   4  12   5      213.49      221.82     31.66 o 
  -4  13   5       30.19       35.49     15.33 o 
  -3  13   5      105.11       90.99     14.66 o 
  -2  13   5      535.59      544.30     22.86 o 
  -1  13   5       81.92      109.78     10.14 o 
   0  13   5       33.84       21.54      5.61 o 
   1  13   5      148.54      154.53      9.34 o 
   2  13   5     1046.23     1010.07     53.45 o 
   3  13   5      850.12      816.43     53.80 o 
   4  13   5       47.88       62.68     19.66 o 
  -4  14   5       26.45        3.69     12.28 o 
  -3  14   5       32.72       45.23     10.52 o 
  -2  14   5      233.66      215.64     26.19 o 
  -1  14   5       18.70       13.56      5.50 o 
   0  14   5      185.50      180.15     23.74 o 
   1  14   5       75.67       64.27      9.94 o 
   2  14   5      243.79      204.43     25.20 o 
   3  14   5      230.07      228.56     29.88 o 
   4  14   5       24.54       -0.78     11.71 o 
  -4  15   5       40.71       57.85     18.31 o 
  -3  15   5        5.06       12.28     10.51 o 
  -2  15   5      243.69      259.58     29.60 o 
  -1  15   5       89.34       91.67      9.70 o 
   0  15   5      544.81      572.50     22.30 o 
   1  15   5       86.43       69.36     10.71 o 
   2  15   5        9.18        3.48     10.01 o 
   3  15   5      348.66      341.70     35.85 o 
   4  15   5       78.91       56.57     20.09 o 
  -4  16   5       29.82       23.35     12.92 o 
  -3  16   5        1.66        5.12     11.04 o 
  -2  16   5      349.01      394.80     36.48 o 
  -1  16   5      175.00      173.65     15.64 o 
   0  16   5        4.31        7.71      8.92 o 
   1  16   5      637.13      559.97     36.91 o 
   2  16   5       72.10       84.96     16.47 o 
   3  16   5      108.83      125.14     24.06 o 
   4  16   5      109.95      141.04     28.39 o 
  -4  17   5        6.92       34.71     15.62 o 
  -3  17   5       35.14       16.05     15.40 o 
  -2  17   5       10.07        6.10     10.43 o 
  -1  17   5      265.36      248.59     19.52 o 
   0  17   5       19.99       22.27      6.48 o 
   1  17   5       27.23       23.49     10.86 o 
   2  17   5       45.90       49.90     14.69 o 
   3  17   5        3.70        4.19     12.00 o 
   4  17   5       36.92       34.36     17.96 o 
  -4  18   5       21.27       36.63     16.75 o 
  -3  18   5       80.30       68.36     10.87 o 
  -2  18   5       91.89      103.14     22.00 o 
  -1  18   5      260.97      264.29     32.12 o 
   0  18   5       34.76       44.94      7.38 o 
   1  18   5      125.19      107.89     17.89 o 
   2  18   5       51.40       57.78     15.83 o 
   3  18   5      185.99      165.60     26.41 o 
  -3  19   5       48.25       42.80     16.96 o 
  -2  19   5      386.92      442.21     40.89 o 
  -1  19   5      301.59      295.30     21.19 o 
   0  19   5        3.23        8.14      5.47 o 
   1  19   5      167.98      139.05     19.87 o 
   2  19   5       14.57       32.23     12.92 o 
   3  19   5        4.96       -2.41     12.42 o 
  -3  20   5        7.10       13.84     12.07 o 
  -2  20   5       16.18       32.51     14.98 o 
  -1  20   5       88.67      100.57     16.47 o 
   0  20   5       32.80       41.93     18.46 o 
   1  20   5      397.63      364.70     31.37 o 
   2  20   5      147.99      150.84     23.78 o 
   3  20   5       58.16       38.12     15.26 o 
  -3  21   5       12.57       35.99     15.76 o 
  -2  21   5      206.21      175.68     27.82 o 
  -1  21   5       23.23       30.60      9.45 o 
   0  21   5       56.41       56.06     10.30 o 
   1  21   5      152.33      158.86     21.37 o 
   2  21   5      168.68      129.12     21.65 o 
   3  21   5        3.38        6.53     10.36 o 
  -3  22   5        8.91       21.86     14.48 o 
  -2  22   5       66.45       67.86     20.44 o 
  -1  22   5       45.73       49.90     16.11 o 
   0  22   5        1.32        1.29      6.05 o 
   1  22   5       13.26        3.83     10.79 o 
   2  22   5      120.85      135.93     22.93 o 
   3  22   5       11.99       -0.50     13.63 o 
  -2  23   5       38.85       37.27     16.47 o 
  -1  23   5       23.48       28.46     13.98 o 
   0  23   5        8.70       10.36      7.74 o 
   1  23   5       12.80        3.83      8.80 o 
   2  23   5       78.32       68.64     16.89 o 
  -2  24   5       32.74       41.31     17.60 o 
  -1  24   5       79.82      125.14     26.83 o 
   0  24   5       15.22       32.30     10.93 o 
   1  24   5      118.61      127.55     20.51 o 
   2  24   5       19.32       40.67     14.27 o 
  -2  25   5       55.94       64.95     21.44 o 
  -1  25   5       33.28       50.54     19.16 o 
   0  25   5      123.00      165.81     19.66 o 
   1  25   5       48.78       20.94     11.71 o 
  -1  26   5       53.90       42.73     16.11 o 
   1  26   5       59.34       70.48     16.96 o 
   0 -26   6       46.07       73.06     14.43 o 
  -1 -25   6       41.23       53.89     14.29 o 
   0 -25   6       11.84        4.73     11.96 o 
   1 -25   6       45.70       38.81     11.40 o 
  -2 -24   6       62.04       41.17     17.60 o 
  -1 -24   6       50.08       34.43     17.32 o 
   0 -24   6       92.56      107.62     16.40 o 
   1 -24   6       20.99       39.98     10.97 o 
  -2 -23   6       32.63       38.83     17.60 o 
  -1 -23   6       22.82       11.43     11.64 o 
   0 -23   6        6.93       15.40      8.48 o 
   1 -23   6       34.11       27.40     10.40 o 
   2 -23   6       38.39       45.28     12.38 o 
  -2 -22   6       58.79       67.50     19.59 o 
  -1 -22   6       28.31       44.86     15.90 o 
   0 -22   6      188.24      177.12     18.71 o 
   1 -22   6       22.54       34.63     10.14 o 
   2 -22   6       98.37      115.90     16.21 o 
  -3 -21   6       24.42       18.95     13.84 o 
  -2 -21   6       39.51       26.97     14.41 o 
  -1 -21   6      171.16      192.72     18.81 o 
   0 -21   6       13.67       15.22      4.74 o 
   1 -21   6      353.62      342.49     26.58 o 
   2 -21   6       39.35       35.49     11.03 o 
   3 -21   6       17.22       21.22     10.27 o 
  -3 -20   6        9.84       19.80     14.69 o 
  -2 -20   6      166.99      156.04     16.52 o 
  -1 -20   6      179.70      201.32     16.32 o 
   0 -20   6       48.67       50.17      7.63 o 
   1 -20   6      106.17      116.12     11.58 o 
   2 -20   6       40.27       41.25      8.61 o 
   3 -20   6       10.10       27.44     10.90 o 
  -3 -19   6       23.55       28.68     15.47 o 
  -2 -19   6       59.67       60.54     11.16 o 
  -1 -19   6      102.98       97.68     14.48 o 
   0 -19   6      320.98      290.67     16.11 o 
   1 -19   6       71.95       76.96      4.46 o 
   2 -19   6      189.72      150.10     23.02 o 
   3 -19   6      123.23      142.87     30.20 o 
  -3 -18   6      145.71      138.20     25.84 o 
  -2 -18   6      114.35      116.92     14.35 o 
  -1 -18   6       34.70       36.64     10.54 o 
   0 -18   6      413.65      386.70     18.50 o 
   1 -18   6      114.48      114.30      5.86 o 
   2 -18   6       39.86       46.72      5.25 o 
   3 -18   6        1.55       -0.91      7.79 o 
  -4 -17   6        3.89        8.38     14.34 o 
  -3 -17   6      176.69      201.52     30.66 o 
  -2 -17   6       37.55       52.37     17.96 o 
  -1 -17   6      157.41      165.23     14.38 o 
   0 -17   6      149.76      143.17     11.65 o 
   1 -17   6      191.85      207.93      9.73 o 
   2 -17   6       62.11       55.46      6.39 o 
   3 -17   6      223.59      258.03     18.76 o 
  -4 -16   6        1.00       10.86      8.46 o 
  -3 -16   6       11.14       15.33     13.20 o 
  -2 -16   6       60.40       78.08     12.63 o 
  -1 -16   6       10.59        7.53      6.89 o 
   0 -16   6      281.38      261.52     15.33 o 
   1 -16   6       92.63       99.66      7.11 o 
   2 -16   6       44.41       44.44      6.42 o 
   3 -16   6       48.94       50.17     14.12 o 
   4 -16   6       86.90      107.89     24.20 o 
  -4 -15   6       64.25       77.06     17.21 o 
  -3 -15   6       46.91       58.26     11.69 o 
  -2 -15   6       66.34       77.93     12.19 o 
  -1 -15   6       38.87       34.43      7.76 o 
   0 -15   6       88.29       80.80     11.37 o 
   1 -15   6      103.16      104.03      6.58 o 
   2 -15   6      306.05      310.52     11.29 o 
   3 -15   6       22.61       23.33      5.56 o 
   4 -15   6       21.17       36.67      9.37 o 
  -4 -14   6        7.40        9.49      7.87 o 
  -3 -14   6      317.21      288.05     21.30 o 
  -2 -14   6      638.83      622.97     47.03 o 
  -1 -14   6      196.13      194.95     13.08 o 
   0 -14   6      308.63      314.97     18.95 o 
   1 -14   6      281.63      283.28     11.52 o 
   2 -14   6      748.15      758.36     19.58 o 
   3 -14   6       50.31       50.90      5.10 o 
   4 -14   6       29.00       30.29      8.70 o 
  -4 -13   6        2.35       11.19     20.41 o 
  -3 -13   6      134.19      136.04     18.24 o 
  -2 -13   6       60.08       58.14      9.97 o 
  -1 -13   6      211.15      213.77     13.08 o 
   0 -13   6        4.85        6.54      6.00 o 
   1 -13   6      454.93      463.07     16.13 o 
   2 -13   6      229.23      236.50      9.43 o 
   3 -13   6      345.69      327.65     16.08 o 
   4 -13   6      131.65      134.40     14.64 o 
  -4 -12   6       20.71       28.76     10.57 o 
  -3 -12   6       62.34       56.89     11.22 o 
  -2 -12   6      218.47      224.07     14.42 o 
  -1 -12   6       37.86       47.82      7.14 o 
   0 -12   6      421.04      425.01     20.31 o 
   1 -12   6       32.59       39.91      5.62 o 
   2 -12   6      464.98      480.49     12.91 o 
   3 -12   6      102.11      115.75      8.39 o 
   4 -12   6      125.66      153.22     25.34 o 
  -4 -11   6       85.17       69.83     12.49 o 
  -3 -11   6       22.82       24.15      9.06 o 
  -2 -11   6       28.11       33.08      7.13 o 
  -1 -11   6      232.38      226.31     32.01 o 
   0 -11   6      234.55      224.06     30.45 o 
   1 -11   6       49.39       40.77      5.41 o 
   2 -11   6       52.23       52.67      4.49 o 
   3 -11   6      227.91      238.89     13.03 o 
   4 -11   6        6.63        4.20      4.52 o 
  -4 -10   6       11.13       12.34      8.46 o 
  -3 -10   6       93.17       92.05     12.96 o 
  -2 -10   6        7.13       14.06      8.34 o 
  -1 -10   6      127.72      139.88     13.31 o 
   0 -10   6       17.26       13.23      5.18 o 
   1 -10   6       17.30       20.90      5.28 o 
   2 -10   6      106.32      106.51      5.76 o 
   3 -10   6       38.70       51.76     12.34 o 
   4 -10   6       10.71        6.68      4.82 o 
  -5  -9   6        3.12        2.35     10.24 o 
  -4  -9   6       26.46       27.60     16.86 o 
  -3  -9   6      112.96      104.53     13.42 o 
  -2  -9   6      205.22      209.63     11.76 o 
  -1  -9   6      604.79      629.58     42.59 o 
   0  -9   6      884.64      866.05     26.56 o 
   1  -9   6      111.74      106.45      7.95 o 
   2  -9   6      662.23      668.23     13.42 o 
   3  -9   6      298.75      302.28     11.94 o 
   4  -9   6        6.71        7.30      8.38 o 
  -5  -8   6       15.97       21.79     13.84 o 
  -4  -8   6       45.11       29.77     10.68 o 
  -3  -8   6      267.22      238.09     24.99 o 
  -2  -8   6      284.85      294.86     13.69 o 
  -1  -8   6        3.60        3.65      5.46 o 
   0  -8   6      120.78      125.70      9.95 o 
   1  -8   6      130.22      121.04      7.62 o 
   2  -8   6      916.23      853.51     17.47 o 
   3  -8   6       22.32       18.38      4.52 o 
   4  -8   6      132.85      144.11     15.66 o 
  -5  -7   6        3.31       -0.78     11.43 o 
  -4  -7   6       33.95       17.25     10.86 o 
  -3  -7   6      323.13      281.31     20.18 o 
  -2  -7   6       78.44       85.47      7.89 o 
  -1  -7   6      253.24      239.41     15.31 o 
   0  -7   6      108.42      118.07      9.03 o 
   1  -7   6      121.18       99.96      6.96 o 
   2  -7   6      255.92      235.16      7.09 o 
   3  -7   6       46.44       47.97      4.34 o 
   4  -7   6      107.29      122.10      9.91 o 
  -5  -6   6        9.28       30.24     17.18 o 
  -4  -6   6        8.46        2.77     10.72 o 
  -3  -6   6       18.83       29.10     13.27 o 
  -2  -6   6      816.42      803.09     26.45 o 
  -1  -6   6       74.11       73.19      9.12 o 
   0  -6   6      798.71      812.40     26.37 o 
   1  -6   6      236.53      236.86     12.25 o 
   2  -6   6     2462.51     2385.82     40.02 o 
   3  -6   6       67.61       60.89      4.70 o 
   4  -6   6       45.33       58.83      6.20 o 
   5  -6   6        2.37       -2.06     12.49 o 
  -5  -5   6       48.02       34.28     15.54 o 
  -4  -5   6      163.32      187.53     27.47 o 
  -3  -5   6      268.83      291.64     21.53 o 
  -2  -5   6      178.04      164.80     12.06 o 
  -1  -5   6      312.55      303.86     29.07 o 
   0  -5   6      317.23      338.48     17.18 o 
   1  -5   6      503.54      488.68     16.83 o 
   2  -5   6      194.67      190.21      8.66 o 
   3  -5   6        2.92       10.14      2.73 o 
   4  -5   6      182.23      201.12     11.87 o 
   5  -5   6       34.38       26.76     16.82 o 
  -5  -4   6        6.56       21.72     13.77 o 
  -4  -4   6      217.95      207.55     29.67 o 
  -3  -4   6        6.87       15.25      6.32 o 
  -2  -4   6      501.10      480.12     34.50 o 
  -1  -4   6       77.71       58.06     12.07 o 
   0  -4   6     2385.03     2386.29     47.69 o 
   1  -4   6      195.84      196.02     10.32 o 
   2  -4   6       71.65       66.02      4.20 o 
   3  -4   6      183.29      171.90      7.10 o 
   4  -4   6      270.19      260.17     11.42 o 
   5  -4   6        1.64       25.62     16.40 o 
  -5  -3   6       18.06       32.23     16.33 o 
  -4  -3   6      106.92      119.75     21.65 o 
  -3  -3   6      354.04      318.37     29.28 o 
  -2  -3   6      294.73      338.37     28.82 o 
  -1  -3   6       76.47       93.27     14.34 o 
   0  -3   6      649.37      649.58     22.28 o 
   1  -3   6       92.57       90.33      7.19 o 
   2  -3   6      202.48      200.51      8.14 o 
   3  -3   6      561.88      586.76     12.78 o 
   4  -3   6      122.40      142.52     14.63 o 
   5  -3   6       39.96       53.45     17.46 o 
  -5  -2   6        5.83       11.07     15.40 o 
  -4  -2   6      109.89       63.10     16.25 o 
  -3  -2   6      113.13      107.79     11.12 o 
  -2  -2   6      100.14      103.82     22.36 o 
  -1  -2   6     2459.91     2505.57     75.74 o 
   0  -2   6     3267.02     3331.29     59.55 o 
   1  -2   6      416.01      445.53      9.76 o 
   2  -2   6      318.88      329.83      9.92 o 
   3  -2   6       11.73       12.63      2.64 o 
   4  -2   6       97.78      139.05     23.71 o 
   5  -2   6       51.19       52.88     19.87 o 
  -5  -1   6       10.33       19.80     14.48 o 
  -4  -1   6       72.10       91.50     20.02 o 
  -3  -1   6       66.02       60.26      9.11 o 
  -2  -1   6       36.24       28.09      8.50 o 
  -1  -1   6       82.11       67.57     12.56 o 
   0  -1   6       63.01       68.85     10.82 o 
   1  -1   6      588.94      590.06     10.95 o 
   2  -1   6      290.10      278.26     10.92 o 
   3  -1   6        1.09        4.97      3.42 o 
   4  -1   6       96.56      106.98     18.35 o 
   5  -1   6       96.73       96.89     24.28 o 
  -5   0   6        3.33       -2.13     11.07 o 
  -4   0   6       10.24       -4.05     11.22 o 
  -3   0   6        3.03        7.86      8.72 o 
  -2   0   6       79.07       72.28     10.15 o 
  -1   0   6      104.58       84.75      8.85 o 
   0   0   6       35.29       22.60      5.95 o 
   1   0   6       32.48       28.69      4.26 o 
   2   0   6     1146.24     1102.18     34.52 o 
   3   0   6        1.31        5.86      3.79 o 
   4   0   6      683.73      615.33     28.25 o 
   5   0   6        9.03       -2.13     13.42 o 
  -5   1   6       10.06       22.29     17.25 o 
  -4   1   6       71.56       67.93     16.33 o 
  -3   1   6       65.23       69.14      9.37 o 
  -2   1   6       38.78       56.80      9.77 o 
  -1   1   6       83.91       82.98     11.61 o 
   0   1   6       60.92       70.32      6.52 o 
   1   1   6      612.95      621.88     41.45 o 
   2   1   6      292.34      270.75     17.19 o 
   3   1   6        1.66        1.21     11.92 o 
   4   1   6       95.60      100.02     12.59 o 
   5   1   6      101.53      113.07     24.84 o 
  -5   2   6        5.69       24.56     12.71 o 
  -4   2   6      110.92       74.81     19.52 o 
  -3   2   6      111.38      105.11     11.05 o 
  -2   2   6      102.57       78.50     10.86 o 
  -1   2   6     2461.09     2454.38     50.02 o 
   0   2   6     3262.75     3234.49     39.22 o 
   1   2   6      403.58      441.27     14.67 o 
   2   2   6      317.46      307.66     18.78 o 
   3   2   6       12.16       23.85     13.98 o 
   4   2   6       96.33      101.52     12.71 o 
   5   2   6       50.63       38.97     18.31 o 
  -5   3   6       18.14        4.76     12.21 o 
  -4   3   6      109.08      104.84     20.80 o 
  -3   3   6      353.59      326.27     17.67 o 
  -2   3   6      293.61      312.90     19.07 o 
  -1   3   6       77.85       87.63      9.28 o 
   0   3   6      644.89      593.68     16.70 o 
   1   3   6       97.33       99.40      5.96 o 
   2   3   6      201.61      197.64     18.42 o 
   3   3   6      561.02      528.60     40.46 o 
   4   3   6      123.28      102.78     21.15 o 
   5   3   6       39.70       51.46     20.73 o 
  -5   4   6        6.73        7.52     13.42 o 
  -4   4   6      218.16      230.41     29.60 o 
  -3   4   6        6.85       11.29      6.32 o 
  -2   4   6      503.94      457.13     23.17 o 
  -1   4   6       72.24       56.17      8.16 o 
   0   4   6     2393.15     2298.88     50.99 o 
   1   4   6      192.49      199.53     13.28 o 
   2   4   6       70.79       85.64     15.19 o 
   3   4   6      186.27      164.11     23.57 o 
   4   4   6      265.83      260.00     32.72 o 
   5   4   6        1.69       -2.70     12.07 o 
  -5   5   6       47.97       43.94     17.53 o 
  -4   5   6      160.79      146.01     23.64 o 
  -3   5   6      266.51      263.50     16.26 o 
  -2   5   6      179.81      190.84     15.38 o 
  -1   5   6      318.12      300.98     16.14 o 
   0   5   6      317.95      334.55     11.15 o 
   1   5   6      516.30      486.44     23.69 o 
   2   5   6      197.41      212.66     23.85 o 
   3   5   6        2.84       13.06     10.65 o 
   4   5   6      183.11      163.97     26.83 o 
   5   5   6       34.44       22.57     16.25 o 
  -5   6   6        9.38       -2.13     11.14 o 
  -4   6   6        8.16        1.70     12.85 o 
  -3   6   6       18.45       30.78      7.82 o 
  -2   6   6      801.40      789.05     31.44 o 
  -1   6   6       76.07       92.88      9.99 o 
   0   6   6      788.36      836.41     28.52 o 
   1   6   6      230.99      230.38     11.71 o 
   2   6   6     2463.52     2370.50     83.62 o 
   3   6   6       65.62       72.33     18.17 o 
   4   6   6       47.18       61.68     18.24 o 
   5   6   6        2.55       20.44     18.53 o 
  -5   7   6        3.31       -6.89     13.84 o 
  -4   7   6       34.16       33.72     14.76 o 
  -3   7   6      322.52      304.67     21.33 o 
  -2   7   6       76.83       88.67     11.39 o 
  -1   7   6      252.35      283.40     19.27 o 
   0   7   6      105.84      103.72     10.91 o 
   1   7   6      119.17      108.27      6.86 o 
   2   7   6      253.22      223.95     24.28 o 
   3   7   6       45.88       65.37     16.54 o 
   4   7   6      108.95      100.01     21.79 o 
  -5   8   6       15.97        0.07     15.76 o 
  -4   8   6       44.58       69.28     18.60 o 
  -3   8   6      263.30      271.91     21.47 o 
  -2   8   6      292.98      274.92     19.11 o 
  -1   8   6        4.17        3.39      9.44 o 
   0   8   6      116.02      122.41     12.69 o 
   1   8   6      128.06      127.82      6.91 o 
   2   8   6      905.35      964.57     50.89 o 
   3   8   6       22.48       17.82     12.00 o 
   4   8   6      133.20      133.30     25.98 o 
  -5   9   6        3.12       32.94     17.96 o 
  -4   9   6       25.57       22.64     13.56 o 
  -3   9   6      115.40      120.82     14.33 o 
  -2   9   6      206.20      220.01     16.92 o 
  -1   9   6      609.64      624.95     25.02 o 
   0   9   6      890.26      902.11     25.49 o 
   1   9   6      111.59      122.97      7.14 o 
   2   9   6      666.77      686.89     43.58 o 
   3   9   6      298.06      285.06     31.66 o 
   4   9   6        7.08       30.10     16.33 o 
  -4  10   6       11.44       15.19     10.86 o 
  -3  10   6       94.21       95.79     13.32 o 
  -2  10   6        7.44       14.72      7.17 o 
  -1  10   6      132.07      139.46     18.79 o 
   0  10   6       13.16        9.14      4.41 o 
   1  10   6       16.46       15.40      3.55 o 
   2  10   6      103.75      111.65     19.80 o 
   3  10   6       37.54       46.42     17.11 o 
   4  10   6       10.42       19.80     12.63 o 
  -4  11   6       86.35       83.62     19.52 o 
  -3  11   6       22.15       47.92     14.73 o 
  -2  11   6       28.76       35.38      8.52 o 
  -1  11   6      227.18      239.83     14.41 o 
   0  11   6      231.94      254.93     14.14 o 
   1  11   6       51.05       51.20      4.96 o 
   2  11   6       53.57       49.69     14.48 o 
   3  11   6      238.26      239.92     30.03 o 
   4  11   6        6.71       19.66     15.26 o 
  -4  12   6       21.26       45.57     16.54 o 
  -3  12   6       60.95       76.94     11.98 o 
  -2  12   6      223.40      212.98     17.88 o 
  -1  12   6       38.18       51.73      8.74 o 
   0  12   6      435.02      420.90     15.66 o 
   1  12   6       35.01       40.70      5.33 o 
   2  12   6      456.19      473.52     37.34 o 
   3  12   6      103.25      126.70     24.42 o 
   4  12   6      123.55      109.60     24.77 o 
  -4  13   6        2.30       12.07     12.71 o 
  -3  13   6      134.13      145.62     15.71 o 
  -2  13   6       60.84       65.04     11.56 o 
  -1  13   6      209.99      256.68     15.20 o 
   0  13   6        4.59       11.94      4.64 o 
   1  13   6      457.72      463.75     13.90 o 
   2  13   6      234.78      247.44     27.54 o 
   3  13   6      344.78      373.93     37.55 o 
   4  13   6      130.51      119.11     25.91 o 
  -4  14   6        7.54        3.83     10.01 o 
  -3  14   6      321.34      285.49     21.53 o 
  -2  14   6      629.14      680.07     46.92 o 
  -1  14   6      197.58      213.61     14.32 o 
   0  14   6      309.25      322.80     14.36 o 
   1  14   6      275.63      258.01     13.03 o 
   2  14   6      746.65      744.74     47.84 o 
   3  14   6       50.03       83.90     19.52 o 
   4  14   6       27.62       30.45     17.32 o 
  -4  15   6       64.57       42.59     15.62 o 
  -3  15   6       45.90       49.84     11.33 o 
  -2  15   6       65.73       58.63     15.33 o 
  -1  15   6       36.17       55.46     10.93 o 
   0  15   6       90.22       80.26      8.04 o 
   1  15   6      107.13      109.50      9.07 o 
   2  15   6      300.56      273.21     29.39 o 
   3  15   6       24.20       26.90     15.69 o 
   4  15   6       21.90       29.46     16.25 o 
  -4  16   6        1.08      -11.07     46.71 o 
  -3  16   6       11.05       32.08     16.29 o 
  -2  16   6       62.35      101.43     20.66 o 
  -1  16   6       10.43        4.14      7.55 o 
   0  16   6      270.63      271.37     13.75 o 
   1  16   6       91.98       99.08     10.05 o 
   2  16   6       45.01       45.92     14.62 o 
   3  16   6       48.23       48.27     16.47 o 
   4  16   6       86.08       66.37     21.01 o 
  -4  17   6        3.60       14.48     13.98 o 
  -3  17   6      176.88      183.64     17.86 o 
  -2  17   6       36.82       55.79     16.47 o 
  -1  17   6      159.94      189.78     17.22 o 
   0  17   6      151.24      123.35     13.67 o 
   1  17   6      194.15      171.45     16.73 o 
   2  17   6       64.01       62.18     16.61 o 
   3  17   6      221.23      234.38     31.52 o 
  -3  18   6      145.90      144.09     26.19 o 
  -2  18   6      113.01      107.25     21.72 o 
  -1  18   6       32.81       29.15      6.87 o 
   0  18   6      413.60      366.45     22.80 o 
   1  18   6      113.07       84.75     16.47 o 
   2  18   6       40.85       39.68     14.69 o 
   3  18   6        1.42       -1.28     12.00 o 
  -3  19   6       23.66       69.85     19.38 o 
  -2  19   6       59.39       93.41     21.72 o 
  -1  19   6      102.87      110.45     27.43 o 
   0  19   6      319.75      277.05     49.55 o 
   1  19   6       75.55       74.60     15.97 o 
   2  19   6      188.10      187.32     25.77 o 
   3  19   6      126.28      123.44     24.63 o 
  -3  20   6        9.40       19.87     12.14 o 
  -2  20   6      171.22      209.75     31.23 o 
  -1  20   6      178.20      167.05     15.79 o 
   0  20   6       49.91       60.28     11.24 o 
   1  20   6      110.35      104.70     18.74 o 
   2  20   6       39.17       59.34     17.04 o 
   3  20   6       10.15       57.14     19.45 o 
  -3  21   6       24.28       39.75     17.18 o 
  -2  21   6       39.72       57.85     18.17 o 
  -1  21   6      172.09      182.22     16.75 o 
   0  21   6       13.57       17.32      8.03 o 
   1  21   6      356.23      359.95     32.51 o 
   2  21   6       40.86       53.24     16.18 o 
   3  21   6       17.56       52.46     19.80 o 
  -2  22   6       60.73       64.83     11.27 o 
  -1  22   6       28.23       17.39      7.79 o 
   0  22   6      189.23      185.83     17.76 o 
   1  22   6       21.35       31.66     13.13 o 
   2  22   6       97.56       87.52     20.73 o 
  -2  23   6       32.22       27.33     16.25 o 
  -1  23   6       21.82       33.04      8.50 o 
   0  23   6        6.51       23.69     19.48 o 
   1  23   6       32.66       32.72     12.85 o 
   2  23   6       37.69       12.49     13.70 o 
  -2  24   6       61.84      103.28     24.13 o 
  -1  24   6       50.78       42.15     13.73 o 
   0  24   6       89.30       81.34     16.33 o 
   1  24   6       21.76       29.03     13.27 o 
  -1  25   6       40.58       67.65     22.36 o 
   0  25   6       12.01       24.63     11.22 o 
   1  25   6       45.45       66.44     17.11 o 
   0 -25   7       51.81       41.93     20.48 o 
  -1 -24   7       20.87       37.69     17.53 o 
   0 -24   7       38.77       40.09     14.20 o 
   1 -24   7       57.95       60.69     12.48 o 
  -2 -23   7        5.94        7.88     15.62 o 
  -1 -23   7        6.54        9.01     15.90 o 
   0 -23   7      124.68      108.66     15.67 o 
   1 -23   7      298.44      273.54     22.60 o 
  -2 -22   7        3.46       10.08     12.99 o 
  -1 -22   7       84.55      125.92     23.14 o 
   0 -22   7        0.85       -4.14      7.73 o 
   1 -22   7       80.28       96.56     19.41 o 
   2 -22   7        8.44       15.12     10.12 o 
  -2 -21   7       24.20       39.25     17.04 o 
  -1 -21   7        6.98        6.81     11.92 o 
   0 -21   7      166.05      155.31     22.57 o 
   1 -21   7        8.23        3.64      8.66 o 
   2 -21   7       26.24       35.61     10.30 o 
  -3 -20   7       46.05       22.50     16.04 o 
  -2 -20   7       51.06       49.33     18.74 o 
  -1 -20   7       14.70       18.80      7.74 o 
   0 -20   7      198.28      197.73     14.41 o 
   1 -20   7        3.52        3.43      4.58 o 
   2 -20   7        1.41        2.88      9.74 o 
  -3 -19   7       45.23       27.75     15.69 o 
  -2 -19   7       63.40       46.71     15.69 o 
  -1 -19   7       16.55       27.02      8.24 o 
   0 -19   7       17.80       26.63      6.74 o 
   1 -19   7      100.69       97.84      7.51 o 
   2 -19   7      118.75      122.61     16.39 o 
   3 -19   7       43.35       52.17     17.89 o 
  -3 -18   7       10.50       22.08     15.05 o 
  -2 -18   7        0.87       -7.03     11.64 o 
  -1 -18   7        2.87       10.99      7.63 o 
   0 -18   7       13.47        9.03      8.16 o 
   1 -18   7      119.95      132.16      8.62 o 
   2 -18   7      118.91      127.77      9.56 o 
   3 -18   7       11.66        9.09     11.50 o 
  -3 -17   7       13.29       -4.19     12.63 o 
  -2 -17   7       49.00       63.95     17.11 o 
  -1 -17   7       46.23       53.59      9.94 o 
   0 -17   7      338.59      339.46     18.16 o 
   1 -17   7      107.50      115.78      8.07 o 
   2 -17   7      138.52      181.39     11.73 o 
   3 -17   7       32.47       33.93     16.04 o 
  -4 -16   7        2.36        7.07      8.07 o 
  -3 -16   7       64.28       60.19     17.11 o 
  -2 -16   7      226.87      239.76     19.60 o 
  -1 -16   7      111.92      106.91     12.73 o 
   0 -16   7      174.12      143.81     19.24 o 
   1 -16   7       30.31       34.42      6.58 o 
   2 -16   7       11.87       19.72      5.72 o 
   3 -16   7      119.60      131.58     12.87 o 
  -4 -15   7       20.53       30.22     10.01 o 
  -3 -15   7      101.24      130.40     15.91 o 
  -2 -15   7      122.14      144.43     15.67 o 
  -1 -15   7       23.22       19.88      7.40 o 
   0 -15   7      253.77      239.70     22.15 o 
   1 -15   7      148.96      164.30     11.28 o 
   2 -15   7        7.36       15.65      4.51 o 
   3 -15   7      110.66      140.42     13.47 o 
  -4 -14   7       50.15       35.83     10.95 o 
  -3 -14   7       14.35       17.18      8.46 o 
  -2 -14   7       51.38       42.41     12.99 o 
  -1 -14   7      317.66      314.50     19.27 o 
   0 -14   7       31.50       47.91     12.21 o 
   1 -14   7      108.64      102.09      8.47 o 
   2 -14   7      229.66      244.66     10.01 o 
   3 -14   7      103.75      105.51     11.42 o 
   4 -14   7       36.04       28.69     11.18 o 
  -4 -13   7        2.67       40.01     11.54 o 
  -3 -13   7       30.79       16.54      9.44 o 
  -2 -13   7       86.68       89.82     10.08 o 
  -1 -13   7        9.13       14.16     10.65 o 
   0 -13   7      282.67      320.27     18.60 o 
   1 -13   7      108.45       96.19      8.06 o 
   2 -13   7      468.75      494.51     13.87 o 
   3 -13   7      205.30      207.84     14.39 o 
   4 -13   7        5.77        2.38      6.93 o 
  -4 -12   7        2.19        1.23      6.11 o 
  -3 -12   7        8.81        7.14      7.42 o 
  -2 -12   7       95.43       82.31      9.69 o 
  -1 -12   7      153.88      153.93     19.16 o 
   0 -12   7      200.60      206.93     14.86 o 
   1 -12   7       72.32       77.67      8.64 o 
   2 -12   7       69.28       72.25      5.36 o 
   3 -12   7      402.32      403.19     14.37 o 
   4 -12   7      100.81      106.31     13.20 o 
  -4 -11   7       31.13       24.83     10.22 o 
  -3 -11   7       65.68       34.69      9.53 o 
  -2 -11   7        7.13        5.89      8.50 o 
  -1 -11   7      316.48      345.63     20.50 o 
   0 -11   7      257.00      259.74     15.59 o 
   1 -11   7       92.66       97.33      8.66 o 
   2 -11   7      695.62      685.71     15.24 o 
   3 -11   7      187.84      185.26     14.75 o 
   4 -11   7      227.73      270.38     36.52 o 
  -4 -10   7       11.11       22.89     23.46 o 
  -3 -10   7      338.06      352.17     23.82 o 
  -2 -10   7      182.40      189.39     13.77 o 
  -1 -10   7       18.76        8.04      5.08 o 
   0 -10   7      410.96      403.94     38.40 o 
   1 -10   7      811.39      858.90     37.41 o 
   2 -10   7     3524.36     3580.44     35.17 o 
   3 -10   7      204.22      211.77      9.82 o 
   4 -10   7        3.77        2.02     22.47 o 
  -4  -9   7        4.13       13.30     10.03 o 
  -3  -9   7        7.42       13.49      7.30 o 
  -2  -9   7      123.06      120.76     11.21 o 
  -1  -9   7      479.28      498.81     39.56 o 
   0  -9   7      910.48      865.07     55.65 o 
   1  -9   7      139.18      142.48      8.21 o 
   2  -9   7      877.23      846.08     13.05 o 
   3  -9   7      118.58      125.87      7.42 o 
   4  -9   7      187.29      178.75     16.76 o 
  -4  -8   7       11.93        6.20      7.96 o 
  -3  -8   7      155.59      135.77     15.71 o 
  -2  -8   7      334.46      326.82     14.99 o 
  -1  -8   7      482.64      497.24     19.22 o 
   0  -8   7       56.03       48.29      6.95 o 
   1  -8   7       70.73       54.22      8.47 o 
   2  -8   7        0.07        2.39      2.06 o 
   3  -8   7       53.28       59.74      5.38 o 
   4  -8   7      102.25      128.62     14.50 o 
  -4  -7   7        6.10        3.29      8.00 o 
  -3  -7   7       37.93       43.01     11.89 o 
  -2  -7   7       28.19       28.56      5.26 o 
  -1  -7   7      226.30      199.52     13.97 o 
   0  -7   7      435.82      460.70     15.12 o 
   1  -7   7      290.56      274.78     21.01 o 
   2  -7   7      369.68      390.32     15.90 o 
   3  -7   7      101.55      109.72      6.58 o 
   4  -7   7       20.77       42.59     13.24 o 
  -5  -6   7        1.96       -0.50     12.00 o 
  -4  -6   7       58.35       64.88     19.31 o 
  -3  -6   7      210.59      203.42     18.87 o 
  -2  -6   7       11.45        3.74      6.97 o 
  -1  -6   7      502.52      473.66     28.69 o 
   0  -6   7      957.65     1011.20     31.69 o 
   1  -6   7      484.96      493.25     25.13 o 
   2  -6   7     2237.77     2085.68     29.35 o 
   3  -6   7       99.89       90.40      5.31 o 
   4  -6   7       24.17       50.31     19.24 o 
  -5  -5   7        5.31       -6.25     11.92 o 
  -4  -5   7        2.49       12.00     14.48 o 
  -3  -5   7       79.32       94.19     19.31 o 
  -2  -5   7      467.72      438.14     26.91 o 
  -1  -5   7      377.22      408.77     21.71 o 
   0  -5   7     2077.90     2003.88     66.55 o 
   1  -5   7      323.21      310.35     14.59 o 
   2  -5   7      708.51      667.58     18.18 o 
   3  -5   7       19.03       19.44      3.15 o 
   4  -5   7       32.01       48.89      9.37 o 
  -5  -4   7        1.71      -14.48     14.48 o 
  -4  -4   7        8.78        1.49     10.36 o 
  -3  -4   7      826.16      830.06     52.24 o 
  -2  -4   7      341.76      338.18     17.57 o 
  -1  -4   7       59.38       62.39      9.78 o 
   0  -4   7      143.38      147.94     17.71 o 
   1  -4   7      225.25      213.59     11.73 o 
   2  -4   7      554.12      548.83     14.51 o 
   3  -4   7      152.39      176.72      9.89 o 
   4  -4   7      215.82      209.32     17.02 o 
  -5  -3   7        9.57       36.41     16.04 o 
  -4  -3   7        6.76       10.86     12.07 o 
  -3  -3   7      125.77      103.99     19.45 o 
  -2  -3   7       61.28       68.01      8.44 o 
  -1  -3   7      255.91      257.55     26.41 o 
   0  -3   7     1843.63     1915.41     43.73 o 
   1  -3   7      274.37      275.02     13.14 o 
   2  -3   7      881.94      861.73     25.80 o 
   3  -3   7       32.29       33.45      4.34 o 
   4  -3   7      224.61      213.16     17.97 o 
  -5  -2   7       15.77       20.80     14.34 o 
  -4  -2   7       46.28       40.18     15.47 o 
  -3  -2   7      103.24      119.46     21.29 o 
  -2  -2   7      151.98      136.11     10.94 o 
  -1  -2   7        0.97       -0.95      6.02 o 
   0  -2   7      299.78      286.33     15.75 o 
   1  -2   7       25.67       22.55      3.10 o 
   2  -2   7       26.43       29.38      3.57 o 
   3  -2   7       14.25       20.90      7.49 o 
   4  -2   7       57.38       68.15     10.50 o 
  -5  -1   7        0.38       30.88     16.75 o 
  -4  -1   7        2.12        8.09      9.37 o 
  -3  -1   7      241.70      214.58     27.04 o 
  -2  -1   7       87.07      106.66     12.56 o 
  -1  -1   7       38.00       37.89      8.24 o 
   0  -1   7      732.57      770.24     35.03 o 
   1  -1   7       69.60       60.75      4.20 o 
   2  -1   7      237.64      212.15      7.65 o 
   3  -1   7      115.20      101.02     12.50 o 
   4  -1   7      106.89      106.21     13.75 o 
  -5   0   7       68.09       59.41     17.53 o 
  -4   0   7      193.63      175.68     27.40 o 
  -3   0   7      312.90      246.45     28.53 o 
  -2   0   7      189.17      196.36     15.62 o 
  -1   0   7      102.06      114.42     11.04 o 
   0   0   7     2175.38     2311.18     36.38 o 
   1   0   7       11.59        5.96      3.43 o 
   2   0   7        0.94        4.21      2.62 o 
   3   0   7       17.07       23.05     13.17 o 
   4   0   7      138.62      133.02     24.49 o 
  -5   1   7        0.41       25.06     15.40 o 
  -4   1   7        2.16       26.41     13.84 o 
  -3   1   7      240.42      214.29     26.76 o 
  -2   1   7       90.42      110.19     27.43 o 
  -1   1   7       39.20       33.74      7.04 o 
   0   1   7      720.17      718.06     20.63 o 
   1   1   7       67.96       69.15     11.78 o 
   2   1   7      231.82      208.48      9.93 o 
   3   1   7      113.12      102.56     13.43 o 
   4   1   7      108.63      134.65     24.06 o 
  -5   2   7       15.63       12.56     13.84 o 
  -4   2   7       45.21       37.83     16.25 o 
  -3   2   7      103.61      103.49     19.16 o 
  -2   2   7      152.09      156.60     14.27 o 
  -1   2   7        1.16        2.93      5.21 o 
   0   2   7      294.29      282.35     13.56 o 
   1   2   7       28.69       21.86     10.15 o 
   2   2   7       25.93       31.01      4.90 o 
   3   2   7       14.47       23.04      8.90 o 
   4   2   7       55.33       67.57     19.59 o 
  -5   3   7        9.69       14.76     14.48 o 
  -4   3   7        6.62        6.32      9.37 o 
  -3   3   7      125.40       85.25     18.53 o 
  -2   3   7       62.99       77.25     11.28 o 
  -1   3   7      258.05      269.26     15.67 o 
   0   3   7     1886.99     1913.69     64.91 o 
   1   3   7      268.03      273.34     15.42 o 
   2   3   7      883.55      885.26     23.30 o 
   3   3   7       34.60       21.22     10.33 o 
   4   3   7      220.55      269.37     34.21 o 
  -5   4   7        1.69       34.36     18.81 o 
  -4   4   7        8.38       -2.84     11.36 o 
  -3   4   7      834.50      787.61     50.68 o 
  -2   4   7      340.90      381.60     21.69 o 
  -1   4   7       61.06       55.29      8.66 o 
   0   4   7      140.72      145.81      8.16 o 
   1   4   7      229.28      218.06     10.67 o 
   2   4   7      552.91      523.72     26.15 o 
   3   4   7      153.19      184.64     20.12 o 
   4   4   7      215.98      219.83     30.52 o 
  -5   5   7        5.29       34.07     16.61 o 
  -4   5   7        2.52       29.24     14.76 o 
  -3   5   7       77.85       96.04     19.45 o 
  -2   5   7      471.82      481.21     24.52 o 
  -1   5   7      384.11      381.45     18.94 o 
   0   5   7     2048.32     1948.23     88.25 o 
   1   5   7      319.77      311.07     12.91 o 
   2   5   7      708.24      729.94     31.21 o 
   3   5   7       18.78        7.67      9.51 o 
   4   5   7       32.82       34.36     15.05 o 
  -5   6   7        1.89       19.52     12.92 o 
  -4   6   7       59.07       41.17     15.33 o 
  -3   6   7      208.91      212.87     27.19 o 
  -2   6   7       12.83       21.88      8.08 o 
  -1   6   7      496.44      428.68     35.14 o 
   0   6   7      961.08      959.64     32.65 o 
   1   6   7      493.61      492.85     15.25 o 
   2   6   7     2235.51     2196.79     81.63 o 
   3   6   7       99.49      101.01     20.87 o 
   4   6   7       25.53       36.34     17.46 o 
  -4   7   7        6.40        7.95     11.64 o 
  -3   7   7       37.87       49.97     16.18 o 
  -2   7   7       28.24       24.87     13.34 o 
  -1   7   7      225.89      220.20     15.02 o 
   0   7   7      436.89      443.01     22.49 o 
   1   7   7      286.05      264.87     11.67 o 
   2   7   7      378.77      404.00     23.99 o 
   3   7   7       99.20      118.75     22.71 o 
   4   7   7       19.72       23.57     15.19 o 
  -4   8   7       12.25       21.15     14.20 o 
  -3   8   7      156.80      130.04     21.65 o 
  -2   8   7      333.19      310.08     20.56 o 
  -1   8   7      482.24      468.61     21.97 o 
   0   8   7       57.54       73.25     10.30 o 
   1   8   7       75.41       72.48      5.96 o 
   2   8   7        0.07       -0.35      5.77 o 
   3   8   7       55.43       32.37     13.42 o 
   4   8   7      102.69      114.85     25.06 o 
  -4   9   7        4.28       -1.56     10.01 o 
  -3   9   7        6.98       50.04     16.96 o 
  -2   9   7      122.45      133.90     14.48 o 
  -1   9   7      474.93      454.72     28.75 o 
   0   9   7      918.30      954.34     27.33 o 
   1   9   7      146.26      150.69      8.08 o 
   2   9   7      870.82      883.22     52.03 o 
   3   9   7      116.55      109.74     21.65 o 
   4   9   7      192.22      234.81     32.86 o 
  -4  10   7       11.70        3.48     11.29 o 
  -3  10   7      333.40      337.73     35.28 o 
  -2  10   7      182.17      187.95     24.06 o 
  -1  10   7       18.06       14.14      6.33 o 
   0  10   7      408.15      415.25     18.23 o 
   1  10   7      809.47      797.17     18.63 o 
   2  10   7     3523.10     3460.98    112.79 o 
   3  10   7      204.67      242.40     30.52 o 
   4  10   7        4.49       36.34     18.53 o 
  -4  11   7       31.51       40.18     13.98 o 
  -3  11   7       66.03       45.92     15.69 o 
  -2  11   7        7.64       -5.91      6.56 o 
  -1  11   7      313.54      312.11     29.74 o 
   0  11   7      256.51      265.13     15.07 o 
   1  11   7       89.86       97.45      7.05 o 
   2  11   7      696.27      717.69     47.77 o 
   3  11   7      185.33      151.83     25.20 o 
   4  11   7      221.87      280.31     36.34 o 
  -4  12   7        2.23       -1.85     12.21 o 
  -3  12   7        9.39       25.48     13.63 o 
  -2  12   7       95.47       96.03     13.07 o 
  -1  12   7      155.20      163.18     12.75 o 
   0  12   7      204.58      203.39     13.72 o 
   1  12   7       75.99       82.58      7.26 o 
   2  12   7       68.79       78.29     17.32 o 
   3  12   7      404.30      403.67     39.89 o 
   4  12   7      101.77      157.44     29.03 o 
  -4  13   7        2.61       11.22     11.07 o 
  -3  13   7       30.06       39.25     14.91 o 
  -2  13   7       89.34       96.90     14.20 o 
  -1  13   7        9.68        4.07      6.02 o 
   0  13   7      278.10      268.76     16.85 o 
   1  13   7      113.94       98.72      7.91 o 
   2  13   7      461.85      430.36     37.98 o 
   3  13   7      206.41      195.27     28.32 o 
   4  13   7        5.40       13.91     13.34 o 
  -4  14   7       50.34       52.95     17.60 o 
  -3  14   7       14.23       16.47     14.69 o 
  -2  14   7       53.55       57.92     16.54 o 
  -1  14   7      319.09      338.23     36.20 o 
   0  14   7       31.61       31.24      8.60 o 
   1  14   7      104.17      106.22      8.13 o 
   2  14   7      231.35      231.83     28.46 o 
   3  14   7      103.14       94.76     22.00 o 
   4  14   7       36.69       80.63     23.99 o 
  -4  15   7       20.62       31.37     14.69 o 
  -3  15   7      101.65      132.66     25.77 o 
  -2  15   7      119.78      150.27     25.13 o 
  -1  15   7       23.62       28.41     13.81 o 
   0  15   7      249.23      229.15     22.34 o 
   1  15   7      152.04      148.15     11.03 o 
   2  15   7        7.27        7.81     10.15 o 
   3  15   7      109.10      115.56     23.71 o 
  -4  16   7        2.23        0.21     11.07 o 
  -3  16   7       62.76       64.45     17.39 o 
  -2  16   7      227.86      243.32     31.02 o 
  -1  16   7      110.29       87.31     18.31 o 
   0  16   7      176.25      157.19     15.77 o 
   1  16   7       28.03       32.46     10.18 o 
   2  16   7       12.31       12.78     12.71 o 
   3  16   7      121.51      151.05     26.90 o 
  -3  17   7       12.88       24.06     13.42 o 
  -2  17   7       49.35       44.72     15.62 o 
  -1  17   7       43.99       69.21     19.59 o 
   0  17   7      334.88      272.61     20.37 o 
   1  17   7      110.53      110.07      9.73 o 
   2  17   7      139.29      127.20     22.86 o 
   3  17   7       33.48       30.95     16.11 o 
  -3  18   7       10.36       13.91     15.12 o 
  -2  18   7        0.91      -10.01     10.01 o 
  -1  18   7        3.03        5.47     12.07 o 
   0  18   7       12.41       13.40      7.79 o 
   1  18   7      119.84      125.69     10.64 o 
   2  18   7      119.28      101.29     20.66 o 
   3  18   7       10.18       17.75     14.76 o 
  -3  19   7       45.03       85.18     22.50 o 
  -2  19   7       62.15       42.16     15.69 o 
  -1  19   7       17.83       34.92     14.55 o 
   0  19   7       18.55       28.36      8.24 o 
   1  19   7       97.12      112.28      9.98 o 
   2  19   7      119.51      121.73     22.22 o 
   3  19   7       44.19       50.82     20.23 o 
  -3  20   7       46.42       28.53     14.20 o 
  -2  20   7       51.54       42.66     15.47 o 
  -1  20   7       14.87       18.06     16.82 o 
   0  20   7      196.56      219.77     23.49 o 
   1  20   7        4.13        7.53      5.13 o 
   2  20   7        1.44        7.03     10.79 o 
  -2  21   7       25.27        4.47     11.43 o 
  -1  21   7        7.15       -1.40      6.85 o 
   0  21   7      165.89      111.59     15.11 o 
   1  21   7        8.62       11.00      5.42 o 
   2  21   7       26.19       50.61     17.82 o 
  -2  22   7        3.24       27.47     16.54 o 
  -1  22   7       85.86      108.83     23.96 o 
   0  22   7        0.87       -0.85      6.96 o 
   1  22   7       80.14      106.05     20.02 o 
   2  22   7        8.53        7.45     13.06 o 
  -2  23   7        6.28       29.67     19.52 o 
  -1  23   7        6.98       18.12      7.84 o 
   0  23   7      128.68      109.06     18.42 o 
   1  23   7      296.82      308.91     32.94 o 
  -1  24   7       20.85       17.38     17.67 o 
   0  24   7       37.66       39.41     10.88 o 
   1  24   7       58.96       66.44     17.25 o 
   0  25   7       52.30       57.37     11.76 o 
  -1 -23   8        9.49       21.58     15.54 o 
   0 -23   8       17.67       30.98     14.05 o 
   1 -23   8       70.31       84.11     13.76 o 
  -2 -22   8       26.30       46.63     19.45 o 
  -1 -22   8        1.22        1.85     10.58 o 
   0 -22   8      148.69      168.30     24.20 o 
   1 -22   8       96.04      112.88     14.66 o 
  -2 -21   8       11.92       28.32     16.11 o 
  -1 -21   8       28.89       29.24     14.98 o 
   0 -21   8       18.48       33.15     14.27 o 
   1 -21   8       39.92       46.71     10.41 o 
   2 -21   8        4.21       24.99     11.64 o 
  -2 -20   8        1.55      -10.08     12.63 o 
  -1 -20   8       16.63       22.15     14.55 o 
   0 -20   8       10.12       19.16     11.00 o 
   1 -20   8      104.60      114.73     14.15 o 
   2 -20   8       85.97      103.71     25.98 o 
  -3 -19   8       50.17       65.30     20.94 o 
  -2 -19   8       39.12       68.28     19.95 o 
  -1 -19   8       98.12      100.76     16.11 o 
   0 -19   8       96.62       95.34     11.24 o 
   1 -19   8       36.98       44.73      6.83 o 
   2 -19   8       13.63       22.17      7.21 o 
  -3 -18   8       41.57       73.39     20.23 o 
  -2 -18   8       27.46       16.54     13.56 o 
  -1 -18   8       20.59       33.71     12.10 o 
   0 -18   8      110.40      101.92     11.23 o 
   1 -18   8      111.30      113.71      8.53 o 
   2 -18   8      105.03      109.84      9.18 o 
   3 -18   8       63.15       76.23     20.23 o 
  -3 -17   8        1.30       -5.61     11.85 o 
  -2 -17   8       98.11      103.63     20.80 o 
  -1 -17   8        7.26       10.16      7.32 o 
   0 -17   8      116.94      140.90     18.95 o 
   1 -17   8       32.48       40.59      5.79 o 
   2 -17   8        8.56       17.52      4.55 o 
   3 -17   8       53.76       38.68     15.26 o 
  -3 -16   8       76.09       66.86     19.52 o 
  -2 -16   8       11.06        6.81     12.14 o 
  -1 -16   8      103.88       88.41     11.97 o 
   0 -16   8       12.28       -4.97      8.23 o 
   1 -16   8        3.03        4.19      4.62 o 
   2 -16   8      369.91      375.54     14.07 o 
   3 -16   8       35.47       29.16      7.35 o 
  -3 -15   8       60.44       43.55     12.38 o 
  -2 -15   8        4.67        3.19     10.51 o 
  -1 -15   8       69.57       70.14     10.59 o 
   0 -15   8       36.07       53.66     12.56 o 
   1 -15   8      364.32      345.70     21.22 o 
   2 -15   8      123.78      134.84      8.79 o 
   3 -15   8       57.37       66.68     13.52 o 
  -4 -14   8       19.16       15.57      9.83 o 
  -3 -14   8       32.41       39.28     10.35 o 
  -2 -14   8       31.04       31.23     12.78 o 
  -1 -14   8        0.05       13.69      7.00 o 
   0 -14   8      242.20      248.51     21.58 o 
   1 -14   8       61.96       56.53      7.50 o 
   2 -14   8      523.89      535.12     18.53 o 
   3 -14   8      148.68      155.77     19.20 o 
  -4 -13   8       24.42       28.73     13.27 o 
  -3 -13   8       35.55       29.04     10.72 o 
  -2 -13   8       24.75       25.10     12.49 o 
  -1 -13   8       15.49        1.56      9.09 o 
   0 -13   8        6.98        4.12      6.60 o 
   1 -13   8       28.75       29.83      6.22 o 
   2 -13   8       43.83       36.27      4.18 o 
   3 -13   8       55.01       68.38     10.70 o 
  -4 -12   8       14.70       18.50     12.95 o 
  -3 -12   8      104.72       80.23     13.25 o 
  -2 -12   8        2.61       13.79      8.56 o 
  -1 -12   8       54.24       45.00     11.64 o 
   0 -12   8      179.78      194.47     27.26 o 
   1 -12   8      684.36      760.67     23.61 o 
   2 -12   8     1245.72     1204.50     24.51 o 
   3 -12   8       29.46       42.13      7.84 o 
   4 -12   8       35.95       28.20      9.72 o 
  -4 -11   8        4.44       14.02     12.10 o 
  -3 -11   8       93.84      107.35     12.02 o 
  -2 -11   8       99.93       78.63     12.58 o 
  -1 -11   8       13.73       13.42      9.58 o 
   0 -11   8      229.45      248.13     15.42 o 
   1 -11   8      522.33      558.90     18.37 o 
   2 -11   8      198.56      185.09      6.88 o 
   3 -11   8       24.14       33.91     10.42 o 
   4 -11   8       13.88       -2.39     20.02 o 
  -4 -10   8       10.06       11.21      8.77 o 
  -3 -10   8       18.48       20.84      8.61 o 
  -2 -10   8      207.48      189.10     17.55 o 
  -1 -10   8      150.05      141.37     11.30 o 
   0 -10   8      514.61      520.31     21.27 o 
   1 -10   8      176.62      155.75      7.42 o 
   2 -10   8      196.94      191.69      6.58 o 
   3 -10   8      149.16      157.82     11.39 o 
   4 -10   8      365.59      407.01     25.13 o 
  -4  -9   8        3.67       15.40      9.82 o 
  -3  -9   8       43.42       55.18     12.07 o 
  -2  -9   8      151.17      159.37     13.11 o 
  -1  -9   8       16.05       13.29      5.38 o 
   0  -9   8      320.56      369.60     17.98 o 
   1  -9   8      635.18      673.06     25.42 o 
   2  -9   8       96.13      104.39      4.60 o 
   3  -9   8      156.31      152.72     10.90 o 
   4  -9   8       35.41       70.36     11.84 o 
  -4  -8   8        6.18        4.52      8.50 o 
  -3  -8   8        2.90        4.69     10.43 o 
  -2  -8   8       34.39       20.35      8.55 o 
  -1  -8   8      270.31      258.71     12.82 o 
   0  -8   8       85.33       75.50     10.31 o 
   1  -8   8      235.70      245.90     15.14 o 
   2  -8   8       84.18       83.44      3.90 o 
   3  -8   8       93.18       98.21      8.54 o 
   4  -8   8      166.43      244.93     19.82 o 
  -4  -7   8        6.07        5.39      8.28 o 
  -3  -7   8       46.85       49.04     11.50 o 
  -2  -7   8       84.04       81.67     14.87 o 
  -1  -7   8       35.55       52.16      8.21 o 
   0  -7   8      187.81      217.62     16.22 o 
   1  -7   8      162.62      169.64     24.52 o 
   2  -7   8      315.58      294.24      7.27 o 
   3  -7   8       42.99       41.19      5.83 o 
   4  -7   8      105.73      159.67     16.22 o 
  -4  -6   8       29.07       12.18      8.84 o 
  -3  -6   8       94.16      107.00     15.29 o 
  -2  -6   8      213.42      208.22     18.40 o 
  -1  -6   8      220.10      220.26     14.40 o 
   0  -6   8      102.43       96.54      9.19 o 
   1  -6   8        6.00       11.15     15.40 o 
   2  -6   8      331.19      299.24     12.82 o 
   3  -6   8       55.03       66.28      5.95 o 
   4  -6   8       34.27       93.05     13.22 o 
  -4  -5   8       34.25       43.44     17.25 o 
  -3  -5   8        9.01       21.93      8.89 o 
  -2  -5   8       43.08       39.31      9.67 o 
  -1  -5   8      534.84      521.82     33.70 o 
   0  -5   8      135.92      137.91     13.85 o 
   1  -5   8      240.06      222.28     23.03 o 
   2  -5   8        2.00        2.23      2.46 o 
   3  -5   8       80.90       86.98      6.49 o 
   4  -5   8      112.04      111.09     22.93 o 
  -4  -4   8       15.73       24.13     12.42 o 
  -3  -4   8       82.65       49.97     16.89 o 
  -2  -4   8       39.55       33.38      7.33 o 
  -1  -4   8      318.17      316.72     16.55 o 
   0  -4   8      207.75      184.19     11.89 o 
   1  -4   8      448.14      427.48     17.96 o 
   2  -4   8       67.13       63.92      6.66 o 
   3  -4   8      216.99      221.62     13.95 o 
   4  -4   8      162.93      193.42     28.32 o 
  -4  -3   8        7.45       21.79     14.69 o 
  -3  -3   8       50.68       71.98     18.53 o 
  -2  -3   8       21.07       16.96      6.89 o 
  -1  -3   8       53.25       55.80      7.74 o 
   0  -3   8       16.03       20.45      5.73 o 
   1  -3   8      983.38      949.99     27.32 o 
   2  -3   8       21.61       20.63      3.43 o 
   3  -3   8      332.22      340.53     12.23 o 
   4  -3   8       55.27       48.20     18.17 o 
  -4  -2   8       32.08       20.51     15.05 o 
  -3  -2   8      115.56      113.14     20.37 o 
  -2  -2   8       28.52       31.08      7.08 o 
  -1  -2   8      271.11      247.12     35.49 o 
   0  -2   8      276.64      267.38     13.82 o 
   1  -2   8      162.40      156.00      7.39 o 
   2  -2   8       23.21       17.11      3.51 o 
   3  -2   8      369.39      370.43     23.22 o 
   4  -2   8      170.64      183.91     29.24 o 
  -4  -1   8       20.81       21.93     10.86 o 
  -3  -1   8       60.31       42.80     15.33 o 
  -2  -1   8      121.83      103.07     12.43 o 
  -1  -1   8      689.03      653.98     21.69 o 
   0  -1   8       12.39       13.29      5.25 o 
   1  -1   8      601.85      568.45     26.36 o 
   2  -1   8       88.18       84.09      7.17 o 
   3  -1   8      446.84      396.70     24.27 o 
   4  -1   8        1.50       24.77     14.98 o 
  -4   0   8        7.45       20.51     12.63 o 
  -3   0   8        3.27       14.91     12.99 o 
  -2   0   8       24.02       29.57      8.03 o 
  -1   0   8       12.05        8.07      4.52 o 
   0   0   8      377.26      374.44     12.22 o 
   1   0   8      931.51      908.67     28.70 o 
   2   0   8     1410.95     1414.00     67.92 o 
   3   0   8      196.83      151.37     15.48 o 
   4   0   8      178.19      169.50     27.90 o 
  -4   1   8       21.02       52.46     19.45 o 
  -3   1   8       59.35       45.71     14.84 o 
  -2   1   8      120.13      122.65     13.45 o 
  -1   1   8      686.28      689.82     22.02 o 
   0   1   8       13.74        5.35      4.01 o 
   1   1   8      598.66      619.40     23.80 o 
   2   1   8       86.04       90.86     13.17 o 
   3   1   8      443.64      442.78     26.25 o 
   4   1   8        1.24       22.15     16.75 o 
  -4   2   8       32.17       28.18     16.18 o 
  -3   2   8      117.54      168.01     25.13 o 
  -2   2   8       29.09       37.29      9.11 o 
  -1   2   8      275.44      251.30     13.45 o 
   0   2   8      265.81      251.72     11.07 o 
   1   2   8      162.12      146.41      8.96 o 
   2   2   8       22.04       15.23      4.63 o 
   3   2   8      369.17      402.46     37.41 o 
   4   2   8      163.13      188.53     30.59 o 
  -4   3   8        7.06        8.30     12.07 o 
  -3   3   8       52.49       79.85     19.66 o 
  -2   3   8       21.55       33.43     13.91 o 
  -1   3   8       53.01       45.59      7.57 o 
   0   3   8       18.29       20.20      4.07 o 
   1   3   8      983.45      969.03     23.04 o 
   2   3   8       21.77       22.28      5.30 o 
   3   3   8      332.07      358.95     35.63 o 
   4   3   8       56.81       94.97     24.13 o 
  -4   4   8       15.62       23.07     14.27 o 
  -3   4   8       82.27       90.64     19.66 o 
  -2   4   8       41.19       31.40      8.38 o 
  -1   4   8      312.19      324.99     17.91 o 
   0   4   8      218.95      206.52      8.99 o 
   1   4   8      450.94      435.00     12.95 o 
   2   4   8       68.16       66.88      7.69 o 
   3   4   8      218.94      219.26     28.89 o 
   4   4   8      165.81      226.71     32.44 o 
  -4   5   8       33.58       46.78     16.96 o 
  -3   5   8        8.73       13.70     12.14 o 
  -2   5   8       42.13       41.85      9.87 o 
  -1   5   8      533.93      496.00     41.91 o 
   0   5   8      132.57      135.06      9.21 o 
   1   5   8      240.24      244.84     11.17 o 
   2   5   8        1.81       12.24      4.84 o 
   3   5   8       79.41       85.60     20.87 o 
   4   5   8      110.26      130.61     26.62 o 
  -4   6   8       28.98       32.51     15.76 o 
  -3   6   8       92.97       87.80     19.16 o 
  -2   6   8      215.85      223.34     17.68 o 
  -1   6   8      218.92      204.00     14.72 o 
   0   6   8      105.96      107.87      9.89 o 
   1   6   8        7.64        8.18      3.96 o 
   2   6   8      327.40      338.57     19.34 o 
   3   6   8       56.78       62.75     16.54 o 
   4   6   8       35.22       42.73     16.75 o 
  -4   7   8        6.06        0.50     10.01 o 
  -3   7   8       47.03       19.31     13.42 o 
  -2   7   8       87.53       96.71     16.96 o 
  -1   7   8       32.39       36.08     13.66 o 
   0   7   8      185.91      187.43     12.65 o 
   1   7   8      160.60      158.20     11.93 o 
   2   7   8      320.30      347.16     19.92 o 
   3   7   8       41.25       61.75     17.96 o 
   4   7   8      105.93      137.21     27.68 o 
  -4   8   8        5.94       21.86     14.84 o 
  -3   8   8        2.83       10.51      9.80 o 
  -2   8   8       33.46       48.53     10.44 o 
  -1   8   8      268.84      264.85     17.00 o 
   0   8   8       86.62       88.35      9.12 o 
   1   8   8      237.24      230.93     11.55 o 
   2   8   8       90.19       82.46     10.99 o 
   3   8   8       96.86       87.09     19.02 o 
   4   8   8      169.05      193.71     31.37 o 
  -4   9   8        3.46       -0.43      9.37 o 
  -3   9   8       44.06       33.36     13.91 o 
  -2   9   8      151.02      182.25     16.95 o 
  -1   9   8       14.67       10.30      6.09 o 
   0   9   8      321.94      341.01     15.22 o 
   1   9   8      628.75      615.49     23.88 o 
   2   9   8       95.84       74.25     17.53 o 
   3   9   8      155.52      151.62     25.48 o 
   4   9   8       36.53       49.90     19.52 o 
  -4  10   8       10.10       17.60     13.13 o 
  -3  10   8       19.30       29.10     14.76 o 
  -2  10   8      206.28      163.29     29.53 o 
  -1  10   8      150.70      171.76     23.25 o 
   0  10   8      507.84      541.48     21.74 o 
   1  10   8      175.86      162.01     11.74 o 
   2  10   8      196.23      180.15     25.06 o 
   3  10   8      146.11      123.72     23.92 o 
   4  10   8      357.57      432.56     45.85 o 
  -4  11   8        4.71       23.35     14.34 o 
  -3  11   8       92.67       99.87     21.22 o 
  -2  11   8       99.83       82.06     11.93 o 
  -1  11   8       13.16       20.73     13.20 o 
   0  11   8      223.64      249.79     18.55 o 
   1  11   8      518.30      520.86     20.95 o 
   2  11   8      199.34      221.46     27.75 o 
   3  11   8       22.95       43.80     18.46 o 
   4  11   8       13.19       23.49     14.69 o 
  -4  12   8       15.01       42.94     16.40 o 
  -3  12   8      105.09       72.12     18.60 o 
  -2  12   8        2.75       21.20      9.56 o 
  -1  12   8       55.05       81.77     18.03 o 
   0  12   8      185.77      179.63     16.18 o 
   1  12   8      686.35      666.96     32.96 o 
   2  12   8     1247.01     1273.55     67.01 o 
   3  12   8       28.46       38.40     17.18 o 
   4  12   8       38.61       46.63     18.88 o 
  -4  13   8       24.82       46.71     19.59 o 
  -3  13   8       35.40       64.38     19.38 o 
  -2  13   8       23.27       15.99     12.56 o 
  -1  13   8       16.60       32.72     13.42 o 
   0  13   8        6.93       12.67     12.82 o 
   1  13   8       30.06       38.99      7.87 o 
   2  13   8       42.80       35.99     13.70 o 
   3  13   8       54.76       31.66     16.40 o 
  -4  14   8       19.15       48.34     16.75 o 
  -3  14   8       32.20       46.35     17.46 o 
  -2  14   8       31.43       33.43     14.91 o 
  -1  14   8        0.09        2.77     10.65 o 
   0  14   8      244.12      228.69     24.55 o 
   1  14   8       64.96       67.56     13.50 o 
   2  14   8      525.45      498.01     43.09 o 
   3  14   8      149.19      146.72     25.41 o 
  -3  15   8       59.94       43.30     17.32 o 
  -2  15   8        5.27        4.26      8.45 o 
  -1  15   8       70.86       89.51     20.37 o 
   0  15   8       34.88       32.57      8.78 o 
   1  15   8      362.59      329.28     18.43 o 
   2  15   8      122.18      151.83     24.99 o 
   3  15   8       59.02       89.29     22.43 o 
  -3  16   8       75.43       97.24     21.29 o 
  -2  16   8       10.90       -1.42     13.70 o 
  -1  16   8      104.52       94.76     21.01 o 
   0  16   8       10.77       15.49     10.82 o 
   1  16   8        3.76        8.50      5.52 o 
   2  16   8      371.94      315.16     34.92 o 
   3  16   8       34.94       24.49     14.41 o 
  -3  17   8        1.30       16.11     14.48 o 
  -2  17   8       98.54      146.58     26.55 o 
  -1  17   8        7.34       11.07     10.43 o 
   0  17   8      120.47      114.66     15.14 o 
   1  17   8       31.08       39.54     10.52 o 
   2  17   8        8.66       17.96     13.98 o 
   3  17   8       53.18       73.68     22.71 o 
  -3  18   8       41.09       73.11     21.29 o 
  -2  18   8       27.35       19.87     13.42 o 
  -1  18   8       20.90       24.35     12.42 o 
   0  18   8      113.22       99.36     14.30 o 
   1  18   8      109.46      102.04     14.22 o 
   2  18   8      105.16      139.19     24.84 o 
   3  18   8       64.33       56.64     19.80 o 
  -3  19   8       51.00       77.16     21.93 o 
  -2  19   8       39.73       47.20     18.81 o 
  -1  19   8       97.87       66.74     21.79 o 
   0  19   8       95.92       96.11     22.43 o 
   1  19   8       34.69       28.98      9.72 o 
   2  19   8       13.63        1.92     12.14 o 
  -2  20   8        1.46       11.36     10.65 o 
  -1  20   8       15.95       17.96      7.78 o 
   0  20   8       10.90       15.40      9.41 o 
   1  20   8      103.35      105.74     15.35 o 
   2  20   8       86.73      140.12     25.27 o 
  -2  21   8       11.88        8.94     11.43 o 
  -1  21   8       28.33       36.60     14.05 o 
   0  21   8       18.84       13.55      8.28 o 
   1  21   8       40.21       25.91     13.49 o 
   2  21   8        4.05       10.15     10.43 o 
  -2  22   8       26.08       36.06     17.39 o 
  -1  22   8        1.25        4.67      7.45 o 
   0  22   8      150.96      140.82     32.44 o 
   1  22   8       96.14       68.71     18.74 o 
  -1  23   8        9.31       12.68      8.28 o 
   0  23   8       17.20       29.99     20.87 o 
   1  23   8       70.53       53.95     17.18 o 
  -1 -22   9       74.97       66.94     18.74 o 
   0 -22   9       89.05      103.35     20.66 o 
  -1 -21   9       51.30       45.14     16.25 o 
   0 -21   9        0.69        7.88     10.79 o 
   1 -21   9       29.68       15.19     14.48 o 
  -2 -20   9        1.84       -8.73     11.36 o 
  -1 -20   9       33.65       39.96     14.62 o 
   0 -20   9        1.88        7.31     11.29 o 
   1 -20   9       37.72       54.58     17.11 o 
  -2 -19   9        3.20       -4.26     11.71 o 
  -1 -19   9       64.27       96.46     18.53 o 
   0 -19   9      264.87      313.31     28.53 o 
   1 -19   9       39.67       39.24      6.76 o 
   2 -19   9       53.83       58.82     12.42 o 
  -2 -18   9        1.87       10.72     12.21 o 
  -1 -18   9      178.12      164.11     23.42 o 
   0 -18   9       58.56       71.98     14.76 o 
   1 -18   9       27.36       19.55      5.47 o 
   2 -18   9       29.98       32.46      9.59 o 
  -3 -17   9        1.20       11.22     15.69 o 
  -2 -17   9       11.83        2.77     11.92 o 
  -1 -17   9      135.96      141.54     14.90 o 
   0 -17   9       32.73       50.47     12.78 o 
   1 -17   9       70.16       78.38     10.74 o 
   2 -17   9       95.73      130.70     12.19 o 
  -3 -16   9       36.56       32.08     16.61 o 
  -2 -16   9       16.77       11.00     13.13 o 
  -1 -16   9      105.20      103.28     13.34 o 
   0 -16   9       33.52       32.58     10.58 o 
   1 -16   9      168.17      165.75     12.07 o 
   2 -16   9       43.56       61.74     15.66 o 
   3 -16   9        3.10       -2.34     10.51 o 
  -3 -15   9        1.66        8.43      8.80 o 
  -2 -15   9       38.74       17.04     11.36 o 
  -1 -15   9       17.59       22.97      9.37 o 
   0 -15   9       53.53       78.01     13.49 o 
   1 -15   9       50.78       47.77      8.87 o 
   2 -15   9       25.04       28.62      5.29 o 
   3 -15   9       26.62       17.82      6.12 o 
  -3 -14   9       46.49       46.04      9.86 o 
  -2 -14   9       51.54       52.24     15.97 o 
  -1 -14   9       88.75       65.87     13.84 o 
   0 -14   9        1.28        5.47      7.88 o 
   1 -14   9      241.35      238.09     13.13 o 
   2 -14   9       95.06       95.96      7.42 o 
   3 -14   9      116.50      163.08     23.81 o 
  -3 -13   9       26.69       29.71      9.08 o 
  -2 -13   9       34.50       20.74      9.60 o 
  -1 -13   9      291.50      285.42     25.98 o 
   0 -13   9       26.65       30.24      9.01 o 
   1 -13   9      183.81      173.62     12.35 o 
   2 -13   9      284.64      301.08     12.11 o 
   3 -13   9       43.78       57.76     11.22 o 
  -3 -12   9       19.69       10.03     10.01 o 
  -2 -12   9       33.97       23.91     10.04 o 
  -1 -12   9      117.70       97.81     16.04 o 
   0 -12   9       16.17       21.01      8.80 o 
   1 -12   9      345.18      359.46     15.67 o 
   2 -12   9      129.88      131.99      6.88 o 
   3 -12   9        7.61       18.97      7.42 o 
  -4 -11   9       36.75       31.56     19.20 o 
  -3 -11   9       28.65       44.90     20.76 o 
  -2 -11   9      136.53      138.50     13.26 o 
  -1 -11   9      143.72      161.13     19.38 o 
   0 -11   9      223.10      226.81     14.38 o 
   1 -11   9      495.74      521.00     24.54 o 
   2 -11   9      102.08      107.51      5.45 o 
   3 -11   9       68.42       63.85     17.04 o 
  -4 -10   9       17.02       17.99     10.83 o 
  -3 -10   9       18.98       25.72     10.17 o 
  -2 -10   9       32.72       27.13      9.47 o 
  -1 -10   9       43.97       55.76      8.54 o 
   0 -10   9       23.63       31.66      8.83 o 
   1 -10   9      439.97      446.15     22.26 o 
   2 -10   9      537.67      569.45     11.84 o 
   3 -10   9       99.59      113.71     12.76 o 
  -4  -9   9       24.73       29.77     10.95 o 
  -3  -9   9        5.77       17.09     10.07 o 
  -2  -9   9       64.22       85.02     31.52 o 
  -1  -9   9       44.70       36.61     10.60 o 
   0  -9   9      102.04      130.62     13.68 o 
   1  -9   9      213.12      212.78     15.26 o 
   2  -9   9      803.53      797.54     13.59 o 
   3  -9   9       76.44       70.23     15.05 o 
  -4  -8   9        0.25        3.79     10.29 o 
  -3  -8   9       11.87       13.41      8.54 o 
  -2  -8   9       66.16       88.88     13.77 o 
  -1  -8   9      230.76      224.47     41.17 o 
   0  -8   9      113.94      111.33     12.86 o 
   1  -8   9      178.64      200.85     19.87 o 
   2  -8   9      144.92      144.99      5.28 o 
   3  -8   9        2.10       -2.65      8.66 o 
   4  -8   9       86.44      132.17     24.77 o 
  -4  -7   9       60.33       58.44     12.76 o 
  -3  -7   9        6.37       10.15     20.73 o 
  -2  -7   9       26.75       30.45     11.04 o 
  -1  -7   9       70.57       77.89     10.32 o 
   0  -7   9      503.57      518.53     24.90 o 
   1  -7   9     2071.13     2172.06     49.02 o 
   2  -7   9       43.79       41.90      3.93 o 
   3  -7   9       32.03       30.07      6.49 o 
   4  -7   9       71.82      111.72     22.71 o 
  -4  -6   9       12.45       19.45      9.94 o 
  -3  -6   9       26.60       22.04      8.88 o 
  -2  -6   9      130.36      122.90     15.54 o 
  -1  -6   9      182.05      171.21     16.53 o 
   0  -6   9       24.22       23.86      8.80 o 
   1  -6   9       31.98       23.45      6.14 o 
   2  -6   9      144.35      131.46      5.26 o 
   3  -6   9      406.19      392.90     23.10 o 
   4  -6   9       77.31      114.56     23.21 o 
  -4  -5   9       14.37       29.32     11.15 o 
  -3  -5   9        3.41       12.88      8.51 o 
  -2  -5   9       48.85       48.55     11.06 o 
  -1  -5   9       11.43       14.01      8.66 o 
   0  -5   9       37.01       31.66      8.83 o 
   1  -5   9      160.53      160.09     12.23 o 
   2  -5   9       20.81       23.19      3.86 o 
   3  -5   9      224.91      232.91     13.67 o 
   4  -5   9      141.35      176.60     28.25 o 
  -4  -4   9       56.82       63.46     19.52 o 
  -3  -4   9       25.35       30.17      9.96 o 
  -2  -4   9       66.00       70.73     12.54 o 
  -1  -4   9      205.83      217.59     14.95 o 
   0  -4   9      662.12      657.98     28.55 o 
   1  -4   9     1030.00     1008.56     30.22 o 
   2  -4   9       35.37       36.01      5.24 o 
   3  -4   9       87.05      102.32      6.52 o 
   4  -4   9       22.74       23.28     16.47 o 
  -4  -3   9        6.49        7.38     11.78 o 
  -3  -3   9        4.69       12.56      8.37 o 
  -2  -3   9       19.36       12.93      6.64 o 
  -1  -3   9       52.12       40.21      8.00 o 
   0  -3   9      467.01      462.53     19.17 o 
   1  -3   9      303.27      285.22     15.58 o 
   2  -3   9       12.92       20.23      2.95 o 
   3  -3   9      288.37      282.74     20.83 o 
   4  -3   9       57.43       87.87     22.64 o 
  -4  -2   9        2.69       14.69     13.34 o 
  -3  -2   9       14.91       12.21     11.71 o 
  -2  -2   9       65.83       74.55      9.36 o 
  -1  -2   9      418.29      420.87     19.69 o 
   0  -2   9      197.14      195.45     14.83 o 
   1  -2   9       99.61      103.03      6.24 o 
   2  -2   9       81.50       87.65      7.54 o 
   3  -2   9      252.93      246.57     19.63 o 
   4  -2   9        8.48        9.87     14.13 o 
  -4  -1   9       59.23       31.23     17.04 o 
  -3  -1   9        6.39        9.72     10.36 o 
  -2  -1   9       21.27       21.61      6.49 o 
  -1  -1   9       56.20       62.59      8.13 o 
   0  -1   9       77.02       78.05      6.60 o 
   1  -1   9       73.76       54.80      8.52 o 
   2  -1   9       61.52       67.46      8.66 o 
   3  -1   9       73.16       70.77     18.38 o 
   4  -1   9      121.33      107.75     24.91 o 
  -4   0   9       24.54       15.47     15.19 o 
  -3   0   9       21.41       27.82     15.26 o 
  -2   0   9      121.49      132.69     12.07 o 
  -1   0   9       84.13       72.03      8.33 o 
   0   0   9       12.23       13.54      4.44 o 
   1   0   9        8.81       11.64      7.60 o 
   2   0   9        0.63        3.91      3.58 o 
   3   0   9       45.99       91.07     20.44 o 
   4   0   9      166.80      160.21     28.68 o 
  -4   1   9       59.81       29.95     14.76 o 
  -3   1   9        6.34        0.07     11.85 o 
  -2   1   9       21.51       17.23      7.69 o 
  -1   1   9       54.18       51.05      7.21 o 
   0   1   9       74.22       81.98      7.20 o 
   1   1   9       75.40       75.24      8.56 o 
   2   1   9       57.44       52.53      6.78 o 
   3   1   9       75.34       50.33     17.89 o 
   4   1   9      121.05      129.83     25.91 o 
  -4   2   9        2.80       28.46     17.04 o 
  -3   2   9       15.13       34.64     15.97 o 
  -2   2   9       67.71       74.29     11.27 o 
  -1   2   9      425.57      380.39     17.12 o 
   0   2   9      192.23      177.10      9.69 o 
   1   2   9      104.14      101.55      8.29 o 
   2   2   9       83.28       92.44     14.83 o 
   3   2   9      252.70      220.97     29.53 o 
   4   2   9        8.61       -7.24     16.11 o 
  -4   3   9        6.51       -4.76     11.14 o 
  -3   3   9        5.20       18.10     11.36 o 
  -2   3   9       19.50       13.50      7.50 o 
  -1   3   9       51.73       43.74      7.29 o 
   0   3   9      477.29      477.43     15.52 o 
   1   3   9      303.69      324.83     14.08 o 
   2   3   9       13.96       34.09      7.47 o 
   3   3   9      285.84      266.11     33.15 o 
   4   3   9       58.87      119.46     26.19 o 
  -4   4   9       56.62       48.98     18.38 o 
  -3   4   9       25.62       12.49     11.78 o 
  -2   4   9       66.41       70.52     11.52 o 
  -1   4   9      207.69      209.15     16.77 o 
   0   4   9      658.08      631.25     18.01 o 
   1   4   9     1019.81      993.22     25.16 o 
   2   4   9       36.48       37.71      7.68 o 
   3   4   9       86.83      136.21     25.77 o 
   4   4   9       22.65       66.86     21.65 o 
  -4   5   9       14.53        9.44      9.51 o 
  -3   5   9        3.35       13.84     11.36 o 
  -2   5   9       48.50       45.83     13.38 o 
  -1   5   9       11.54        7.92      7.67 o 
   0   5   9       39.74       35.68      4.93 o 
   1   5   9      161.73      143.80      9.61 o 
   2   5   9       21.05       29.09      7.21 o 
   3   5   9      228.12      258.59     32.65 o 
   4   5   9      141.90      148.00     27.90 o 
  -4   6   9       12.20       13.49     11.07 o 
  -3   6   9       26.73       17.46     12.56 o 
  -2   6   9      130.98      135.73     18.46 o 
  -1   6   9      185.76      188.81     14.72 o 
   0   6   9       23.61       25.93      8.05 o 
   1   6   9       30.71       43.35      6.09 o 
   2   6   9      138.22      126.94     12.82 o 
   3   6   9      405.40      366.34     38.90 o 
   4   6   9       77.12       72.76     20.30 o 
  -4   7   9       60.83       53.31     18.74 o 
  -3   7   9        6.49       18.88     13.20 o 
  -2   7   9       27.00       24.04      8.69 o 
  -1   7   9       70.22       63.75      9.70 o 
   0   7   9      506.88      495.07     33.61 o 
   1   7   9     2069.71     2078.31     36.47 o 
   2   7   9       50.33       60.81      9.76 o 
   3   7   9       31.80       45.29     17.39 o 
   4   7   9       72.08       58.20     20.51 o 
  -4   8   9        0.22        2.20     10.58 o 
  -3   8   9       11.86       24.20     14.62 o 
  -2   8   9       66.04       84.67     13.11 o 
  -1   8   9      225.53      232.30     16.46 o 
   0   8   9      114.72      116.90     14.09 o 
   1   8   9      174.13      156.73      9.76 o 
   2   8   9      147.59      142.17     14.40 o 
   3   8   9        2.47      -13.63     13.63 o 
   4   8   9       86.56      113.29     28.04 o 
  -4   9   9       24.59       47.27     19.38 o 
  -3   9   9        5.74        5.68      9.51 o 
  -2   9   9       62.77       75.45     12.53 o 
  -1   9   9       46.07       40.91     11.29 o 
   0   9   9      105.47      116.53     10.94 o 
   1   9   9      212.89      195.49     11.09 o 
   2   9   9      803.40      733.40     32.48 o 
   3   9   9       79.76       64.95     20.51 o 
  -4  10   9       16.71       46.92     18.53 o 
  -3  10   9       19.57       27.82     15.54 o 
  -2  10   9       32.17       18.75      8.36 o 
  -1  10   9       44.69       53.95      9.15 o 
   0  10   9       26.52       21.02      6.35 o 
   1  10   9      442.05      438.71     16.51 o 
   2  10   9      535.68      576.07     29.14 o 
   3  10   9       98.59      140.19     26.33 o 
  -4  11   9       36.92       31.73     15.12 o 
  -3  11   9       29.48       55.86     18.46 o 
  -2  11   9      138.41      146.85     16.36 o 
  -1  11   9      145.37      128.69     21.51 o 
   0  11   9      218.75      230.32     19.63 o 
   1  11   9      495.36      473.15     18.15 o 
   2  11   9      102.86      115.77     21.86 o 
   3  11   9       66.44       74.96     20.09 o 
  -3  12   9       19.24       12.21     11.85 o 
  -2  12   9       33.19       34.43     16.40 o 
  -1  12   9      118.68      103.92     19.52 o 
   0  12   9       17.99       24.87      6.81 o 
   1  12   9      344.33      339.05     14.90 o 
   2  12   9      130.05      171.85     27.26 o 
   3  12   9        7.31       -8.87     12.07 o 
  -3  13   9       26.57       46.00     17.18 o 
  -2  13   9       33.98       44.93     16.25 o 
  -1  13   9      291.26      299.33     33.29 o 
   0  13   9       25.39       16.51     10.95 o 
   1  13   9      181.39      172.71     11.16 o 
   2  13   9      286.43      326.37     35.28 o 
   3  13   9       46.21       28.11     17.46 o 
  -3  14   9       46.88       54.23     18.10 o 
  -2  14   9       50.29       60.62     16.54 o 
  -1  14   9       86.81       84.89     19.24 o 
   0  14   9        1.16        2.03      6.56 o 
   1  14   9      241.33      252.97     18.02 o 
   2  14   9       93.54       96.89     20.87 o 
   3  14   9      115.19      130.46     27.40 o 
  -3  15   9        1.64       10.36     13.91 o 
  -2  15   9       39.26       66.08     20.37 o 
  -1  15   9       16.89       23.07     13.49 o 
   0  15   9       55.09       59.78     11.24 o 
   1  15   9       49.41       51.98      7.26 o 
   2  15   9       24.63       15.83     12.14 o 
   3  15   9       26.66       21.72     17.82 o 
  -3  16   9       36.05       53.38     17.75 o 
  -2  16   9       17.08       20.30     16.33 o 
  -1  16   9      102.89       93.06     21.15 o 
   0  16   9       32.89       42.63     10.39 o 
   1  16   9      168.03      162.71     13.03 o 
   2  16   9       45.24       45.36     17.67 o 
   3  16   9        2.55      -12.71     12.71 o 
  -3  17   9        1.04       15.12     15.54 o 
  -2  17   9       11.09       30.88     17.32 o 
  -1  17   9      134.73      119.75     22.86 o 
   0  17   9       34.59       25.58      9.62 o 
   1  17   9       71.02       52.24     14.62 o 
   2  17   9       95.56      136.71     26.55 o 
  -2  18   9        1.94       18.53     14.13 o 
  -1  18   9      176.44      194.35     30.31 o 
   0  18   9       61.25       53.62     12.88 o 
   1  18   9       25.52       21.66     12.63 o 
   2  18   9       29.39       34.57     14.27 o 
  -2  19   9        3.43        7.10     10.08 o 
  -1  19   9       65.60       72.39     14.69 o 
   0  19   9      263.94      244.14     69.10 o 
   1  19   9       40.05       43.92      7.93 o 
   2  19   9       55.37       80.14     22.93 o 
  -2  20   9        1.63       11.29     15.76 o 
  -1  20   9       33.06       38.76     11.33 o 
   0  20   9        1.81       -0.35      7.42 o 
   1  20   9       38.60       46.58     14.62 o 
  -1  21   9       50.64       41.31     11.72 o 
   0  21   9        0.54        5.87     11.32 o 
   1  21   9       30.64       25.39     11.14 o 
  -1  22   9       77.15       79.02     24.63 o 
   0  22   9       88.70       65.08     13.16 o 
  -1 -20  10        0.46        7.03     10.15 o 
  -1 -19  10       12.29       21.58     11.64 o 
   0 -19  10       45.88       55.93     13.70 o 
   1 -19  10      112.40      133.37     24.91 o 
  -2 -18  10        4.24       15.76     13.84 o 
  -1 -18  10        8.30        2.98      9.44 o 
   0 -18  10        8.75        7.81     10.22 o 
   1 -18  10       45.02       44.13      9.59 o 
  -2 -17  10       10.37       -5.32     12.56 o 
  -1 -17  10       62.37       59.62     15.62 o 
   0 -17  10       68.08       81.27     14.48 o 
   1 -17  10      329.70      346.49     22.11 o 
   2 -17  10       80.12       86.58     12.32 o 
  -2 -16  10       31.63       37.19     16.89 o 
  -1 -16  10       20.53       15.69     10.58 o 
   0 -16  10       39.61       59.13     12.99 o 
   1 -16  10       22.36       39.11     12.42 o 
   2 -16  10       97.64      110.37     10.56 o 
  -3 -15  10       11.60       14.64     13.19 o 
  -2 -15  10        2.65      -11.36     11.36 o 
  -1 -15  10      151.81      159.92     21.51 o 
   0 -15  10       74.69       68.21     12.00 o 
   1 -15  10       39.90       47.30      8.60 o 
   2 -15  10      105.31      116.32     10.09 o 
  -3 -14  10        8.95        8.87     11.24 o 
  -2 -14  10       30.54       41.87     11.39 o 
  -1 -14  10        8.33       22.86     11.22 o 
   0 -14  10       13.51       30.45      9.65 o 
   1 -14  10      131.68      116.45     12.62 o 
   2 -14  10      122.73      137.82     10.85 o 
  -3 -13  10       31.03        6.28      9.71 o 
  -2 -13  10      101.27      102.19     16.06 o 
  -1 -13  10       14.65       17.76      8.04 o 
   0 -13  10       43.11       53.39     15.54 o 
   1 -13  10      356.41      343.17     20.65 o 
   2 -13  10       55.61       63.31      7.67 o 
   3 -13  10      182.08      207.89     17.55 o 
  -3 -12  10        7.60        1.72      9.26 o 
  -2 -12  10       17.30       36.25     12.54 o 
  -1 -12  10       66.80       71.90     17.60 o 
   0 -12  10      354.03      336.31     31.59 o 
   1 -12  10      345.35      379.11     28.89 o 
   2 -12  10       42.74       43.50      6.39 o 
   3 -12  10        8.77        7.41      8.23 o 
  -3 -11  10       35.52       40.42     11.89 o 
  -2 -11  10       44.78       37.36     13.45 o 
  -1 -11  10      165.71      184.41     25.77 o 
   0 -11  10      278.96      250.07     26.90 o 
   1 -11  10      303.68      325.24     26.26 o 
   2 -11  10       82.04       81.46      5.74 o 
   3 -11  10       11.55       16.97      7.25 o 
  -3 -10  10       19.07       41.01     12.34 o 
  -2 -10  10        4.31       18.75      9.47 o 
  -1 -10  10       26.72       14.65      8.47 o 
   0 -10  10       30.99       36.27     13.13 o 
   1 -10  10      222.44      241.88     31.20 o 
   2 -10  10       34.38       36.93      4.03 o 
   3 -10  10       21.59       15.05      5.96 o 
  -3  -9  10       33.42       21.42     11.89 o 
  -2  -9  10       55.63       56.75     12.18 o 
  -1  -9  10      192.03      183.09     18.49 o 
   0  -9  10       67.66       82.13     15.76 o 
   1  -9  10      317.64      320.08     19.25 o 
   2  -9  10        8.78       10.25      2.88 o 
   3  -9  10       26.03       16.71      6.89 o 
  -4  -8  10       39.32       37.81     12.98 o 
  -3  -8  10       19.83       32.38     11.58 o 
  -2  -8  10       37.62       44.21     11.64 o 
  -1  -8  10       63.31       69.01     12.04 o 
   0  -8  10      300.29      344.74     21.83 o 
   1  -8  10      619.72      676.27     27.40 o 
   2  -8  10       12.86       13.48      2.66 o 
   3  -8  10        0.14        0.97      8.73 o 
  -4  -7  10       18.73        7.74     10.73 o 
  -3  -7  10       13.26       28.72     12.06 o 
  -2  -7  10       55.69       47.01     11.24 o 
  -1  -7  10      197.47      176.04     17.46 o 
   0  -7  10      163.32      195.59     16.88 o 
   1  -7  10      439.64      440.51     21.64 o 
   2  -7  10      153.12      149.35      7.15 o 
   3  -7  10      356.39      415.54     44.97 o 
  -4  -6  10       56.12       54.60     13.91 o 
  -3  -6  10       18.82        6.31     12.74 o 
  -2  -6  10        0.10        3.21      7.91 o 
  -1  -6  10       39.12       30.03      9.91 o 
   0  -6  10      172.60      166.01     15.40 o 
   1  -6  10      149.19      134.37     12.35 o 
   2  -6  10      232.05      235.31      7.42 o 
   3  -6  10       48.70       62.92      8.49 o 
  -4  -5  10       69.24       77.23     21.76 o 
  -3  -5  10       12.19       22.18     13.17 o 
  -2  -5  10       15.47       19.08      9.00 o 
  -1  -5  10       18.13       18.98      9.39 o 
   0  -5  10       15.83       19.22      6.25 o 
   1  -5  10      433.63      424.59     20.66 o 
   2  -5  10      193.35      189.76      6.24 o 
   3  -5  10      256.36      261.71     31.52 o 
  -4  -4  10       16.44       17.03     11.69 o 
  -3  -4  10       21.95       35.08     24.88 o 
  -2  -4  10       95.93       85.15     10.55 o 
  -1  -4  10      121.21      123.54     14.91 o 
   0  -4  10      309.41      296.83     16.67 o 
   1  -4  10      438.62      468.45     25.20 o 
   2  -4  10      111.01      113.50      5.65 o 
   3  -4  10        8.19       32.86     14.91 o 
  -4  -3  10        5.55       25.30     12.99 o 
  -3  -3  10       52.31       63.22     12.87 o 
  -2  -3  10       40.11       52.10      9.05 o 
  -1  -3  10       45.70       38.34     10.82 o 
   0  -3  10      178.44      175.85     12.92 o 
   1  -3  10      365.57      355.07     12.56 o 
   2  -3  10      160.82      162.98      8.95 o 
   3  -3  10       60.08       42.94     14.98 o 
  -4  -2  10       66.40       43.44     20.16 o 
  -3  -2  10       14.19       31.60     13.66 o 
  -2  -2  10       85.13       89.82     11.02 o 
  -1  -2  10      123.60      137.85     10.43 o 
   0  -2  10       81.52       91.40      9.95 o 
   1  -2  10       82.06       79.76      6.97 o 
   2  -2  10      264.37      248.76     13.74 o 
   3  -2  10       42.67       38.68     17.53 o 
  -4  -1  10        7.11        6.46     13.63 o 
  -3  -1  10        2.62        5.68      9.87 o 
  -2  -1  10       43.89       53.52      9.11 o 
  -1  -1  10       77.80      102.53     10.07 o 
   0  -1  10      456.29      481.40     17.65 o 
   1  -1  10      131.82      134.65     16.18 o 
   2  -1  10      326.42      331.08     16.37 o 
   3  -1  10       65.73       46.56     16.61 o 
  -4   0  10        1.06       13.20     14.34 o 
  -3   0  10       31.71       47.34     17.53 o 
  -2   0  10        0.01       11.17      6.57 o 
  -1   0  10      166.92      162.81     12.16 o 
   0   0  10      487.54      486.77     17.20 o 
   1   0  10       18.95       23.64      8.52 o 
   2   0  10      297.88      288.20     16.01 o 
   3   0  10        4.41        5.89     13.49 o 
  -4   1  10        7.29      -13.63     13.63 o 
  -3   1  10        2.74        3.05     12.21 o 
  -2   1  10       42.59       47.76      8.60 o 
  -1   1  10       81.29       82.60      9.04 o 
   0   1  10      457.77      458.82     16.48 o 
   1   1  10      132.56      132.29     23.81 o 
   2   1  10      328.99      322.25     17.63 o 
   3   1  10       64.90       80.92     20.80 o 
  -4   2  10       66.98       76.31     20.44 o 
  -3   2  10       14.88       -2.56      8.73 o 
  -2   2  10       86.13       73.38     10.03 o 
  -1   2  10      124.03      105.43     10.28 o 
   0   2  10       84.73       84.86      7.42 o 
   1   2  10       83.23       86.71     11.49 o 
   2   2  10      260.35      240.91     16.08 o 
   3   2  10       41.65       35.77     16.82 o 
  -4   3  10        5.67        9.94     13.84 o 
  -3   3  10       52.72       69.56     17.96 o 
  -2   3  10       40.21       48.64     15.26 o 
  -1   3  10       44.81       48.86      7.91 o 
   0   3  10      177.40      156.23     10.56 o 
   1   3  10      366.40      347.84     17.67 o 
   2   3  10      163.24      157.26     13.67 o 
   3   3  10       60.72       32.01     15.19 o 
  -4   4  10       16.50       16.25     13.49 o 
  -3   4  10       22.15       27.68     15.83 o 
  -2   4  10       93.85       94.75     12.96 o 
  -1   4  10      122.60      125.30     10.59 o 
   0   4  10      308.07      311.00     12.70 o 
   1   4  10      440.03      439.11     19.85 o 
   2   4  10      107.80       95.24     11.26 o 
   3   4  10        7.90        0.21     10.72 o 
  -4   5  10       69.69       61.90     20.51 o 
  -3   5  10       11.83       15.47     13.42 o 
  -2   5  10       15.24       20.68      8.94 o 
  -1   5  10       17.00       24.85      6.97 o 
   0   5  10       17.19       10.83      7.05 o 
   1   5  10      430.27      428.89     19.15 o 
   2   5  10      196.64      207.66     16.26 o 
   3   5  10      255.85      337.59     38.76 o 
  -4   6  10       56.59       64.59     20.66 o 
  -3   6  10       19.15       31.94     15.40 o 
  -2   6  10        0.07        3.76      6.52 o 
  -1   6  10       38.03       34.37      6.64 o 
   0   6  10      173.89      171.49     16.51 o 
   1   6  10      148.44      138.49      9.75 o 
   2   6  10      230.15      229.52     27.90 o 
   3   6  10       49.40       56.00     18.10 o 
  -4   7  10       18.42       59.62     22.36 o 
  -3   7  10       13.24       12.42     12.21 o 
  -2   7  10       54.00       41.92     19.34 o 
  -1   7  10      196.46      208.12     13.57 o 
   0   7  10      162.57      166.53     15.93 o 
   1   7  10      438.96      408.67     16.04 o 
   2   7  10      151.08      134.74     14.05 o 
   3   7  10      354.51      399.70     43.01 o 
  -4   8  10       39.12       34.36     15.62 o 
  -3   8  10       19.57       27.90     13.91 o 
  -2   8  10       36.97       45.80     11.29 o 
  -1   8  10       62.77       53.02     13.63 o 
   0   8  10      297.63      316.59     21.48 o 
   1   8  10      619.16      622.08     21.10 o 
   2   8  10       14.43       24.66      8.66 o 
   3   8  10        0.20       -0.28     13.56 o 
  -3   9  10       33.63        7.95     12.14 o 
  -2   9  10       55.84       60.11     11.80 o 
  -1   9  10      195.09      185.04     37.90 o 
   0   9  10       69.45       80.36     11.35 o 
   1   9  10      307.60      289.33     14.16 o 
   2   9  10        7.54        8.27     12.60 o 
   3   9  10       24.64       15.90     12.71 o 
  -3  10  10       19.64       -8.38      9.87 o 
  -2  10  10        4.85       13.69      8.78 o 
  -1  10  10       26.52       27.68     14.05 o 
   0  10  10       31.97       47.25      8.43 o 
   1  10  10      225.47      213.75     16.52 o 
   2  10  10       34.64       34.24     15.97 o 
   3  10  10       22.24       37.41     16.82 o 
  -3  11  10       35.73       56.08     20.73 o 
  -2  11  10       44.45       26.26     14.62 o 
  -1  11  10      167.12      147.78     24.06 o 
   0  11  10      278.60      251.10     16.54 o 
   1  11  10      316.38      299.64     14.51 o 
   2  11  10       81.59       89.27     13.06 o 
   3  11  10       11.89       -2.13     13.42 o 
  -3  12  10        7.22       34.50     18.10 o 
  -2  12  10       16.76       23.28     14.13 o 
  -1  12  10       66.73       83.55     19.24 o 
   0  12  10      350.71      306.60     23.89 o 
   1  12  10      341.79      341.76     15.83 o 
   2  12  10       44.18       43.04      9.92 o 
   3  12  10        8.47       21.08     14.98 o 
  -3  13  10       30.91       30.31     17.32 o 
  -2  13  10      101.86       89.15     21.93 o 
  -1  13  10       14.10       19.73     11.71 o 
   0  13  10       44.31       26.91     12.42 o 
   1  13  10      357.36      350.58     16.15 o 
   2  13  10       55.32       53.87     20.44 o 
   3  13  10      181.55      175.89     29.95 o 
  -3  14  10        9.13       13.84     15.62 o 
  -2  14  10       30.30        7.52     10.65 o 
  -1  14  10        8.31       -1.42     10.29 o 
   0  14  10       14.18        6.91      5.91 o 
   1  14  10      133.39      129.86     10.37 o 
   2  14  10      122.80      109.74     23.07 o 
  -3  15  10       11.49       67.08     21.29 o 
  -2  15  10        2.93       26.33     17.18 o 
  -1  15  10      150.01      228.77     31.87 o 
   0  15  10       74.49       62.82      9.45 o 
   1  15  10       42.12       46.33     11.54 o 
   2  15  10      105.48       98.95     22.29 o 
  -2  16  10       32.44       23.00     16.61 o 
  -1  16  10       20.85       48.98     16.75 o 
   0  16  10       38.24       33.31     10.61 o 
   1  16  10       21.53       30.23     11.44 o 
   2  16  10       96.10       89.58     22.64 o 
  -2  17  10       10.13        4.12     11.36 o 
  -1  17  10       62.38       67.43     19.80 o 
   0  17  10       68.90       60.43     10.15 o 
   1  17  10      325.85      350.42     21.70 o 
   2  17  10       80.07      113.64     26.33 o 
  -2  18  10        4.51       40.18     17.67 o 
  -1  18  10        8.21       24.91     15.90 o 
   0  18  10        9.28       16.53      7.01 o 
   1  18  10       45.19       59.08     11.30 o 
  -1  19  10       12.91       24.40     10.71 o 
   0  19  10       44.93       43.69     19.59 o 
   1  19  10      114.77      120.12     16.96 o 
  -1  20  10        0.52        4.32      8.98 o 
   0  20  10       75.60       40.00     11.52 o 
  -1 -18  11        3.15        2.20     11.78 o 
  -1 -17  11        4.66        5.11     10.22 o 
   0 -17  11      148.76      121.52     22.71 o 
   1 -17  11       25.08       41.47      9.92 o 
  -2 -16  11       11.67       17.34     10.71 o 
  -1 -16  11       74.19       93.88     14.77 o 
   0 -16  11       78.33       75.74     17.25 o 
   1 -16  11       42.40       54.63     10.32 o 
  -2 -15  11        0.61        8.38     13.06 o 
  -1 -15  11       34.22       37.22     10.40 o 
   0 -15  11       22.29       55.58     16.04 o 
   1 -15  11       16.40       20.17      7.32 o 
   2 -15  11       41.10       28.84      7.97 o 
  -2 -14  11       37.10       46.85     19.24 o 
  -1 -14  11       27.32       42.02     15.47 o 
   0 -14  11       57.92       49.62     15.69 o 
   1 -14  11       34.29       33.96     12.67 o 
   2 -14  11       47.03       47.23     13.84 o 
  -2 -13  11        4.31        6.49      9.69 o 
  -1 -13  11       28.02       36.20     16.04 o 
   0 -13  11      353.20      391.60     35.14 o 
   1 -13  11       96.82       85.61     24.13 o 
   2 -13  11       29.02       23.36      7.87 o 
  -3 -12  11       16.95       42.30     12.51 o 
  -2 -12  11       47.39       62.78     14.37 o 
  -1 -12  11       35.08       37.05     15.47 o 
   0 -12  11       49.24       53.02     15.05 o 
   1 -12  11      248.55      247.85     19.16 o 
   2 -12  11       47.31       52.35     15.08 o 
  -3 -11  11        9.95       13.76     23.14 o 
  -2 -11  11       24.42       26.83     19.31 o 
  -1 -11  11       38.70       30.52     15.54 o 
   0 -11  11        4.17       12.21     12.49 o 
   1 -11  11       90.71       83.62     15.12 o 
   2 -11  11        7.39        9.79      5.50 o 
  -3 -10  11       29.29       50.86     19.80 o 
  -2 -10  11       15.48       18.43      9.51 o 
  -1 -10  11       61.07       59.34     17.67 o 
   0 -10  11      381.70      387.56     33.57 o 
   1 -10  11      195.38      184.76     21.29 o 
   2 -10  11       15.14       21.75     12.63 o 
  -3  -9  11       28.97       37.69     12.89 o 
  -2  -9  11       37.34       49.44     19.20 o 
  -1  -9  11       32.03       44.56     11.53 o 
   0  -9  11       22.62       25.06     12.63 o 
   1  -9  11        8.69       10.43      7.03 o 
   2  -9  11       23.78       18.96     11.96 o 
   3  -9  11      223.72      185.69     25.70 o 
  -3  -8  11        9.18        6.05      8.68 o 
  -2  -8  11       10.09       22.05      8.71 o 
  -1  -8  11       85.02       62.59     12.62 o 
   0  -8  11      153.84      153.18     21.37 o 
   1  -8  11        8.25       12.04     10.72 o 
   2  -8  11       91.73      109.44     20.41 o 
   3  -8  11       90.01       75.52     18.17 o 
  -3  -7  11       56.78       68.61     14.78 o 
  -2  -7  11      132.00      126.15     17.23 o 
  -1  -7  11      310.89      309.41     23.46 o 
   0  -7  11      194.50      216.71     24.70 o 
   1  -7  11      146.81      144.14     23.71 o 
   2  -7  11      134.07      138.50     11.35 o 
   3  -7  11      292.02      274.77     32.65 o 
  -3  -6  11       17.82       28.16     12.17 o 
  -2  -6  11        8.20        6.89      8.26 o 
  -1  -6  11       99.90       93.06     14.77 o 
   0  -6  11      194.59      176.32     21.72 o 
   1  -6  11       93.90       95.48     11.69 o 
   2  -6  11      168.08      185.21      6.80 o 
   3  -6  11      123.32      145.44     25.27 o 
  -3  -5  11       33.56       53.92     13.46 o 
  -2  -5  11       56.85       67.56     13.81 o 
  -1  -5  11       57.25       46.19     10.08 o 
   0  -5  11      146.93      144.59     12.89 o 
   1  -5  11       56.89       57.28      9.55 o 
   2  -5  11      137.06      128.91      5.29 o 
   3  -5  11        5.25       -2.84     11.92 o 
  -3  -4  11       26.11       32.01     12.27 o 
  -2  -4  11       14.31       -5.85     13.38 o 
  -1  -4  11       91.99       69.13     19.20 o 
   0  -4  11      374.19      378.68     19.85 o 
   1  -4  11        1.87        9.31      6.51 o 
   2  -4  11       49.00       53.74      6.07 o 
   3  -4  11        3.07       -7.67     14.69 o 
  -3  -3  11       20.62       14.15     20.55 o 
  -2  -3  11       41.47       41.97     16.15 o 
  -1  -3  11       33.58       27.23      7.16 o 
   0  -3  11       88.19       92.76     10.55 o 
   1  -3  11       34.77       38.31      5.19 o 
   2  -3  11      191.61      192.90     15.97 o 
   3  -3  11      113.87       93.27     22.79 o 
  -3  -2  11        4.55       18.48      9.68 o 
  -2  -2  11        7.22       11.58      8.31 o 
  -1  -2  11      177.10      191.69     22.11 o 
   0  -2  11       83.43       83.82      8.46 o 
   1  -2  11      157.20      164.32     18.60 o 
   2  -2  11       90.18       98.93     15.19 o 
   3  -2  11      311.36      382.52     41.10 o 
  -3  -1  11        3.24        7.78      9.19 o 
  -2  -1  11       12.62       10.09      6.52 o 
  -1  -1  11        2.30       -1.05      5.30 o 
   0  -1  11      213.85      239.57     17.90 o 
   1  -1  11       87.27       88.37     14.34 o 
   2  -1  11       76.51       90.59     11.04 o 
   3  -1  11        7.78       23.71     13.49 o 
  -3   0  11        0.59        8.85     12.85 o 
  -2   0  11       34.36       49.87      9.45 o 
  -1   0  11        7.31        9.78      5.89 o 
   0   0  11       62.58       59.32      7.09 o 
   1   0  11      201.81      217.84     17.14 o 
   2   0  11      468.75      415.50     20.60 o 
   3   0  11        0.06      -16.25     16.25 o 
  -3   1  11        3.06       18.38     10.12 o 
  -2   1  11       12.28       15.59      7.28 o 
  -1   1  11        2.51        8.69      5.98 o 
   0   1  11      210.62      201.76     11.30 o 
   1   1  11       88.03       96.72     12.08 o 
   2   1  11       79.29       70.43      9.74 o 
   3   1  11        7.68       28.61     16.89 o 
  -3   2  11        4.66       31.73     16.54 o 
  -2   2  11        7.00        3.08     10.41 o 
  -1   2  11      180.05      181.91     13.14 o 
   0   2  11       82.88       89.14      7.52 o 
   1   2  11      163.31      161.67     33.40 o 
   2   2  11       89.27      101.31     11.84 o 
   3   2  11      310.83      313.45     37.83 o 
  -3   3  11       21.13       62.39     19.80 o 
  -2   3  11       42.46       28.53      7.46 o 
  -1   3  11       33.90       20.42      5.97 o 
   0   3  11       87.13       84.94      9.80 o 
   1   3  11       32.34       30.98      9.66 o 
   2   3  11      192.53      192.06     15.55 o 
   3   3  11      114.04       81.70     23.35 o 
  -3   4  11       26.31       40.32     16.82 o 
  -2   4  11       14.66        5.28      6.41 o 
  -1   4  11       91.97       85.41      9.73 o 
   0   4  11      375.58      370.50     14.78 o 
   1   4  11        1.02        9.25      8.86 o 
   2   4  11       49.26       39.93      9.87 o 
   3   4  11        2.88       12.71     14.27 o 
  -3   5  11       34.08       33.08     15.19 o 
  -2   5  11       57.95       71.58     22.04 o 
  -1   5  11       58.23       39.70      8.64 o 
   0   5  11      143.40      132.91     15.08 o 
   1   5  11       59.80       56.64      6.78 o 
   2   5  11      137.40      124.60     14.19 o 
   3   5  11        5.22       17.67     15.76 o 
  -3   6  11       17.51       51.53     19.31 o 
  -2   6  11        7.86       -0.01     12.81 o 
  -1   6  11      102.45       92.83     10.13 o 
   0   6  11      195.21      227.05     23.96 o 
   1   6  11       95.09       96.92      8.80 o 
   2   6  11      169.06      167.90     16.08 o 
   3   6  11      124.08      115.84     24.06 o 
  -3   7  11       56.72       41.88     15.83 o 
  -2   7  11      132.25      135.52     26.94 o 
  -1   7  11      310.77      294.91     19.15 o 
   0   7  11      190.46      177.51     17.51 o 
   1   7  11      147.52      139.57     10.52 o 
   2   7  11      131.39      112.93     14.01 o 
   3   7  11      293.10      330.13     39.96 o 
  -3   8  11        9.11       12.85     11.85 o 
  -2   8  11       10.63       19.82      8.86 o 
  -1   8  11       83.07       80.31      9.66 o 
   0   8  11      152.70      136.56     15.43 o 
   1   8  11        8.82       10.11      5.73 o 
   2   8  11       92.17      113.94     14.40 o 
   3   8  11       88.99       99.16     24.28 o 
  -3   9  11       28.65       38.83     17.89 o 
  -2   9  11       36.70       17.82      8.59 o 
  -1   9  11       30.87       36.73      8.27 o 
   0   9  11       23.78       31.26      7.58 o 
   1   9  11        7.94       14.56      5.61 o 
   2   9  11       24.23       35.64     11.36 o 
   3   9  11      223.27      324.39     40.32 o 
  -3  10  11       29.21        4.97     15.76 o 
  -2  10  11       15.03       -0.78     10.79 o 
  -1  10  11       62.36       56.36     12.32 o 
   0  10  11      379.54      391.16     25.54 o 
   1  10  11      202.34      184.32     12.28 o 
   2  10  11       15.73        6.61      8.88 o 
  -3  11  11        9.61        2.91     12.49 o 
  -2  11  11       23.89       30.24     15.47 o 
  -1  11  11       38.39       65.37     17.39 o 
   0  11  11        4.44       -0.25      7.31 o 
   1  11  11       91.34       86.60     11.57 o 
   2  11  11        7.61       24.03     18.60 o 
  -3  12  11       17.16       11.00     12.92 o 
  -2  12  11       48.17       40.39     17.25 o 
  -1  12  11       34.98       41.81     15.90 o 
   0  12  11       50.16       46.13     11.43 o 
   1  12  11      242.47      227.17     16.18 o 
   2  12  11       47.16       44.70     10.82 o 
  -2  13  11        4.20        3.34      9.94 o 
  -1  13  11       28.87       32.15     14.41 o 
   0  13  11      354.97      370.19     21.25 o 
   1  13  11       97.37       89.45     10.90 o 
   2  13  11       29.28       54.84     25.77 o 
  -2  14  11       36.63       44.43     18.46 o 
  -1  14  11       28.43       16.25     16.61 o 
   0  14  11       57.30       59.72     10.15 o 
   1  14  11       34.55       28.81      8.23 o 
   2  14  11       47.83       84.75     22.93 o 
  -2  15  11        0.56       -3.19     13.06 o 
  -1  15  11       35.00       32.51     17.96 o 
   0  15  11       21.97       24.98      7.85 o 
   1  15  11       16.13       13.06      6.56 o 
   2  15  11       40.66       59.77     21.01 o 
  -2  16  11       11.77       -0.71     12.07 o 
  -1  16  11       73.64      128.19     26.19 o 
   0  16  11       76.91       65.29     10.12 o 
   1  16  11       44.32       42.94      9.48 o 
  -1  17  11        4.66        5.39     11.50 o 
   0  17  11      148.01      117.81     12.93 o 
   1  17  11       24.74       14.48      9.45 o 
  -1  18  11        3.33       14.98     12.85 o 
   0  18  11       11.28       19.06      7.90 o 
  -1 -15  12        7.33      -12.21     12.99 o 
   0 -15  12       64.62       52.53     18.10 o 
  -1 -14  12       11.18       51.25     19.59 o 
   0 -14  12       74.46       80.21     19.45 o 
   1 -14  12       40.89       51.91     10.00 o 
  -2 -13  12       10.06       18.03     13.27 o 
  -1 -13  12        6.06       15.90     15.05 o 
   0 -13  12        5.02       -1.06     10.43 o 
   1 -13  12       33.20       25.35      7.79 o 
  -2 -12  12       15.40        2.90     12.00 o 
  -1 -12  12      104.09      125.00     23.85 o 
   0 -12  12       34.39       37.55     15.12 o 
   1 -12  12       19.58       21.06      7.38 o 
  -2 -11  12       26.75       57.79     14.07 o 
  -1 -11  12       10.16       21.72     14.69 o 
   0 -11  12      186.62      199.46     26.26 o 
   1 -11  12       39.07       26.99      7.90 o 
   2 -11  12       18.92       16.18      9.09 o 
  -2 -10  12       38.81       46.51     24.49 o 
  -1 -10  12       18.75       -5.11     12.28 o 
   0 -10  12       83.27       87.31     18.46 o 
   1 -10  12       80.05       72.91     10.81 o 
   2 -10  12        8.33        8.45      7.60 o 
  -2  -9  12        7.02       13.74     10.73 o 
  -1  -9  12      138.20      151.63     22.61 o 
   0  -9  12      158.99      164.11     23.35 o 
   1  -9  12       68.82       62.04     12.99 o 
   2  -9  12       23.09       31.30     13.98 o 
  -3  -8  12        2.17        9.77      9.56 o 
  -2  -8  12        2.35       23.47     12.19 o 
  -1  -8  12       93.34      116.62     16.56 o 
   0  -8  12       32.60       40.39     14.20 o 
   1  -8  12        4.21        2.41      7.60 o 
   2  -8  12      167.76      178.80     27.11 o 
  -3  -7  12        4.47       11.95     10.76 o 
  -2  -7  12        0.30       19.89      9.49 o 
  -1  -7  12       17.64       24.48      9.90 o 
   0  -7  12       51.46       66.30     17.04 o 
   1  -7  12       59.63       62.18     13.42 o 
   2  -7  12        1.76        3.55     12.07 o 
  -3  -6  12        9.91       12.26      9.21 o 
  -2  -6  12       17.02       17.15     11.85 o 
  -1  -6  12       13.25       -3.12      7.57 o 
   0  -6  12       66.16       66.58     15.19 o 
   1  -6  12        8.83        9.58      9.01 o 
   2  -6  12        6.53       23.57     16.82 o 
  -3  -5  12        2.97       15.49     10.52 o 
  -2  -5  12       66.45       48.42     12.28 o 
  -1  -5  12       30.95       37.31     10.69 o 
   0  -5  12      522.55      512.20     39.04 o 
   1  -5  12       22.49       39.42      6.39 o 
   2  -5  12      115.70       88.66     21.58 o 
  -3  -4  12        5.70       -2.25      9.45 o 
  -2  -4  12        6.91        2.36      8.92 o 
  -1  -4  12       33.61       50.57      9.53 o 
   0  -4  12       27.28       34.85      9.96 o 
   1  -4  12       16.55       20.46      4.08 o 
   2  -4  12      214.78      223.95     31.09 o 
  -3  -3  12        0.74       11.57     17.43 o 
  -2  -3  12        4.68       11.20     15.90 o 
  -1  -3  12       50.54       65.13      9.51 o 
   0  -3  12       94.13      113.78      9.84 o 
   1  -3  12      140.20      123.66     13.22 o 
   2  -3  12       35.35       49.76     19.52 o 
  -3  -2  12       10.70       16.32     18.60 o 
  -2  -2  12       22.58       42.08     11.71 o 
  -1  -2  12       35.67       30.64      7.82 o 
   0  -2  12      138.03      136.81     10.88 o 
   1  -2  12      314.50      323.05     21.85 o 
   2  -2  12       47.49       60.69     18.38 o 
  -3  -1  12       13.74       45.83     24.06 o 
  -2  -1  12       54.79       43.23     19.70 o 
  -1  -1  12       42.29       39.71      8.51 o 
   0  -1  12       10.86       16.80      5.65 o 
   1  -1  12      116.30      151.48     25.48 o 
   2  -1  12       31.89       56.00     19.16 o 
  -3   0  12        2.22       -6.29      9.20 o 
  -2   0  12        0.06       -1.97      9.79 o 
  -1   0  12       28.90       30.95      7.56 o 
   0   0  12       60.59       71.78     11.80 o 
   1   0  12       53.48       46.11     10.45 o 
   2   0  12       27.34        2.91     14.05 o 
  -3   1  12       13.52       10.56     11.25 o 
  -2   1  12       55.56       72.24     14.38 o 
  -1   1  12       41.48       54.01      9.04 o 
   0   1  12       11.38        9.63      4.41 o 
   1   1  12      117.07      121.32     14.48 o 
   2   1  12       31.40       39.70     17.39 o 
  -3   2  12       10.80        2.64      9.53 o 
  -2   2  12       22.33       19.35      9.86 o 
  -1   2  12       34.81       46.00      8.32 o 
   0   2  12      135.30      149.79      9.43 o 
   1   2  12      313.62      304.18     21.88 o 
   2   2  12       47.50       57.10      9.58 o 
  -3   3  12        0.72       -9.70      9.70 o 
  -2   3  12        5.08        4.98     13.81 o 
  -1   3  12       51.41       48.88      7.84 o 
   0   3  12       96.36       96.24      7.43 o 
   1   3  12      136.59      144.75     33.57 o 
   2   3  12       34.89       39.85     10.90 o 
  -3   4  12        5.46        8.30      9.65 o 
  -2   4  12        6.53       17.29     10.61 o 
  -1   4  12       32.96       33.58     10.07 o 
   0   4  12       27.27       62.85     11.86 o 
   1   4  12       17.02       20.15      6.55 o 
   2   4  12      214.86      218.04     17.79 o 
  -3   5  12        2.88       12.63     12.63 o 
  -2   5  12       66.25       56.23     12.36 o 
  -1   5  12       31.11       23.66      6.67 o 
   0   5  12      520.02      525.22     29.86 o 
   1   5  12       24.17       22.95      5.88 o 
   2   5  12      116.57      116.96     14.07 o 
  -3   6  12        9.81       28.46     15.54 o 
  -2   6  12       17.31       10.05      9.60 o 
  -1   6  12       14.25       14.66      5.96 o 
   0   6  12       62.93       86.69     14.66 o 
   1   6  12        9.29        2.66      5.81 o 
   2   6  12        5.89       17.23      8.45 o 
  -3   7  12        4.32       -4.19     12.42 o 
  -2   7  12        0.26       16.38     11.11 o 
  -1   7  12       17.98       20.76     10.00 o 
   0   7  12       52.58       53.48     11.94 o 
   1   7  12       59.06       59.53     10.03 o 
   2   7  12        2.16       13.48      8.72 o 
  -3   8  12        2.07       11.22     14.20 o 
  -2   8  12        2.47        3.69     11.71 o 
  -1   8  12       94.59      103.69     15.77 o 
   0   8  12       31.71       35.14     10.32 o 
   1   8  12        4.29       -1.10      5.80 o 
   2   8  12      166.79      174.90     21.72 o 
  -2   9  12        7.34       -3.76     10.08 o 
  -1   9  12      136.75      103.34     15.46 o 
   0   9  12      156.48      157.49     17.75 o 
   1   9  12       67.03       54.18      9.54 o 
   2   9  12       23.52       26.13      9.46 o 
  -2  10  12       39.29       41.24     14.98 o 
  -1  10  12       18.49       35.18     11.33 o 
   0  10  12       84.00       80.88     13.65 o 
   1  10  12       79.38       92.76     12.91 o 
   2  10  12        7.04        9.03      7.70 o 
  -2  11  12       26.73       43.09     17.39 o 
  -1  11  12       10.47        0.08      7.63 o 
   0  11  12      189.00      193.48     19.33 o 
   1  11  12       40.53       45.03      9.42 o 
   2  11  12       18.58       31.90     12.13 o 
  -2  12  12       15.03       30.88     18.60 o 
  -1  12  12      103.07       89.50     14.27 o 
   0  12  12       34.79       49.00     12.55 o 
   1  12  12       19.44       21.83      7.41 o 
  -2  13  12       10.06       25.13     16.04 o 
  -1  13  12        5.83       -4.03      7.88 o 
   0  13  12        4.93       -5.71      6.20 o 
   1  13  12       33.49       43.67      9.09 o 
  -1  14  12       11.02       37.11     11.71 o 
   0  14  12       77.37       66.48     10.52 o 
   1  14  12       40.84       40.01     10.21 o 
  -1  15  12        7.58        3.34     17.43 o 
   0  15  12       64.14       69.35     11.10 o 
   0 -12  13       68.14       96.18     20.16 o 
  -1 -11  13        7.51        2.91     12.14 o 
   0 -11  13       39.48       51.60     15.05 o 
  -1 -10  13       63.99      117.90     24.91 o 
   0 -10  13       11.23       12.14     10.43 o 
   1 -10  13       10.61       43.80     16.40 o 
  -1  -9  13       19.75       10.93     14.34 o 
   0  -9  13       24.73       48.05     15.62 o 
   1  -9  13       29.68       40.81     16.04 o 
  -2  -8  13        4.27       18.91     11.38 o 
  -1  -8  13       24.69       38.75     13.04 o 
   0  -8  13       21.28        9.72     11.14 o 
   1  -8  13        8.52       17.54      7.49 o 
  -2  -7  13        5.59       -9.64      9.64 o 
  -1  -7  13      132.55      130.71     18.06 o 
   0  -7  13       61.75       75.38     18.74 o 
   1  -7  13       18.23       22.69     10.58 o 
  -2  -6  13       21.48       20.91     16.22 o 
  -1  -6  13       37.40       64.66     28.43 o 
   0  -6  13       89.64       80.78     18.31 o 
   1  -6  13       22.59       38.65     13.03 o 
  -2  -5  13       11.16       31.92     12.05 o 
  -1  -5  13       21.21       19.38     10.44 o 
   0  -5  13        5.28       22.64     12.92 o 
   1  -5  13       21.43       36.62     10.15 o 
   2  -5  13      157.09      184.69     29.24 o 
  -2  -4  13        7.29       24.28     10.62 o 
  -1  -4  13       46.06       38.67     12.22 o 
   0  -4  13       38.41       52.88     16.11 o 
   1  -4  13       72.34       82.44     12.34 o 
   2  -4  13      119.98      150.62     28.82 o 
  -2  -3  13        4.56       20.70     12.29 o 
  -1  -3  13       30.00       25.59      9.87 o 
   0  -3  13        8.00       16.73      9.24 o 
   1  -3  13      248.25      272.01     21.24 o 
   2  -3  13       85.81      134.15     27.33 o 
  -2  -2  13       16.20       12.21      9.02 o 
  -1  -2  13       23.61       12.15     11.00 o 
   0  -2  13       26.99       33.80     12.99 o 
   1  -2  13       31.19       48.30     28.36 o 
   2  -2  13        5.37       12.56     15.40 o 
  -2  -1  13       30.05       28.61     11.45 o 
  -1  -1  13       32.30       46.46     22.39 o 
   0  -1  13       11.39       13.56      9.22 o 
   1  -1  13       48.84       45.92      9.90 o 
   2  -1  13       16.60       55.01     19.24 o 
  -2   0  13        1.90        6.49     15.58 o 
  -1   0  13        9.97       15.35     10.86 o 
   0   0  13       38.01       39.96     11.10 o 
   1   0  13       17.96       26.29     13.03 o 
   2   0  13       87.69       95.26     22.57 o 
  -2   1  13       29.80       33.42     12.74 o 
  -1   1  13       33.38       52.27     13.03 o 
   0   1  13       10.27       13.73      8.35 o 
   1   1  13       48.80       60.57     12.19 o 
   2   1  13       17.40       29.03     18.67 o 
  -2   2  13       16.56       18.39      8.22 o 
  -1   2  13       23.61       26.17      9.80 o 
   0   2  13       27.18       17.03      8.40 o 
   1   2  13       31.35       50.25     10.92 o 
   2   2  13        5.85       22.36     17.11 o 
  -2   3  13        4.74       12.38     14.02 o 
  -1   3  13       30.16       35.59     11.30 o 
   0   3  13        8.25        6.70      8.92 o 
   1   3  13      247.85      251.34     21.56 o 
   2   3  13       83.92       77.44     22.22 o 
  -2   4  13        7.54       25.13     12.39 o 
  -1   4  13       45.53       64.10     14.62 o 
   0   4  13       39.22       33.60     10.95 o 
   1   4  13       72.44       73.53     13.37 o 
   2   4  13      121.31      154.31     28.39 o 
  -2   5  13       10.96       29.49     11.87 o 
  -1   5  13       21.56       22.56     10.33 o 
   0   5  13        5.07        7.33      8.10 o 
   1   5  13       21.10       36.07     10.23 o 
   2   5  13      154.66      175.47     32.01 o 
  -2   6  13       21.53       21.81     10.72 o 
  -1   6  13       36.92       44.28     22.22 o 
   0   6  13       89.52       74.16     23.78 o 
   1   6  13       22.38       52.72     12.42 o 
  -2   7  13        5.67       12.52      7.07 o 
  -1   7  13      131.20      136.57     22.64 o 
   0   7  13       64.68       81.67     14.54 o 
   1   7  13       18.39       20.90      7.77 o 
  -2   8  13        4.11       13.82      9.87 o 
  -1   8  13       24.08       18.50     10.26 o 
   0   8  13       21.78       29.43     10.33 o 
   1   8  13        8.83        9.99     16.02 o 
  -1   9  13       20.23       31.00     12.23 o 
   0   9  13       24.22        7.36      8.88 o 
   1   9  13       29.38       30.80      8.31 o 
  -1  10  13       63.24       44.77     11.75 o 
   0  10  13       11.63       24.68     17.39 o 
   1  10  13       10.41       19.16      7.69 o 
  -1  11  13        7.23        0.59      8.12 o 
   0  11  13       40.13       28.83      9.25 o 
   0  12  13       69.28       94.27     19.77 o 
  -1  -6  14       71.19      102.53     18.54 o 
   0  -6  14       66.19       68.07     18.10 o 
  -1  -5  14       46.46       52.66     13.40 o 
   0  -5  14       26.76       13.98     12.56 o 
  -1  -4  14        5.73       17.57     27.86 o 
   0  -4  14       86.60      112.36     21.65 o 
  -1  -3  14       38.87       38.88     13.47 o 
   0  -3  14        1.66       25.70     14.05 o 
   1  -3  14        1.86       -6.46     14.34 o 
  -1  -2  14      171.15      160.15     20.12 o 
   0  -2  14       14.63       21.03      9.62 o 
   1  -2  14       63.11       84.25     24.13 o 
  -1  -1  14       57.42       66.82     19.59 o 
   0  -1  14       55.66       65.78     13.96 o 
   1  -1  14       30.58       32.60      9.99 o 
  -1   0  14        2.11       27.72     11.51 o 
   0   0  14       10.52       40.29     11.84 o 
   1   0  14        0.26       -2.82      7.63 o 
  -1   1  14       57.83       83.95     23.99 o 
   0   1  14       56.71       37.20     23.89 o 
   1   1  14       30.29       39.61     10.91 o 
  -1   2  14      170.24      176.59     21.46 o 
   0   2  14       15.22       10.76     12.32 o 
   1   2  14       64.45       95.89     15.62 o 
  -1   3  14       37.78       42.67     13.52 o 
   0   3  14        1.67        4.84      8.88 o 
   1   3  14        1.83       21.23      9.75 o 
  -1   4  14        5.67        9.82     10.29 o 
   0   4  14       87.18       99.77     15.61 o 
  -1   5  14       45.45       43.24     13.44 o 
   0   5  14       26.53       39.26     15.23 o 
  -1   6  14       69.89       76.95     15.51 o 
   0   6  14       65.43       95.05     29.71 o 
;                                                 

_shelx_hkl_checksum    6632
